# Supplementary material for: Taxonomic distribution of SbmA/BacA and BacA-like antimicrobial peptide transporters suggests independent recruitment and convergent evolution in host–microbe interactions
Source: Microb Genom. 2025 Apr 16;11(4):001380. doi: 10.1099/mgen.0.001380 (PMC12003926; doi:10.1099/mgen.0.001380)
Supplement: Supplementary Data Sheet 1. [file mgen-11-01380-s002.xls]

## Sheet: 08_Dataset_S1
#Organism Name	Organism Groups	Strain	BioSample	BioProject	Assembly	Level	Size(Mb)	GC%	Replicons	WGS	Scaffolds	CDS	Release Date	GenBank FTP	RefSeq FTP
Abiotrophia defectiva	Bacteria;Terrabacteria group;Firmicutes	FDAARGOS_785	SAMN11056500	PRJNA231221	GCA_013267415.1	Complete	2.04683	47	chromosome:NZ_CP053988.1/CP053988.1		1	1819	2020-06-04T00:00:00Z	ftp://ftp.ncbi.nlm.nih.gov/genomes/all/GCA/013/267/415/GCA_013267415.1_ASM1326741v1	ftp://ftp.ncbi.nlm.nih.gov/genomes/all/GCF/013/267/415/GCF_013267415.1_ASM1326741v1
Abyssicoccus albus	Bacteria;Terrabacteria group;Firmicutes	S31	SAMN06196447	PRJNA359636	GCA_001989575.1	Complete	1.74579	34.1	chromosome:NZ_CP019573.1/CP019573.1		1	1707	2017-02-07T00:00:00Z	ftp://ftp.ncbi.nlm.nih.gov/genomes/all/GCA/001/989/575/GCA_001989575.1_ASM198957v1	ftp://ftp.ncbi.nlm.nih.gov/genomes/all/GCF/001/989/575/GCF_001989575.1_ASM198957v1
Abyssogena phaseoliformis symbiont OG214	Bacteria;unclassified Bacteria;Abyssogena phaseoliformis symbiont	OG214	SAMD00067080	PRJDB550	GCA_016592595.1	Complete	1.54218	37	chromosome:NZ_AP012977.1/AP012977.1		1	1824	2020-12-08T00:00:00Z	ftp://ftp.ncbi.nlm.nih.gov/genomes/all/GCA/016/592/595/GCA_016592595.1_ASM1659259v1	ftp://ftp.ncbi.nlm.nih.gov/genomes/all/GCF/016/592/595/GCF_016592595.1_ASM1659259v1
Acaryochloris marina MBIC11017	Bacteria;Terrabacteria group;Cyanobacteria/Melainabacteria group	MBIC11017	SAMN02604308	PRJNA12997	GCA_000018105.1	Complete	8.3616	46.9889	chromosome:NC_009925.1/CP000828.1; plasmid pREB1:NC_009926.1/CP000838.1; plasmid pREB2:NC_009927.1/CP000839.1; plasmid pREB3:NC_009928.1/CP000840.1; plasmid pREB4:NC_009929.1/CP000841.1; plasmid pREB5:NC_009930.1/CP000842.1; plasmid pREB6:NC_009931.1/CP000843.1; plasmid pREB7:NC_009932.1/CP000844.1; plasmid pREB8:NC_009933.1/CP000845.1; plasmid pREB9:NC_009934.1/CP000846.1		10	7157	2007-10-16T00:00:00Z	ftp://ftp.ncbi.nlm.nih.gov/genomes/all/GCA/000/018/105/GCA_000018105.1_ASM1810v1	ftp://ftp.ncbi.nlm.nih.gov/genomes/all/GCF/000/018/105/GCF_000018105.1_ASM1810v1
Acetilactobacillus jinshanensis	Bacteria;Terrabacteria group;Firmicutes	HSLZ-75	SAMN10651137	PRJNA511912	GCA_004359375.1	Complete	1.61643	39.7	chromosome:NZ_CP034726.1/CP034726.1		1	1493	2019-03-21T00:00:00Z	ftp://ftp.ncbi.nlm.nih.gov/genomes/all/GCA/004/359/375/GCA_004359375.1_ASM435937v1	ftp://ftp.ncbi.nlm.nih.gov/genomes/all/GCF/004/359/375/GCF_004359375.1_ASM435937v1
Acetivibrio thermocellus DSM 2360	Bacteria;Terrabacteria group;Firmicutes	LQRI	SAMN05210905	PRJNA324615	GCA_001692755.1	Complete	3.57758	39.2	chromosome:NZ_CP016502.1/CP016502.1		1	2972	2016-07-22T00:00:00Z	ftp://ftp.ncbi.nlm.nih.gov/genomes/all/GCA/001/692/755/GCA_001692755.1_ASM169275v1	ftp://ftp.ncbi.nlm.nih.gov/genomes/all/GCF/001/692/755/GCF_001692755.1_ASM169275v1
Acetoanaerobium sticklandii	Bacteria;Terrabacteria group;Firmicutes	DSM 519	SAMEA3138340	PRJNA28575	GCA_000196455.1	Complete	2.71546	33.3	chromosome:NC_014614.1/FP565809.1		1	2504	2010-10-15T00:00:00Z	ftp://ftp.ncbi.nlm.nih.gov/genomes/all/GCA/000/196/455/GCA_000196455.1_ASM19645v1	ftp://ftp.ncbi.nlm.nih.gov/genomes/all/GCF/000/196/455/GCF_000196455.1_ASM19645v1
Acetobacterium woodii DSM 1030	Bacteria;Terrabacteria group;Firmicutes	DSM 1030	SAMN02603267	PRJNA60713	GCA_000247605.1	Complete	4.04478	39.3	chromosome:NC_016894.1/CP002987.1		1	3578	2012-02-14T00:00:00Z	ftp://ftp.ncbi.nlm.nih.gov/genomes/all/GCA/000/247/605/GCA_000247605.1_ASM24760v1	ftp://ftp.ncbi.nlm.nih.gov/genomes/all/GCF/000/247/605/GCF_000247605.1_ASM24760v1
Acetohalobium arabaticum DSM 5501	Bacteria;Terrabacteria group;Firmicutes	DSM 5501	SAMN00016993	PRJNA32769	GCA_000144695.1	Complete	2.4696	36.6	chromosome:NC_014378.1/CP002105.1		1	2301	2010-08-05T00:00:00Z	ftp://ftp.ncbi.nlm.nih.gov/genomes/all/GCA/000/144/695/GCA_000144695.1_ASM14469v1	ftp://ftp.ncbi.nlm.nih.gov/genomes/all/GCF/000/144/695/GCF_000144695.1_ASM14469v1
Acetomicrobium mobile DSM 13181	Bacteria;Synergistetes;Synergistia	DSM 13181	SAMN02261375	PRJNA53351	GCA_000266925.1	Complete	2.1607	48	chromosome:NC_018024.1/CP003198.1		1	2018	2012-06-12T00:00:00Z	ftp://ftp.ncbi.nlm.nih.gov/genomes/all/GCA/000/266/925/GCA_000266925.1_ASM26692v1	ftp://ftp.ncbi.nlm.nih.gov/genomes/all/GCF/000/266/925/GCF_000266925.1_ASM26692v1
Achromobacter xylosoxidans	Bacteria;Proteobacteria;Betaproteobacteria	AX1	SAMN12683688	PRJNA563576	GCA_008432465.1	Complete	6.40298	67.7	chromosome:NZ_CP043820.1/CP043820.1		1	5732	2019-09-17T00:00:00Z	ftp://ftp.ncbi.nlm.nih.gov/genomes/all/GCA/008/432/465/GCA_008432465.1_ASM843246v1	ftp://ftp.ncbi.nlm.nih.gov/genomes/all/GCF/008/432/465/GCF_008432465.1_ASM843246v1
Acidaminococcus fermentans DSM 20731	Bacteria;Terrabacteria group;Firmicutes	DSM 20731	SAMN02598507	PRJNA33685	GCA_000025305.1	Complete	2.32977	55.8	chromosome:NC_013740.1/CP001859.1		1	2071	2010-01-15T00:00:00Z	ftp://ftp.ncbi.nlm.nih.gov/genomes/all/GCA/000/025/305/GCA_000025305.1_ASM2530v1	ftp://ftp.ncbi.nlm.nih.gov/genomes/all/GCF/000/025/305/GCF_000025305.1_ASM2530v1
Acidibrevibacterium fodinaquatile	Bacteria;Proteobacteria;Alphaproteobacteria	G45-3	SAMN09005679	PRJNA454169	GCA_003352165.1	Complete	4.03761	65.487	chromosome:NZ_CP029176.1/CP029176.1; plasmid unnamed1:NZ_CP029177.1/CP029177.1; plasmid unnamed2:NZ_CP029178.1/CP029178.1; plasmid unnamed3:NZ_CP029179.1/CP029179.1		4	3688	2018-08-01T00:00:00Z	ftp://ftp.ncbi.nlm.nih.gov/genomes/all/GCA/003/352/165/GCA_003352165.1_ASM335216v1	ftp://ftp.ncbi.nlm.nih.gov/genomes/all/GCF/003/352/165/GCF_003352165.1_ASM335216v1
Acidiferrobacter thiooxydans	Bacteria;Proteobacteria;Gammaproteobacteria	ZJ	SAMN05526184	PRJNA324464	GCA_001705075.2	Complete	3.30227	63.6	chromosome:NZ_CP080624.1/CP080624.1		1	2965	2021-08-09T00:00:00Z		ftp://ftp.ncbi.nlm.nih.gov/genomes/all/GCF/001/705/075/GCF_001705075.2_ASM170507v2
Acidihalobacter yilgarnensis	Bacteria;Proteobacteria;Gammaproteobacteria	F5	SAMN05828143	PRJNA344521	GCA_001753245.1	Complete	3.56694	59.9	chromosome:NZ_CP017415.1/CP017415.1		1	3329	2016-10-06T00:00:00Z	ftp://ftp.ncbi.nlm.nih.gov/genomes/all/GCA/001/753/245/GCA_001753245.1_ASM175324v1	ftp://ftp.ncbi.nlm.nih.gov/genomes/all/GCF/001/753/245/GCF_001753245.1_ASM175324v1
Acidimicrobium ferrooxidans DSM 10331	Bacteria;Terrabacteria group;Actinobacteria	DSM 10331	SAMN02598466	PRJNA29525	GCA_000023265.1	Complete	2.15816	68.3	chromosome:NC_013124.1/CP001631.1		1	2020	2009-08-18T00:00:00Z	ftp://ftp.ncbi.nlm.nih.gov/genomes/all/GCA/000/023/265/GCA_000023265.1_ASM2326v1	ftp://ftp.ncbi.nlm.nih.gov/genomes/all/GCF/000/023/265/GCF_000023265.1_ASM2326v1
Acidiphilium multivorum AIU301	Bacteria;Proteobacteria;Alphaproteobacteria	AIU301	SAMD00060977	PRJDA60101	GCA_000202835.1	Complete	4.21474	66.9853	chromosome:NC_015186.1/AP012035.1; plasmid pACMV1:NC_015178.1/AP012036.1; plasmid pACMV2:NC_015187.1/AP012037.1; plasmid pACMV3:NC_015179.1/AP012038.1; plasmid pACMV4:NC_015188.1/AP012039.1; plasmid pACMV5:NC_015180.1/AP012040.1; plasmid pACMV6:NC_015181.1/AP012041.1; plasmid pACMV7:NC_015189.1/AP012042.1; plasmid pACMV8:NC_015182.1/AP012043.1		9	3794	2011-03-01T23:03:00Z	ftp://ftp.ncbi.nlm.nih.gov/genomes/all/GCA/000/202/835/GCA_000202835.1_ASM20283v1	ftp://ftp.ncbi.nlm.nih.gov/genomes/all/GCF/000/202/835/GCF_000202835.1_ASM20283v1
Acidipropionibacterium acidipropionici	Bacteria;Terrabacteria group;Actinobacteria	WGS7	SAMN09667102	PRJNA481392	GCA_003956085.1	Complete	3.61515	68.8	chromosome:NZ_CP031057.1/CP031057.1		1	3227	2018-12-19T00:00:00Z	ftp://ftp.ncbi.nlm.nih.gov/genomes/all/GCA/003/956/085/GCA_003956085.1_ASM395608v1	ftp://ftp.ncbi.nlm.nih.gov/genomes/all/GCF/003/956/085/GCF_003956085.1_ASM395608v1
Acidisarcina polymorpha	Bacteria;Acidobacteria;Acidobacteriia	SBC82	SAMN09460743	PRJNA476855	GCA_003330725.1	Complete	7.60073	56.8879	chromosome:NZ_CP030840.1/CP030840.1; plasmid pACPOL1:NZ_CP030841.1/CP030841.1; plasmid pACPOL2:NZ_CP030842.1/CP030842.1; plasmid pACPOL3:NZ_CP030844.1/CP030844.1; plasmid pACPOL4:NZ_CP030843.1/CP030843.1		5	6139	2018-07-20T00:00:00Z	ftp://ftp.ncbi.nlm.nih.gov/genomes/all/GCA/003/330/725/GCA_003330725.1_ASM333072v1	ftp://ftp.ncbi.nlm.nih.gov/genomes/all/GCF/003/330/725/GCF_003330725.1_ASM333072v1
Acidithiobacillus ferrooxidans	Bacteria;Proteobacteria;Acidithiobacillia	YNTRS-40	SAMN11772250	PRJNA543563	GCA_013462805.1	Complete	3.25704	58.4696	chromosome:NZ_CP040511.1/CP040511.1; plasmid p1:NZ_CP040512.1/CP040512.1		2	3105	2020-07-22T00:00:00Z	ftp://ftp.ncbi.nlm.nih.gov/genomes/all/GCA/013/462/805/GCA_013462805.1_ASM1346280v1	ftp://ftp.ncbi.nlm.nih.gov/genomes/all/GCF/013/462/805/GCF_013462805.1_ASM1346280v1
Acidobacterium capsulatum ATCC 51196	Bacteria;Acidobacteria;Acidobacteriia	ATCC 51196	SAMN02603447	PRJNA28085	GCA_000022565.1	Complete	4.12736	60.5	chromosome:NC_012483.1/CP001472.1		1	3328	2009-03-30T00:00:00Z	ftp://ftp.ncbi.nlm.nih.gov/genomes/all/GCA/000/022/565/GCA_000022565.1_ASM2256v1	ftp://ftp.ncbi.nlm.nih.gov/genomes/all/GCF/000/022/565/GCF_000022565.1_ASM2256v1
Acidothermus cellulolyticus 11B	Bacteria;Terrabacteria group;Actinobacteria	11B; ATCC 43068	SAMN02598358	PRJNA16097	GCA_000015025.1	Complete	2.44354	66.9	chromosome:NC_008578.1/CP000481.1		1	2137	2006-11-09T00:00:00Z	ftp://ftp.ncbi.nlm.nih.gov/genomes/all/GCA/000/015/025/GCA_000015025.1_ASM1502v1	ftp://ftp.ncbi.nlm.nih.gov/genomes/all/GCF/000/015/025/GCF_000015025.1_ASM1502v1
Acidovorax avenae subsp. avenae ATCC 19860	Bacteria;Proteobacteria;Betaproteobacteria	ATCC 19860	SAMN00006197	PRJNA37867	GCA_000176855.2	Complete	5.48217	68.8	chromosome:NC_015138.1/CP002521.1		1	4750	2011-02-14T00:00:00Z	ftp://ftp.ncbi.nlm.nih.gov/genomes/all/GCA/000/176/855/GCA_000176855.2_ASM17685v2	ftp://ftp.ncbi.nlm.nih.gov/genomes/all/GCF/000/176/855/GCF_000176855.2_ASM17685v2
Acinetobacter baumannii	Bacteria;Proteobacteria;Gammaproteobacteria	K09-14	SAMN12769618	PRJNA565663	GCA_008632635.1	Complete	3.98023	38.9896	chromosome:NZ_CP043953.1/CP043953.1; plasmid pK09-14:NZ_CP043954.1/CP043954.1		2	3592	2019-09-23T00:00:00Z	ftp://ftp.ncbi.nlm.nih.gov/genomes/all/GCA/008/632/635/GCA_008632635.1_ASM863263v1	ftp://ftp.ncbi.nlm.nih.gov/genomes/all/GCF/008/632/635/GCF_008632635.1_ASM863263v1
Actinoalloteichus hymeniacidonis	Bacteria;Terrabacteria group;Actinobacteria	HPA177(T) (=DSM 45092(T))	SAMN03295676	PRJNA273752	GCA_001747425.1	Complete	6.30639	68.1	chromosome:NZ_CP014859.1/CP014859.1		1	5300	2016-09-28T00:00:00Z	ftp://ftp.ncbi.nlm.nih.gov/genomes/all/GCA/001/747/425/GCA_001747425.1_ASM174742v1	ftp://ftp.ncbi.nlm.nih.gov/genomes/all/GCF/001/747/425/GCF_001747425.1_ASM174742v1
Actinobacillus pleuropneumoniae	Bacteria;Proteobacteria;Gammaproteobacteria	NCTC10976	SAMEA104210806	PRJEB6403	GCA_900638445.1	Complete	2.32553	41.2	chromosome 1:NZ_LR134515.1/LR134515.1		1	2097	2018-12-19T00:00:00Z	ftp://ftp.ncbi.nlm.nih.gov/genomes/all/GCA/900/638/445/GCA_900638445.1_57675_E01	ftp://ftp.ncbi.nlm.nih.gov/genomes/all/GCF/900/638/445/GCF_900638445.1_57675_E01
Actinocatenispora sera	Bacteria;Terrabacteria group;Actinobacteria	NBRC 101916	SAMD00219687	PRJDB9576	GCA_018324685.1	Complete	7.04424	72.6	chromosome:NZ_AP023354.1/AP023354.1		1	6402	2021-04-01T00:00:00Z	ftp://ftp.ncbi.nlm.nih.gov/genomes/all/GCA/018/324/685/GCA_018324685.1_ASM1832468v1	ftp://ftp.ncbi.nlm.nih.gov/genomes/all/GCF/018/324/685/GCF_018324685.1_ASM1832468v1
Actinomarinicola tropica	Bacteria;Terrabacteria group;Actinobacteria	SCSIO 58843	SAMN13189415	PRJNA587362	GCA_009650215.1	Complete	3.71545	72.6	chromosome:NZ_CP045851.1/CP045851.1		1	3596	2019-11-12T00:00:00Z	ftp://ftp.ncbi.nlm.nih.gov/genomes/all/GCA/009/650/215/GCA_009650215.1_ASM965021v1	ftp://ftp.ncbi.nlm.nih.gov/genomes/all/GCF/009/650/215/GCF_009650215.1_ASM965021v1
Actinomyces viscosus	Bacteria;Terrabacteria group;Actinobacteria	NCTC10951	SAMEA101153668	PRJEB6403	GCA_900637975.1	Complete	3.49124	68.9	chromosome 1:NZ_LR134477.1/LR134477.1		1	2720	2018-12-19T00:00:00Z	ftp://ftp.ncbi.nlm.nih.gov/genomes/all/GCA/900/637/975/GCA_900637975.1_53550_F01	ftp://ftp.ncbi.nlm.nih.gov/genomes/all/GCF/900/637/975/GCF_900637975.1_53550_F01
Actinoplanes missouriensis 431	Bacteria;Terrabacteria group;Actinobacteria	431	SAMD00060941	PRJDA29027	GCA_000284295.1	Complete	8.77347	70.8	chromosome:NC_017093.1/AP012319.1		1	7960	2012-03-28T23:06:00Z	ftp://ftp.ncbi.nlm.nih.gov/genomes/all/GCA/000/284/295/GCA_000284295.1_ASM28429v1	ftp://ftp.ncbi.nlm.nih.gov/genomes/all/GCF/000/284/295/GCF_000284295.1_ASM28429v1
Actinopolyspora erythraea	Bacteria;Terrabacteria group;Actinobacteria	YIM 90600	SAMN07192573	PRJNA389211	GCA_002263515.1	Complete	5.24393	68.8	chromosome:NZ_CP022752.1/CP022752.1		1	4512	2017-08-22T00:00:00Z	ftp://ftp.ncbi.nlm.nih.gov/genomes/all/GCA/002/263/515/GCA_002263515.1_ASM226351v1	ftp://ftp.ncbi.nlm.nih.gov/genomes/all/GCF/002/263/515/GCF_002263515.1_ASM226351v1
Actinosynnema mirum DSM 43827	Bacteria;Terrabacteria group;Actinobacteria	DSM 43827	SAMN00001904	PRJNA19705	GCA_000023245.1	Complete	8.24814	73.7	chromosome:NC_013093.1/CP001630.1		1	6922	2009-08-13T00:00:00Z	ftp://ftp.ncbi.nlm.nih.gov/genomes/all/GCA/000/023/245/GCA_000023245.1_ASM2324v1	ftp://ftp.ncbi.nlm.nih.gov/genomes/all/GCF/000/023/245/GCF_000023245.1_ASM2324v1
Actinotignum schaalii	Bacteria;Terrabacteria group;Actinobacteria	CCUG 27420	SAMN02900471	PRJNA247940	GCA_000724605.1	Complete	2.15931	62.2	chromosome:NZ_CP008802.1/CP008802.1		1	1706	2014-07-10T00:00:00Z	ftp://ftp.ncbi.nlm.nih.gov/genomes/all/GCA/000/724/605/GCA_000724605.1_ASM72460v1	ftp://ftp.ncbi.nlm.nih.gov/genomes/all/GCF/000/724/605/GCF_000724605.1_ASM72460v1
Adhaeretor mobilis	Bacteria;PVC group;Planctomycetes	HG15A2	SAMN06143216	PRJNA357569	GCA_007741515.1	Complete	5.99686	55.1	chromosome:NZ_CP036263.1/CP036263.1		1	4679	2019-07-31T00:00:00Z	ftp://ftp.ncbi.nlm.nih.gov/genomes/all/GCA/007/741/515/GCA_007741515.1_ASM774151v1	ftp://ftp.ncbi.nlm.nih.gov/genomes/all/GCF/007/741/515/GCF_007741515.1_ASM774151v1
Adhaeribacter swui	Bacteria;FCB group;Bacteroidetes/Chlorobi group	KCTC 52873	SAMN15236438	PRJNA639429	GCA_014217805.1	Complete	6.22591	43.0367	chromosome:NZ_CP055156.1/CP055156.1; plasmid unnamed1:NZ_CP055154.1/CP055154.1; plasmid unnamed2:NZ_CP055155.1/CP055155.1		3	4807	2020-08-17T00:00:00Z	ftp://ftp.ncbi.nlm.nih.gov/genomes/all/GCA/014/217/805/GCA_014217805.1_ASM1421780v1	ftp://ftp.ncbi.nlm.nih.gov/genomes/all/GCF/014/217/805/GCF_014217805.1_ASM1421780v1
Adlercreutzia equolifaciens DSM 19450	Bacteria;Terrabacteria group;Actinobacteria	DSM 19450	SAMD00061014	PRJDB1443	GCA_000478885.1	Complete	2.86253	63.5	chromosome:NC_022567.1/AP013105.1		1	2262	2013-08-16T23:04:00Z	ftp://ftp.ncbi.nlm.nih.gov/genomes/all/GCA/000/478/885/GCA_000478885.1_ASM47888v1	ftp://ftp.ncbi.nlm.nih.gov/genomes/all/GCF/000/478/885/GCF_000478885.1_ASM47888v1
Advenella mimigardefordensis DPN7	Bacteria;Proteobacteria;Betaproteobacteria	DPN7	SAMN02641504	PRJNA178261	GCA_000521505.1	Complete	4.76413	54.2574	chromosome:NZ_CP003915.1/CP003915.1; plasmid 24p:NZ_CP003916.1/CP003916.1		2	4287	2014-01-22T00:00:00Z	ftp://ftp.ncbi.nlm.nih.gov/genomes/all/GCA/000/521/505/GCA_000521505.1_ASM52150v1	ftp://ftp.ncbi.nlm.nih.gov/genomes/all/GCF/000/521/505/GCF_000521505.1_ASM52150v1
Aegicerativicinus sediminis	Bacteria;FCB group;Bacteroidetes/Chlorobi group	SM2-F	SAMN16657555	PRJNA674463	GCA_015476115.1	Complete	4.09424	36	chromosome:NZ_CP064295.1/CP064295.1		1	3475	2020-11-15T00:00:00Z	ftp://ftp.ncbi.nlm.nih.gov/genomes/all/GCA/015/476/115/GCA_015476115.1_ASM1547611v1	ftp://ftp.ncbi.nlm.nih.gov/genomes/all/GCF/015/476/115/GCF_015476115.1_ASM1547611v1
Aeoliella mucimassa	Bacteria;PVC group;Planctomycetes	Pan181	SAMN10953992	PRJNA485700	GCA_007748035.1	Complete	6.60879	58	chromosome:NZ_CP036278.1/CP036278.1		1	5129	2019-07-31T00:00:00Z	ftp://ftp.ncbi.nlm.nih.gov/genomes/all/GCA/007/748/035/GCA_007748035.1_ASM774803v1	ftp://ftp.ncbi.nlm.nih.gov/genomes/all/GCF/007/748/035/GCF_007748035.1_ASM774803v1
Aequoribacter fuscus	Bacteria;Proteobacteria;Gammaproteobacteria	IMCC3088	SAMN10929367	PRJNA522358	GCA_009910365.1	Complete	3.09539	51.7	chromosome:NZ_CP036423.1/CP036423.1		1	2778	2020-01-21T00:00:00Z	ftp://ftp.ncbi.nlm.nih.gov/genomes/all/GCA/009/910/365/GCA_009910365.1_ASM991036v1	ftp://ftp.ncbi.nlm.nih.gov/genomes/all/GCF/009/910/365/GCF_009910365.1_ASM991036v1
Aequorivita sublithincola DSM 14238	Bacteria;FCB group;Bacteroidetes/Chlorobi group	DSM 14238	SAMN02232006	PRJNA46631	GCA_000265385.1	Complete	3.52067	36.2	chromosome:NC_018013.1/CP003280.1		1	3132	2012-06-08T00:00:00Z	ftp://ftp.ncbi.nlm.nih.gov/genomes/all/GCA/000/265/385/GCA_000265385.1_ASM26538v1	ftp://ftp.ncbi.nlm.nih.gov/genomes/all/GCF/000/265/385/GCF_000265385.1_ASM26538v1
Aerococcus viridans	Bacteria;Terrabacteria group;Firmicutes	CCUG4311	SAMN04419116	PRJNA308559	GCA_001543285.1	Complete	2.19988	39.4	chromosome:NZ_CP014164.1/CP014164.1		1	1896	2016-02-01T00:00:00Z	ftp://ftp.ncbi.nlm.nih.gov/genomes/all/GCA/001/543/285/GCA_001543285.1_ASM154328v1	ftp://ftp.ncbi.nlm.nih.gov/genomes/all/GCF/001/543/285/GCF_001543285.1_ASM154328v1
Aeromicrobium erythreum	Bacteria;Terrabacteria group;Actinobacteria	AR18	SAMN03701813	PRJNA284384	GCA_001509405.1	Complete	3.62924	72.1	chromosome:NZ_CP011502.1/CP011502.1		1	3390	2016-01-08T00:00:00Z	ftp://ftp.ncbi.nlm.nih.gov/genomes/all/GCA/001/509/405/GCA_001509405.1_ASM150940v1	ftp://ftp.ncbi.nlm.nih.gov/genomes/all/GCF/001/509/405/GCF_001509405.1_ASM150940v1
Aeromonas salmonicida	Bacteria;Proteobacteria;Gammaproteobacteria	SRW-OG1	SAMN14515089	PRJNA622411	GCA_012931585.1	Complete	4.62172	59	chromosome:NZ_CP051883.1/CP051883.1		1	4043	2020-04-29T00:00:00Z	ftp://ftp.ncbi.nlm.nih.gov/genomes/all/GCA/012/931/585/GCA_012931585.1_ASM1293158v1	ftp://ftp.ncbi.nlm.nih.gov/genomes/all/GCF/012/931/585/GCF_012931585.1_ASM1293158v1
Aerosticca soli	Bacteria;Proteobacteria;Gammaproteobacteria	Dysh456	SAMD00115724	PRJDB6914	GCA_003967035.1	Complete	2.87497	68.3	chromosome:NZ_AP018560.1/AP018560.1		1	2598	2018-05-15T00:00:00Z	ftp://ftp.ncbi.nlm.nih.gov/genomes/all/GCA/003/967/035/GCA_003967035.1_ASM396703v1	ftp://ftp.ncbi.nlm.nih.gov/genomes/all/GCF/003/967/035/GCF_003967035.1_ASM396703v1
Aestuarium zhoushanense	Bacteria;Proteobacteria;Alphaproteobacteria	G7	SAMN06844180	PRJNA384698	GCA_002850435.1	Complete	3.33611	56.805	chromosome:NZ_CP021114.1/CP021114.1; plasmid unnamed1:NZ_CP021115.1/CP021115.1; plasmid unnamed2:NZ_CP021116.1/CP021116.1; plasmid unnamed3:NZ_CP021117.1/CP021117.1		4	3248	2018-01-03T00:00:00Z	ftp://ftp.ncbi.nlm.nih.gov/genomes/all/GCA/002/850/435/GCA_002850435.1_ASM285043v1	ftp://ftp.ncbi.nlm.nih.gov/genomes/all/GCF/002/850/435/GCF_002850435.1_ASM285043v1
Afipia carboxidovorans OM5	Bacteria;Proteobacteria;Alphaproteobacteria	OM5	SAMN02603254	PRJNA41025	GCA_000218565.1	Complete	3.89607	62.3535	chromosome:NC_015684.1/CP002826.1; plasmid pHCG3:NC_015689.1/CP002827.1; plasmid pOC167:NC_015685.1/CP002828.1		3	3649	2011-06-15T00:00:00Z	ftp://ftp.ncbi.nlm.nih.gov/genomes/all/GCA/000/218/565/GCA_000218565.1_ASM21856v1	ftp://ftp.ncbi.nlm.nih.gov/genomes/all/GCF/000/218/565/GCF_000218565.1_ASM21856v1
Agarilytica rhodophyticola	Bacteria;Proteobacteria;Gammaproteobacteria	17	SAMN06187574	PRJNA359155	GCA_002157225.2	Complete	7.11381	40.9519	chromosome:NZ_CP020038.1/CP020038.1; plasmid pSU1:NZ_CP021745.1/CP021745.1; plasmid pSU2:NZ_CP021746.1/CP021746.1; plasmid pSU3:NZ_CP021747.1/CP021747.1		4	5759	2017-05-24T00:00:00Z	ftp://ftp.ncbi.nlm.nih.gov/genomes/all/GCA/002/157/225/GCA_002157225.2_ASM215722v2	ftp://ftp.ncbi.nlm.nih.gov/genomes/all/GCF/002/157/225/GCF_002157225.2_ASM215722v2
Agarivorans albus	Bacteria;Proteobacteria;Gammaproteobacteria	JCM 21469	SAMD00210911	PRJDB9476	GCA_019670105.1	Complete	4.79225	44.2	chromosome:NZ_AP023032.1/AP023032.1		1	4207	2021-06-03T00:00:00Z	ftp://ftp.ncbi.nlm.nih.gov/genomes/all/GCA/019/670/105/GCA_019670105.1_ASM1967010v1	ftp://ftp.ncbi.nlm.nih.gov/genomes/all/GCF/019/670/105/GCF_019670105.1_ASM1967010v1
Aggregatibacter aphrophilus ATCC 33389	Bacteria;Proteobacteria;Gammaproteobacteria	NCTC5906	SAMEA3919800	PRJEB6403	GCA_900636915.1	Complete	2.33715	42.3	chromosome 1:NZ_LR134327.1/LR134327.1		1	2059	2018-12-19T00:00:00Z	ftp://ftp.ncbi.nlm.nih.gov/genomes/all/GCA/900/636/915/GCA_900636915.1_45532_F02	ftp://ftp.ncbi.nlm.nih.gov/genomes/all/GCF/900/636/915/GCF_900636915.1_45532_F02
Agrobacterium tumefaciens	Bacteria;Proteobacteria;Alphaproteobacteria	12D1	SAMN10169604	PRJNA494485	GCA_003667905.1	Complete	5.44603	59.5297	chromosome circular:NZ_CP033031.1/CP033031.1; chromosome linear:NZ_CP033032.1/CP033032.1; plasmid pAt12D1:NZ_CP033033.1/CP033033.1		3	4955	2018-10-21T00:00:00Z	ftp://ftp.ncbi.nlm.nih.gov/genomes/all/GCA/003/667/905/GCA_003667905.1_ASM366790v1	ftp://ftp.ncbi.nlm.nih.gov/genomes/all/GCF/003/667/905/GCF_003667905.1_ASM366790v1
Agromyces aureus	Bacteria;Terrabacteria group;Actinobacteria	AR33	SAMN04283684	PRJNA302856	GCA_001660485.1	Complete	4.37312	70.4	chromosome:NZ_CP013979.1/CP013979.1		1	3912	2016-06-09T00:00:00Z	ftp://ftp.ncbi.nlm.nih.gov/genomes/all/GCA/001/660/485/GCA_001660485.1_ASM166048v1	ftp://ftp.ncbi.nlm.nih.gov/genomes/all/GCF/001/660/485/GCF_001660485.1_ASM166048v1
Ahniella affigens	Bacteria;Proteobacteria;Gammaproteobacteria	D13	SAMN08714471	PRJNA438726	GCA_003015185.1	Complete	6.12094	60.4585	chromosome:NZ_CP027860.1/CP027860.1; plasmid unnamed:NZ_CP027861.1/CP027861.1		2	4587	2018-03-26T00:00:00Z	ftp://ftp.ncbi.nlm.nih.gov/genomes/all/GCA/003/015/185/GCA_003015185.1_ASM301518v1	ftp://ftp.ncbi.nlm.nih.gov/genomes/all/GCF/003/015/185/GCF_003015185.1_ASM301518v1
Akkermansia muciniphila	Bacteria;PVC group;Verrucomicrobia	JCM 30893	SAMD00192834	PRJDB8988	GCA_009731575.1	Complete	2.87846	55.5886	chromosome:NZ_AP021898.1/AP021898.1; plasmid pJ30893:NZ_AP021899.1/AP021899.1		2	2357	2019-11-28T23:33:00Z	ftp://ftp.ncbi.nlm.nih.gov/genomes/all/GCA/009/731/575/GCA_009731575.1_ASM973157v1	ftp://ftp.ncbi.nlm.nih.gov/genomes/all/GCF/009/731/575/GCF_009731575.1_ASM973157v1
Alcaligenes faecalis	Bacteria;Proteobacteria;Betaproteobacteria	ZD02	SAMN03379009	PRJNA276624	GCA_000967305.2	Complete	4.24868	56.807	chromosome:NZ_CP013119.1/CP013119.1; plasmid pZD02:NZ_CP013143.1/CP013143.1		2	3773	2015-11-17T00:00:00Z	ftp://ftp.ncbi.nlm.nih.gov/genomes/all/GCA/000/967/305/GCA_000967305.2_ASM96730v2	ftp://ftp.ncbi.nlm.nih.gov/genomes/all/GCF/000/967/305/GCF_000967305.2_ASM96730v2
Alcanivorax borkumensis SK2	Bacteria;Proteobacteria;Gammaproteobacteria	SK2	SAMEA3138202	PRJNA13005	GCA_000009365.1	Complete	3.12014	54.7	chromosome:NC_008260.1/AM286690.1		1	2750	2006-07-23T00:00:00Z	ftp://ftp.ncbi.nlm.nih.gov/genomes/all/GCA/000/009/365/GCA_000009365.1_ASM936v1	ftp://ftp.ncbi.nlm.nih.gov/genomes/all/GCF/000/009/365/GCF_000009365.1_ASM936v1
Algibacter alginicilyticus	Bacteria;FCB group;Bacteroidetes/Chlorobi group	HZ22	SAMN04156175	PRJNA298144	GCA_001310225.1	Complete	3.99477	31.8	chromosome:NZ_CP012898.1/CP012898.1		1	3287	2015-10-13T00:00:00Z	ftp://ftp.ncbi.nlm.nih.gov/genomes/all/GCA/001/310/225/GCA_001310225.1_ASM131022v1	ftp://ftp.ncbi.nlm.nih.gov/genomes/all/GCF/001/310/225/GCF_001310225.1_ASM131022v1
Algoriphagus sanaruensis	Bacteria;FCB group;Bacteroidetes/Chlorobi group	M8-2	SAMN04111281	PRJNA296932	GCA_001593605.1	Complete	3.88261	41.4	chromosome:NZ_CP012836.1/CP012836.1		1	3292	2016-03-17T00:00:00Z	ftp://ftp.ncbi.nlm.nih.gov/genomes/all/GCA/001/593/605/GCA_001593605.1_ASM159360v1	ftp://ftp.ncbi.nlm.nih.gov/genomes/all/GCF/001/593/605/GCF_001593605.1_ASM159360v1
Aliarcobacter butzleri ED-1	Bacteria;Proteobacteria;delta/epsilon subdivisions		SAMD00060980	PRJDA61719	GCA_000284355.1	Complete	2.25667	27.1	chromosome:NC_017187.1/AP012047.1		1	2158	2011-09-02T23:07:00Z	ftp://ftp.ncbi.nlm.nih.gov/genomes/all/GCA/000/284/355/GCA_000284355.1_ASM28435v1	ftp://ftp.ncbi.nlm.nih.gov/genomes/all/GCF/000/284/355/GCF_000284355.1_ASM28435v1
Alicycliphilus denitrificans	Bacteria;Proteobacteria;Betaproteobacteria	DP3	SAMN14566246	PRJNA624042	GCA_012530715.1	Complete	4.77003	68.1434	chromosome:NZ_CP051298.1/CP051298.1; plasmid pDP3:NZ_CP051297.1/CP051297.1		2	4338	2020-04-20T00:00:00Z	ftp://ftp.ncbi.nlm.nih.gov/genomes/all/GCA/012/530/715/GCA_012530715.1_ASM1253071v1	ftp://ftp.ncbi.nlm.nih.gov/genomes/all/GCF/012/530/715/GCF_012530715.1_ASM1253071v1
Alicyclobacillus acidocaldarius subsp. acidocaldarius DSM 446	Bacteria;Terrabacteria group;Firmicutes	DSM 446	SAMN00001901	PRJNA29405	GCA_000024285.1	Complete	3.20569	61.8577	chromosome:NC_013205.1/CP001727.1; plasmid pAACI01:NC_013206.1/CP001728.1; plasmid pAACI02:NC_013207.1/CP001729.1; plasmid pAACI03:NC_013208.1/CP001730.1		4	3021	2009-09-09T00:00:00Z	ftp://ftp.ncbi.nlm.nih.gov/genomes/all/GCA/000/024/285/GCA_000024285.1_ASM2428v1	ftp://ftp.ncbi.nlm.nih.gov/genomes/all/GCF/000/024/285/GCF_000024285.1_ASM2428v1
Aliivibrio salmonicida LFI1238	Bacteria;Proteobacteria;Gammaproteobacteria	LFI1238	SAMEA1705917	PRJEA30703	GCA_000196495.1	Complete	4.65566	38.9398	chromosome 1:NC_011312.1/FM178379.1; chromosome 2:NC_011313.1/FM178380.1; plasmid pVSAL43:NC_011316.1/FM178384.1; plasmid pVSAL54:NC_011315.1/FM178383.1; plasmid pVSAL320:NC_011314.1/FM178382.1; plasmid pVSAL840:NC_011311.1/FM178381.1		6	3997	2008-10-01T00:00:00Z	ftp://ftp.ncbi.nlm.nih.gov/genomes/all/GCA/000/196/495/GCA_000196495.1_ASM19649v1	ftp://ftp.ncbi.nlm.nih.gov/genomes/all/GCF/000/196/495/GCF_000196495.1_ASM19649v1
Alistipes indistinctus	Bacteria;FCB group;Bacteroidetes/Chlorobi group	2BBH45	SAMD00216626	PRJDB9565	GCA_014163495.1	Complete	3.09558	54.61	chromosome:NZ_AP023049.1/AP023049.1; plasmid p2BBH45:NZ_AP023050.1/AP023050.1		2	2448	2020-08-01T00:00:00Z	ftp://ftp.ncbi.nlm.nih.gov/genomes/all/GCA/014/163/495/GCA_014163495.1_ASM1416349v1	ftp://ftp.ncbi.nlm.nih.gov/genomes/all/GCF/014/163/495/GCF_014163495.1_ASM1416349v1
Alkalicella caledoniensis	Bacteria;Terrabacteria group;Firmicutes	LB2	SAMN14689428	PRJNA626556	GCA_014467015.1	Complete	3.69537	36.2	chromosome:NZ_CP058559.1/CP058559.1		1	3488	2020-09-03T00:00:00Z	ftp://ftp.ncbi.nlm.nih.gov/genomes/all/GCA/014/467/015/GCA_014467015.1_ASM1446701v1	ftp://ftp.ncbi.nlm.nih.gov/genomes/all/GCF/014/467/015/GCF_014467015.1_ASM1446701v1
Alkalihalobacillus halodurans C-125	Bacteria;Terrabacteria group;Firmicutes	C-125	SAMD00061093	PRJNA235	GCA_000011145.1	Complete	4.20235	43.7	chromosome:NC_002570.2/BA000004.3		1	3954	2001-09-10T00:00:00Z	ftp://ftp.ncbi.nlm.nih.gov/genomes/all/GCA/000/011/145/GCA_000011145.1_ASM1114v1	ftp://ftp.ncbi.nlm.nih.gov/genomes/all/GCF/000/011/145/GCF_000011145.1_ASM1114v1
Alkalilimnicola ehrlichii MLHE-1	Bacteria;Proteobacteria;Gammaproteobacteria	MLHE-1	SAMN02598349	PRJNA15763	GCA_000014785.1	Complete	3.27594	67.5	chromosome:NC_008340.1/CP000453.1		1	2867	2006-09-12T00:00:00Z	ftp://ftp.ncbi.nlm.nih.gov/genomes/all/GCA/000/014/785/GCA_000014785.1_ASM1478v1	ftp://ftp.ncbi.nlm.nih.gov/genomes/all/GCF/000/014/785/GCF_000014785.1_ASM1478v1
Alkaliphilus oremlandii OhILAs	Bacteria;Terrabacteria group;Firmicutes	OhILAs	SAMN00623039	PRJNA16083	GCA_000018325.1	Complete	3.12356	36.3	chromosome:NC_009922.1/CP000853.1		1	2937	2007-10-11T00:00:00Z	ftp://ftp.ncbi.nlm.nih.gov/genomes/all/GCA/000/018/325/GCA_000018325.1_ASM1832v1	ftp://ftp.ncbi.nlm.nih.gov/genomes/all/GCF/000/018/325/GCF_000018325.1_ASM1832v1
Alkalitalea saponilacus	Bacteria;FCB group;Bacteroidetes/Chlorobi group	SC/BZ-SP2	SAMN07200443	PRJNA389474	GCA_002201795.1	Complete	4.77557	39.3	chromosome:NZ_CP021904.1/CP021904.1		1	3546	2017-06-20T00:00:00Z	ftp://ftp.ncbi.nlm.nih.gov/genomes/all/GCA/002/201/795/GCA_002201795.1_ASM220179v1	ftp://ftp.ncbi.nlm.nih.gov/genomes/all/GCF/002/201/795/GCF_002201795.1_ASM220179v1
Allochromatium vinosum DSM 180	Bacteria;Proteobacteria;Gammaproteobacteria	DSM 180	SAMN02598487	PRJNA32547	GCA_000025485.1	Complete	3.66907	64.2117	chromosome:NC_013851.1/CP001896.1; plasmid pALVIN01:NC_013852.1/CP001897.1; plasmid pALVIN02:NC_013862.1/CP001898.1		3	3247	2010-02-16T00:00:00Z	ftp://ftp.ncbi.nlm.nih.gov/genomes/all/GCA/000/025/485/GCA_000025485.1_ASM2548v1	ftp://ftp.ncbi.nlm.nih.gov/genomes/all/GCF/000/025/485/GCF_000025485.1_ASM2548v1
Allocoleopsis franciscana PCC 7113	Bacteria;Terrabacteria group;Cyanobacteria/Melainabacteria group	PCC 7113	SAMN02261351	PRJNA158839	GCA_000317515.1	Complete	7.96651	46.2006	chromosome:NC_019738.1/CP003630.1; plasmid pMIC7113.01:NC_019739.1/CP003631.1; plasmid pMIC7113.02:NC_019760.1/CP003632.1; plasmid pMIC7113.03:NC_019740.1/CP003633.1; plasmid pMIC7113.04:NC_019761.1/CP003634.1; plasmid pMIC7113.05:NC_019741.1/CP003635.1; plasmid pMIC7113.06:NC_019742.1/CP003636.1; plasmid pMIC7113.07:NC_019762.1/CP003637.1; plasmid pMIC7113.08:NC_019743.1/CP003638.1		9	6504	2012-12-06T00:00:00Z	ftp://ftp.ncbi.nlm.nih.gov/genomes/all/GCA/000/317/515/GCA_000317515.1_ASM31751v1	ftp://ftp.ncbi.nlm.nih.gov/genomes/all/GCF/000/317/515/GCF_000317515.1_ASM31751v1
Allofrancisella guangzhouensis	Bacteria;Proteobacteria;Gammaproteobacteria	08HL01032	SAMN03273550	PRJNA271279	GCA_000815225.1	Complete	1.66153	31.994	chromosome:NZ_CP010427.1/CP010427.1; plasmid unnamed1:NZ_CP010428.1/CP010428.1		2	1504	2015-01-06T00:00:00Z	ftp://ftp.ncbi.nlm.nih.gov/genomes/all/GCA/000/815/225/GCA_000815225.1_ASM81522v1	ftp://ftp.ncbi.nlm.nih.gov/genomes/all/GCF/000/815/225/GCF_000815225.1_ASM81522v1
Allosaccharopolyspora coralli	Bacteria;Terrabacteria group;Actinobacteria	E2A	SAMN13227472	PRJNA588104	GCA_009664835.1	Complete	4.83201	68.6	chromosome:NZ_CP045929.1/CP045929.1		1	4410	2019-11-17T00:00:00Z	ftp://ftp.ncbi.nlm.nih.gov/genomes/all/GCA/009/664/835/GCA_009664835.1_ASM966483v1	ftp://ftp.ncbi.nlm.nih.gov/genomes/all/GCF/009/664/835/GCF_009664835.1_ASM966483v1
Alteracholeplasma palmae J233	Bacteria;Terrabacteria group;Tenericutes	J233	SAMEA4532332	PRJEB1742	GCA_000968055.1	Complete	1.55423	29	chromosome:NC_022538.1/FO681347.1		1	1449	2013-10-11T00:00:00Z	ftp://ftp.ncbi.nlm.nih.gov/genomes/all/GCA/000/968/055/GCA_000968055.1_ASM96805v1	ftp://ftp.ncbi.nlm.nih.gov/genomes/all/GCF/000/968/055/GCF_000968055.1_ASM96805v1
Altererythrobacter epoxidivorans	Bacteria;Proteobacteria;Alphaproteobacteria	CGMCC 1.7731	SAMN03896005	PRJNA290561	GCA_001281485.1	Complete	2.78626	61.5	chromosome:NZ_CP012669.1/CP012669.1		1	2724	2015-09-14T00:00:00Z	ftp://ftp.ncbi.nlm.nih.gov/genomes/all/GCA/001/281/485/GCA_001281485.1_ASM128148v1	ftp://ftp.ncbi.nlm.nih.gov/genomes/all/GCF/001/281/485/GCF_001281485.1_ASM128148v1
Alteromonas macleodii	Bacteria;Proteobacteria;Gammaproteobacteria	Te101	SAMN06093175	PRJNA355640	GCA_002849875.1	Complete	4.86739	44.5537	chromosome:NZ_CP018321.1/CP018321.1; plasmid pTE101a:NZ_CP018322.1/CP018322.1		2	4084	2018-01-03T00:00:00Z	ftp://ftp.ncbi.nlm.nih.gov/genomes/all/GCA/002/849/875/GCA_002849875.1_ASM284987v1	ftp://ftp.ncbi.nlm.nih.gov/genomes/all/GCF/002/849/875/GCF_002849875.1_ASM284987v1
Alysiella filiformis	Bacteria;Proteobacteria;Betaproteobacteria	DSM 16848	SAMN15603186	PRJNA647881	GCA_014054525.1	Complete	2.43208	46.6	chromosome:NZ_CP059564.1/CP059564.1		1	2238	2020-08-04T00:00:00Z	ftp://ftp.ncbi.nlm.nih.gov/genomes/all/GCA/014/054/525/GCA_014054525.1_ASM1405452v1	ftp://ftp.ncbi.nlm.nih.gov/genomes/all/GCF/014/054/525/GCF_014054525.1_ASM1405452v1
Amedibacterium intestinale	Bacteria;Terrabacteria group;Firmicutes	9CBEGH2	SAMD00172920	PRJDB8364	GCA_010537335.1	Complete	2.4881	33.9	chromosome:NZ_AP019711.1/AP019711.1		1	2361	2020-01-27T23:03:00Z	ftp://ftp.ncbi.nlm.nih.gov/genomes/all/GCA/010/537/335/GCA_010537335.1_ASM1053733v1	ftp://ftp.ncbi.nlm.nih.gov/genomes/all/GCF/010/537/335/GCF_010537335.1_ASM1053733v1
Aminipila butyrica	Bacteria;Terrabacteria group;Firmicutes	DSM 103574	SAMN14052868	PRJNA605261	GCA_010669305.1	Complete	3.33485	44.9	chromosome:NZ_CP048649.1/CP048649.1		1	3021	2020-02-17T00:00:00Z	ftp://ftp.ncbi.nlm.nih.gov/genomes/all/GCA/010/669/305/GCA_010669305.1_ASM1066930v1	ftp://ftp.ncbi.nlm.nih.gov/genomes/all/GCF/010/669/305/GCF_010669305.1_ASM1066930v1
Aminobacterium colombiense DSM 12261	Bacteria;Synergistetes;Synergistia	DSM 12261	SAMN02598488	PRJNA32587	GCA_000025885.1	Complete	1.98059	45.3	chromosome:NC_014011.1/CP001997.1		1	1889	2010-04-05T00:00:00Z	ftp://ftp.ncbi.nlm.nih.gov/genomes/all/GCA/000/025/885/GCA_000025885.1_ASM2588v1	ftp://ftp.ncbi.nlm.nih.gov/genomes/all/GCF/000/025/885/GCF_000025885.1_ASM2588v1
Ammonifex degensii KC4	Bacteria;Terrabacteria group;Firmicutes	KC4	SAMN02598268	PRJNA12390	GCA_000024605.1	Complete	2.15707	59.4168	chromosome:NC_013385.1/CP001785.1; plasmid pADEG01:NC_013386.1/CP001786.1		2	2129	2009-10-08T00:00:00Z	ftp://ftp.ncbi.nlm.nih.gov/genomes/all/GCA/000/024/605/GCA_000024605.1_ASM2460v1	ftp://ftp.ncbi.nlm.nih.gov/genomes/all/GCF/000/024/605/GCF_000024605.1_ASM2460v1
Amphibacillus xylanus NBRC 15112	Bacteria;Terrabacteria group;Firmicutes	NBRC 15112	SAMD00061112	PRJNA42371	GCA_000307165.1	Complete	2.56949	35.7	chromosome:NC_018704.1/AP012050.1		1	2336	2012-10-01T23:06:00Z	ftp://ftp.ncbi.nlm.nih.gov/genomes/all/GCA/000/307/165/GCA_000307165.1_ASM30716v1	ftp://ftp.ncbi.nlm.nih.gov/genomes/all/GCF/000/307/165/GCF_000307165.1_ASM30716v1
Amycolatopsis mediterranei RB	Bacteria;Terrabacteria group;Actinobacteria	RB	SAMN02603407	PRJNA172643	GCA_000454025.1	Complete	10.2469	71.3	chromosome:NC_022116.1/CP003777.1		1	9425	2013-08-22T00:00:00Z	ftp://ftp.ncbi.nlm.nih.gov/genomes/all/GCA/000/454/025/GCA_000454025.1_ASM45402v1	ftp://ftp.ncbi.nlm.nih.gov/genomes/all/GCF/000/454/025/GCF_000454025.1_ASM45402v1
Amylolactobacillus amylophilus DSM 20533 = JCM 1125	Bacteria;Terrabacteria group;Firmicutes	DSM 20533	SAMN06162176	PRJNA357931	GCA_001936335.1	Complete	1.61035	43.7	chromosome:NZ_CP018888.1/CP018888.1		1	1565	2017-01-05T00:00:00Z	ftp://ftp.ncbi.nlm.nih.gov/genomes/all/GCA/001/936/335/GCA_001936335.1_ASM193633v1	ftp://ftp.ncbi.nlm.nih.gov/genomes/all/GCF/001/936/335/GCF_001936335.1_ASM193633v1
Anabaena cylindrica PCC 7122	Bacteria;Terrabacteria group;Cyanobacteria/Melainabacteria group	PCC 7122	SAMN02232008	PRJNA43355	GCA_000317695.1	Complete	7.06328	38.7952	chromosome:NC_019771.1/CP003659.1; plasmid pANACY.01:NC_019772.1/CP003660.1; plasmid pANACY.02:NC_020157.1/CP003661.1; plasmid pANACY.03:NC_019773.1/CP003662.1; plasmid pANACY.04:NC_019774.1/CP003663.1; plasmid pANACY.05:NC_020056.1/CP003664.1; plasmid pANACY.06:NC_019775.1/CP003665.1		7	5790	2012-12-07T00:00:00Z	ftp://ftp.ncbi.nlm.nih.gov/genomes/all/GCA/000/317/695/GCA_000317695.1_ASM31769v1	ftp://ftp.ncbi.nlm.nih.gov/genomes/all/GCF/000/317/695/GCF_000317695.1_ASM31769v1
Anaerobacillus isosaccharinicus	Bacteria;Terrabacteria group;Firmicutes	NB2006	SAMN04407006	PRJNA308645	GCA_001866075.3	Complete	5.22714	36.1	chromosome:NZ_CP063356.1/CP063356.1		1	5059	2020-10-26T00:00:00Z	ftp://ftp.ncbi.nlm.nih.gov/genomes/all/GCA/001/866/075/GCA_001866075.3_ASM186607v3	ftp://ftp.ncbi.nlm.nih.gov/genomes/all/GCF/001/866/075/GCF_001866075.3_ASM186607v3
Anaerococcus vaginalis	Bacteria;Terrabacteria group;Firmicutes	FDAARGOS_988	SAMN16357157	PRJNA231221	GCA_016127475.1	Complete	1.89396	29	chromosome:NZ_CP066014.1/CP066014.1		1	1697	2020-12-20T00:00:00Z	ftp://ftp.ncbi.nlm.nih.gov/genomes/all/GCA/016/127/475/GCA_016127475.1_ASM1612747v1	ftp://ftp.ncbi.nlm.nih.gov/genomes/all/GCF/016/127/475/GCF_016127475.1_ASM1612747v1
Anaerocolumna cellulosilytica	Bacteria;Terrabacteria group;Firmicutes	SN021	SAMD00229170	PRJDB9873	GCA_014218335.1	Complete	5.43063	36.7	chromosome:NZ_AP023367.1/AP023367.1		1	4391	2020-08-07T00:00:00Z	ftp://ftp.ncbi.nlm.nih.gov/genomes/all/GCA/014/218/335/GCA_014218335.1_ASM1421833v1	ftp://ftp.ncbi.nlm.nih.gov/genomes/all/GCF/014/218/335/GCF_014218335.1_ASM1421833v1
Anaerohalosphaera lusitana	Bacteria;PVC group;Planctomycetes	ST-NAGAB-D1	SAMN06284947	PRJNA369385	GCA_002007645.1	Complete	4.25097	52	chromosome:NZ_CP019791.1/CP019791.1		1	3391	2017-02-28T00:00:00Z	ftp://ftp.ncbi.nlm.nih.gov/genomes/all/GCA/002/007/645/GCA_002007645.1_ASM200764v1	ftp://ftp.ncbi.nlm.nih.gov/genomes/all/GCF/002/007/645/GCF_002007645.1_ASM200764v1
Anaerolinea thermophila UNI-1	Bacteria;Terrabacteria group;Chloroflexi	UNI-1	SAMD00061114	PRJNA60099	GCA_000199675.1	Complete	3.53238	53.8	chromosome:NC_014960.1/AP012029.1		1	3134	2011-01-24T23:05:00Z	ftp://ftp.ncbi.nlm.nih.gov/genomes/all/GCA/000/199/675/GCA_000199675.1_ASM19967v1	ftp://ftp.ncbi.nlm.nih.gov/genomes/all/GCF/000/199/675/GCF_000199675.1_ASM19967v1
Anaeromyxobacter dehalogenans 2CP-1	Bacteria;Proteobacteria;delta/epsilon subdivisions	2CP-1	SAMN00000050	PRJNA20095	GCA_000022145.1	Complete	5.02933	74.7	chromosome:NC_011891.1/CP001359.1		1	4464	2009-01-12T00:00:00Z	ftp://ftp.ncbi.nlm.nih.gov/genomes/all/GCA/000/022/145/GCA_000022145.1_ASM2214v1	ftp://ftp.ncbi.nlm.nih.gov/genomes/all/GCF/000/022/145/GCF_000022145.1_ASM2214v1
Anaerostipes caccae	Bacteria;Terrabacteria group;Firmicutes	NBRC 114412	SAMN21163588	PRJNA747117	GCA_020181435.1	Complete	3.28479	44.5	chromosome:NZ_CP084016.1/CP084016.1		1	3207	2021-09-30T00:00:00Z	ftp://ftp.ncbi.nlm.nih.gov/genomes/all/GCA/020/181/435/GCA_020181435.1_ASM2018143v1	ftp://ftp.ncbi.nlm.nih.gov/genomes/all/GCF/020/181/435/GCF_020181435.1_ASM2018143v1
Anaerotignum propionicum DSM 1682	Bacteria;Terrabacteria group;Firmicutes	X2	SAMN04437875	PRJNA63245	GCA_001561955.1	Complete	3.12042	38.9	chromosome:NZ_CP014223.1/CP014223.1		1	2860	2016-02-16T00:00:00Z	ftp://ftp.ncbi.nlm.nih.gov/genomes/all/GCA/001/561/955/GCA_001561955.1_ASM156195v1	ftp://ftp.ncbi.nlm.nih.gov/genomes/all/GCF/001/561/955/GCF_001561955.1_ASM156195v1
Anaplasma marginale str. Florida	Bacteria;Proteobacteria;Alphaproteobacteria	Florida	SAMN02604306	PRJNA16369	GCA_000020305.1	Complete	1.20243	49.8	chromosome:NC_012026.1/CP001079.1		1	906	2009-02-03T00:00:00Z	ftp://ftp.ncbi.nlm.nih.gov/genomes/all/GCA/000/020/305/GCA_000020305.1_ASM2030v1	ftp://ftp.ncbi.nlm.nih.gov/genomes/all/GCF/000/020/305/GCF_000020305.1_ASM2030v1
Anatilimnocola aggregata	Bacteria;PVC group;Planctomycetes	ETA_A8	SAMN10953900	PRJNA485700	GCA_007747655.1	Complete	9.00774	57.8	chromosome:NZ_CP036274.1/CP036274.1		1	6802	2019-07-31T00:00:00Z	ftp://ftp.ncbi.nlm.nih.gov/genomes/all/GCA/007/747/655/GCA_007747655.1_ASM774765v1	ftp://ftp.ncbi.nlm.nih.gov/genomes/all/GCF/007/747/655/GCF_007747655.1_ASM774765v1
Ancylobacter pratisalsi	Bacteria;Proteobacteria;Alphaproteobacteria	DSM 102029	SAMN14048691	PRJNA605092	GCA_010669125.1	Complete	4.77827	65.9365	chromosome:NZ_CP048630.1/CP048630.1; plasmid pLGM:NZ_CP048631.1/CP048631.1		2	4346	2020-02-17T00:00:00Z	ftp://ftp.ncbi.nlm.nih.gov/genomes/all/GCA/010/669/125/GCA_010669125.1_ASM1066912v1	ftp://ftp.ncbi.nlm.nih.gov/genomes/all/GCF/010/669/125/GCF_010669125.1_ASM1066912v1
Aneurinibacillus thermoaerophilus	Bacteria;Terrabacteria group;Firmicutes	CCM 8960	SAMN20669237	PRJNA753004	GCA_019603355.1	Complete	3.73191	44.7464	chromosome:NZ_CP080764.1/CP080764.1; plasmid pAT1:NZ_CP080765.1/CP080765.1		2	3604	2021-08-16T00:00:00Z	ftp://ftp.ncbi.nlm.nih.gov/genomes/all/GCA/019/603/355/GCA_019603355.1_ASM1960335v1	ftp://ftp.ncbi.nlm.nih.gov/genomes/all/GCF/019/603/355/GCF_019603355.1_ASM1960335v1
Anoxybacillus gonensis	Bacteria;Terrabacteria group;Firmicutes	G2	SAMN03121471	PRJNA290998	GCA_001187595.1	Complete	2.80367	41.7	chromosome:NZ_CP012152.1/CP012152.1		1	2810	2015-07-27T00:00:00Z	ftp://ftp.ncbi.nlm.nih.gov/genomes/all/GCA/001/187/595/GCA_001187595.1_ASM118759v1	ftp://ftp.ncbi.nlm.nih.gov/genomes/all/GCF/001/187/595/GCF_001187595.1_ASM118759v1
Anoxybacter fermentans	Bacteria;Terrabacteria group;Firmicutes	DY22613	SAMN05285382	PRJNA326585	GCA_003991135.1	Complete	3.55753	35.9	chromosome:NZ_CP016379.1/CP016379.1		1	3152	2019-01-03T00:00:00Z	ftp://ftp.ncbi.nlm.nih.gov/genomes/all/GCA/003/991/135/GCA_003991135.1_ASM399113v1	ftp://ftp.ncbi.nlm.nih.gov/genomes/all/GCF/003/991/135/GCF_003991135.1_ASM399113v1
Antarcticibacterium flavum	Bacteria;FCB group;Bacteroidetes/Chlorobi group	KCTC 52984	SAMN11935687	PRJNA545845	GCA_006159205.1	Complete	4.35368	40.9	chromosome:NZ_CP040812.1/CP040812.1		1	3655	2019-06-10T00:00:00Z	ftp://ftp.ncbi.nlm.nih.gov/genomes/all/GCA/006/159/205/GCA_006159205.1_ASM615920v1	ftp://ftp.ncbi.nlm.nih.gov/genomes/all/GCF/006/159/205/GCF_006159205.1_ASM615920v1
Anthocerotibacter panamensis C109	Bacteria;Terrabacteria group;Cyanobacteria/Melainabacteria group	C109	SAMN16265294	PRJNA665722	GCA_018389385.1	Complete	4.1878	55.5	chromosome:NZ_CP062698.1/CP062698.1		1	3911	2021-05-17T00:00:00Z	ftp://ftp.ncbi.nlm.nih.gov/genomes/all/GCA/018/389/385/GCA_018389385.1_ASM1838938v1	ftp://ftp.ncbi.nlm.nih.gov/genomes/all/GCF/018/389/385/GCF_018389385.1_ASM1838938v1
Apibacter raozihei	Bacteria;FCB group;Bacteroidetes/Chlorobi group	HY041	SAMN10691118	PRJNA512963	GCA_004014855.1	Complete	3.29305	32.2	chromosome:NZ_CP034930.1/CP034930.1		1	2866	2019-01-14T00:00:00Z	ftp://ftp.ncbi.nlm.nih.gov/genomes/all/GCA/004/014/855/GCA_004014855.1_ASM401485v1	ftp://ftp.ncbi.nlm.nih.gov/genomes/all/GCF/004/014/855/GCF_004014855.1_ASM401485v1
Apilactobacillus kunkeei	Bacteria;Terrabacteria group;Firmicutes	DSMZ 12361	SAMN20557570	PRJNA751903	GCA_019575995.1	Complete	1.54222	36.6	chromosome:NZ_CP080568.1/CP080568.1		1	1356	2021-08-12T00:00:00Z	ftp://ftp.ncbi.nlm.nih.gov/genomes/all/GCA/019/575/995/GCA_019575995.1_ASM1957599v1	ftp://ftp.ncbi.nlm.nih.gov/genomes/all/GCF/019/575/995/GCF_019575995.1_ASM1957599v1
Aquabacterium olei	Bacteria;Proteobacteria;Betaproteobacteria	NBRC 110486	SAMN09010100	PRJNA454549	GCA_003100395.1	Complete	4.25631	67.2656	chromosome:NZ_CP029210.1/CP029210.1; plasmid pTB101:NZ_CP029211.1/CP029211.1		2	3718	2018-05-09T00:00:00Z	ftp://ftp.ncbi.nlm.nih.gov/genomes/all/GCA/003/100/395/GCA_003100395.1_ASM310039v1	ftp://ftp.ncbi.nlm.nih.gov/genomes/all/GCF/003/100/395/GCF_003100395.1_ASM310039v1
Aquella oligotrophica	Bacteria;Proteobacteria;Betaproteobacteria	DSM 100970	SAMN07987661	PRJNA417387	GCA_002892535.1	Complete	2.82066	36.4	chromosome:NZ_CP024847.1/CP024847.1		1	2507	2018-01-19T00:00:00Z	ftp://ftp.ncbi.nlm.nih.gov/genomes/all/GCA/002/892/535/GCA_002892535.1_ASM289253v1	ftp://ftp.ncbi.nlm.nih.gov/genomes/all/GCF/002/892/535/GCF_002892535.1_ASM289253v1
Aquibium oceanicum	Bacteria;Proteobacteria;Alphaproteobacteria	B7	SAMN06054042	PRJNA354894	GCA_001889605.1	Complete	5.32456	65.0596	chromosome:NZ_CP018171.1/CP018171.1; plasmid unnamed1:NZ_CP018172.1/CP018172.1		2	5077	2016-12-06T00:00:00Z	ftp://ftp.ncbi.nlm.nih.gov/genomes/all/GCA/001/889/605/GCA_001889605.1_ASM188960v1	ftp://ftp.ncbi.nlm.nih.gov/genomes/all/GCF/001/889/605/GCF_001889605.1_ASM188960v1
Aquicella siphonis	Bacteria;Aquificae;Aquificae	VF5	SAMN02603207	PRJNA215	GCA_000008625.1	Complete	1.59079	43.3239	chromosome:NC_000918.1/AE000657.1; plasmid ece1:NC_001880.1/AE000667.1		2	1701	1997-07-25T00:00:00Z	ftp://ftp.ncbi.nlm.nih.gov/genomes/all/GCA/000/008/625/GCA_000008625.1_ASM862v1	ftp://ftp.ncbi.nlm.nih.gov/genomes/all/GCF/000/008/625/GCF_000008625.1_ASM862v1
Aquiluna borgnonia	Bacteria;Terrabacteria group;Actinobacteria	15G-AUS-rot	SAMN10640313	PRJNA510297	GCA_013283855.1	Complete	1.36271	54.8	chromosome:NZ_CP054056.1/CP054056.1		1	1369	2020-06-07T00:00:00Z	ftp://ftp.ncbi.nlm.nih.gov/genomes/all/GCA/013/283/855/GCA_013283855.1_ASM1328385v1	ftp://ftp.ncbi.nlm.nih.gov/genomes/all/GCF/013/283/855/GCF_013283855.1_ASM1328385v1
Aquirhabdus parva	Bacteria;Proteobacteria;Gammaproteobacteria	HYN0046	SAMN09708414	PRJNA482501	GCA_003351745.1	Complete	3.77735	46	chromosome:NZ_CP031222.1/CP031222.1		1	3314	2018-08-01T00:00:00Z	ftp://ftp.ncbi.nlm.nih.gov/genomes/all/GCA/003/351/745/GCA_003351745.1_ASM335174v1	ftp://ftp.ncbi.nlm.nih.gov/genomes/all/GCF/003/351/745/GCF_003351745.1_ASM335174v1
Aquirufa nivalisilvae	Bacteria;FCB group;Bacteroidetes/Chlorobi group	HME7025	SAMN09065711	PRJNA449135	GCA_003143535.1	Complete	3.11629	37.9	chromosome:NZ_CP029346.1/CP029346.1		1	2599	2018-05-19T00:00:00Z	ftp://ftp.ncbi.nlm.nih.gov/genomes/all/GCA/003/143/535/GCA_003143535.1_ASM314353v1	ftp://ftp.ncbi.nlm.nih.gov/genomes/all/GCF/003/143/535/GCF_003143535.1_ASM314353v1
Aquisediminimonas profunda	Bacteria;Proteobacteria;Alphaproteobacteria	DS48-3	SAMN20368533	PRJNA749380	GCA_019443285.1	Complete	3.40652	58.5	chromosome:NZ_CP080327.1/CP080327.1		1	3270	2021-08-03T00:00:00Z	ftp://ftp.ncbi.nlm.nih.gov/genomes/all/GCA/019/443/285/GCA_019443285.1_ASM1944328v1	ftp://ftp.ncbi.nlm.nih.gov/genomes/all/GCF/019/443/285/GCF_019443285.1_ASM1944328v1
Aquisphaera giovannonii	Bacteria;PVC group;Planctomycetes	OJF2	SAMN10980024	PRJNA485700	GCA_008087625.1	Complete	10.5263	70.7932	chromosome:NZ_CP042997.1/CP042997.1; plasmid pOJF2_1:NZ_CP042998.1/CP042998.1; plasmid pOJF2_2:NZ_CP042999.1/CP042999.1		3	7632	2019-08-26T00:00:00Z	ftp://ftp.ncbi.nlm.nih.gov/genomes/all/GCA/008/087/625/GCA_008087625.1_ASM808762v1	ftp://ftp.ncbi.nlm.nih.gov/genomes/all/GCF/008/087/625/GCF_008087625.1_ASM808762v1
Aquitalea denitrificans	Bacteria;Proteobacteria;Betaproteobacteria	5YN1-3	SAMN13707219	PRJNA598530	GCA_009856625.1	Complete	4.5023	58.8	chromosome:NZ_CP047241.1/CP047241.1		1	4058	2020-01-11T00:00:00Z	ftp://ftp.ncbi.nlm.nih.gov/genomes/all/GCA/009/856/625/GCA_009856625.1_ASM985662v1	ftp://ftp.ncbi.nlm.nih.gov/genomes/all/GCF/009/856/625/GCF_009856625.1_ASM985662v1
Arachidicoccus ginsenosidivorans	Bacteria;FCB group;Bacteroidetes/Chlorobi group	Gsoil 809	SAMN12478316	PRJNA558430	GCA_007971385.1	Complete	5.77315	41.1	chromosome:NZ_CP042434.1/CP042434.1		1	4618	2019-08-12T00:00:00Z	ftp://ftp.ncbi.nlm.nih.gov/genomes/all/GCA/007/971/385/GCA_007971385.1_ASM797138v1	ftp://ftp.ncbi.nlm.nih.gov/genomes/all/GCF/007/971/385/GCF_007971385.1_ASM797138v1
Arachnia propionica	Bacteria;Terrabacteria group;Actinobacteria	NCTC12967	SAMEA4475699	PRJEB6403	GCA_900637725.1	Complete	3.40235	66.1	chromosome 1:NZ_LR134406.1/LR134406.1		1	2956	2018-12-19T00:00:00Z	ftp://ftp.ncbi.nlm.nih.gov/genomes/all/GCA/900/637/725/GCA_900637725.1_52551_C01	ftp://ftp.ncbi.nlm.nih.gov/genomes/all/GCF/900/637/725/GCF_900637725.1_52551_C01
Arcanobacterium haemolyticum	Bacteria;Terrabacteria group;Actinobacteria	NCTC8452	SAMEA4030753	PRJEB6403	GCA_900475915.1	Complete	1.98885	53.1	chromosome 1:NZ_LS483427.1/LS483427.1		1	1769	2018-06-17T00:00:00Z	ftp://ftp.ncbi.nlm.nih.gov/genomes/all/GCA/900/475/915/GCA_900475915.1_48128_H02	ftp://ftp.ncbi.nlm.nih.gov/genomes/all/GCF/900/475/915/GCF_900475915.1_48128_H02
Archangium gephyra	Bacteria;Proteobacteria;delta/epsilon subdivisions	DSM 2261	SAMN03704078	PRJNA283574	GCA_001027285.1	Complete	12.4894	69.4	chromosome:NZ_CP011509.1/CP011509.1		1	9650	2015-06-03T00:00:00Z	ftp://ftp.ncbi.nlm.nih.gov/genomes/all/GCA/001/027/285/GCA_001027285.1_ASM102728v1	ftp://ftp.ncbi.nlm.nih.gov/genomes/all/GCF/001/027/285/GCF_001027285.1_ASM102728v1
[Arcobacter] porcinus	Bacteria;Proteobacteria;delta/epsilon subdivisions	CCUG 56899	SAMN10884417	PRJNA521386	GCA_004299785.2	Complete	2.01822	27.2	chromosome:NZ_CP036246.2/CP036246.2		1	2015	2019-02-26T00:00:00Z	ftp://ftp.ncbi.nlm.nih.gov/genomes/all/GCA/004/299/785/GCA_004299785.2_ASM429978v2	ftp://ftp.ncbi.nlm.nih.gov/genomes/all/GCF/004/299/785/GCF_004299785.2_ASM429978v2
Arcobacter nitrofigilis DSM 7299	Bacteria;Proteobacteria;delta/epsilon subdivisions	DSM 7299	SAMN02598489	PRJNA32593	GCA_000092245.1	Complete	3.19224	28.4	chromosome:NC_014166.1/CP001999.1		1	3108	2010-05-17T00:00:00Z	ftp://ftp.ncbi.nlm.nih.gov/genomes/all/GCA/000/092/245/GCA_000092245.1_ASM9224v1	ftp://ftp.ncbi.nlm.nih.gov/genomes/all/GCF/000/092/245/GCF_000092245.1_ASM9224v1
Arcticibacterium luteifluviistationis	Bacteria;FCB group;Bacteroidetes/Chlorobi group	SM1504	SAMN09208224	PRJNA471374	GCA_003258705.1	Complete	5.37984	37.2	chromosome:NZ_CP029480.1/CP029480.1		1	4342	2018-06-20T00:00:00Z	ftp://ftp.ncbi.nlm.nih.gov/genomes/all/GCA/003/258/705/GCA_003258705.1_ASM325870v1	ftp://ftp.ncbi.nlm.nih.gov/genomes/all/GCF/003/258/705/GCF_003258705.1_ASM325870v1
Arenibacter algicola	Bacteria;FCB group;Bacteroidetes/Chlorobi group	SMS7	SAMN07322679	PRJNA380207	GCA_002234495.1	Complete	5.85778	39.8442	chromosome:NZ_CP022515.1/CP022515.1; plasmid pSMS7:NZ_CP022516.1/CP022516.1		2	4793	2017-07-27T00:00:00Z	ftp://ftp.ncbi.nlm.nih.gov/genomes/all/GCA/002/234/495/GCA_002234495.1_ASM223449v1	ftp://ftp.ncbi.nlm.nih.gov/genomes/all/GCF/002/234/495/GCF_002234495.1_ASM223449v1
Aromatoleum aromaticum EbN1	Bacteria;Proteobacteria;Betaproteobacteria	EbN1	SAMEA3138218	PRJNA13242	GCA_000025965.1	Complete	4.72726	64.6764	chromosome:NC_006513.1/CR555306.1; plasmid 1:NC_006823.1/CR555307.1; plasmid 2:NC_006824.1/CR555308.1		3	4366	2004-12-02T00:00:00Z	ftp://ftp.ncbi.nlm.nih.gov/genomes/all/GCA/000/025/965/GCA_000025965.1_ASM2596v1	ftp://ftp.ncbi.nlm.nih.gov/genomes/all/GCF/000/025/965/GCF_000025965.1_ASM2596v1
Arsenophonus nasoniae	Bacteria;Proteobacteria;Gammaproteobacteria	FIN	SAMN11265189	PRJNA529362	GCA_004768525.1	Complete	4.98711	38.7659	chromosome:NZ_CP038613.1/CP038613.1; plasmid pArsFIN2:NZ_CP038614.1/CP038614.1; plasmid pArsFIN3:NZ_CP038615.1/CP038615.1; plasmid pArsFIN4:NZ_CP038616.1/CP038616.1; plasmid pArsFIN5:NZ_CP038617.1/CP038617.1; plasmid pArsFIN6:NZ_CP038618.1/CP038618.1; plasmid pArsFIN7:NZ_CP038619.1/CP038619.1; plasmid pArsFIN8:NZ_CP038620.1/CP038620.1; plasmid pArsFIN9:NZ_CP038621.1/CP038621.1; plasmid pArsFIN10:…		18	4712	2019-04-10T00:00:00Z	ftp://ftp.ncbi.nlm.nih.gov/genomes/all/GCA/004/768/525/GCA_004768525.1_ASM476852v1	ftp://ftp.ncbi.nlm.nih.gov/genomes/all/GCF/004/768/525/GCF_004768525.1_ASM476852v1
Arthrobacter crystallopoietes	Bacteria;Terrabacteria group;Actinobacteria	DSM 20117	SAMN06162171	PRJNA357926	GCA_002849715.1	Complete	5.0327	64.3581	chromosome:NZ_CP018863.1/CP018863.1; plasmid pLDW-9:NZ_CP018864.1/CP018864.1; plasmid pLDW-10:NZ_CP018865.1/CP018865.1		3	4495	2018-01-03T00:00:00Z	ftp://ftp.ncbi.nlm.nih.gov/genomes/all/GCA/002/849/715/GCA_002849715.1_ASM284971v1	ftp://ftp.ncbi.nlm.nih.gov/genomes/all/GCF/002/849/715/GCF_002849715.1_ASM284971v1
Asaia bogorensis NBRC 16594	Bacteria;Proteobacteria;Alphaproteobacteria	NBRC 16594	SAMD00019081	PRJDB519	GCA_001547995.1	Complete	3.19827	59.8	chromosome Unknown:NZ_AP014690.1/AP014690.1		1	2724	2015-10-14T00:00:00Z	ftp://ftp.ncbi.nlm.nih.gov/genomes/all/GCA/001/547/995/GCA_001547995.1_ASM154799v1	ftp://ftp.ncbi.nlm.nih.gov/genomes/all/GCF/001/547/995/GCF_001547995.1_ASM154799v1
Asticcacaulis excentricus CB 48	Bacteria;Proteobacteria;Alphaproteobacteria	CB 48	SAMN00002561	PRJNA32595	GCA_000175215.2	Complete	4.30878	59.5298	chromosome 1:NC_014816.1/CP002395.1; chromosome 2:NC_014817.1/CP002396.1; plasmid pASTEX01:NC_014818.1/CP002397.1; plasmid pASTEX02:NC_014819.1/CP002398.1		4	3775	2010-12-22T00:00:00Z	ftp://ftp.ncbi.nlm.nih.gov/genomes/all/GCA/000/175/215/GCA_000175215.2_ASM17521v2	ftp://ftp.ncbi.nlm.nih.gov/genomes/all/GCF/000/175/215/GCF_000175215.2_ASM17521v2
Athalassotoga saccharophila	Bacteria;Thermotogae;Thermotogae	NAS-01	SAMD00164671	PRJDB8084	GCA_009936215.1	Complete	2.045	40.3867	chromosome:NZ_AP019551.1/AP019551.1; plasmid pATS1:NZ_AP019552.1/AP019552.1; plasmid pATS2:NZ_AP019553.1/AP019553.1		3	1961	2019-12-20T00:00:00Z	ftp://ftp.ncbi.nlm.nih.gov/genomes/all/GCA/009/936/215/GCA_009936215.1_ASM993621v1	ftp://ftp.ncbi.nlm.nih.gov/genomes/all/GCF/009/936/215/GCF_009936215.1_ASM993621v1
Atlantibacter hermannii	Bacteria;Proteobacteria;Gammaproteobacteria	ATCC 33651	SAMN01915842	PRJNA218110	GCA_008064855.1	Complete	4.31532	54.3	chromosome:NZ_CP042941.1/CP042941.1		1	3853	2019-08-22T00:00:00Z	ftp://ftp.ncbi.nlm.nih.gov/genomes/all/GCA/008/064/855/GCA_008064855.1_ASM806485v1	ftp://ftp.ncbi.nlm.nih.gov/genomes/all/GCF/008/064/855/GCF_008064855.1_ASM806485v1
Atribacter laminatus	Bacteria;Atribacterota;Atribacteria	RT761	SAMN11246273	PRJNA528842	GCA_015775515.1	Complete	3.10122	38.7	chromosome:NZ_CP065383.1/CP065383.1		1	2740	2020-12-07T00:00:00Z	ftp://ftp.ncbi.nlm.nih.gov/genomes/all/GCA/015/775/515/GCA_015775515.1_ASM1577551v1	ftp://ftp.ncbi.nlm.nih.gov/genomes/all/GCF/015/775/515/GCF_015775515.1_ASM1577551v1
Aurantiacibacter gangjinensis	Bacteria;Proteobacteria;Alphaproteobacteria	CGMCC 1.15024	SAMN05967050	PRJNA352100	GCA_001886695.1	Complete	2.72495	62.7169	chromosome I:NZ_CP018097.1/CP018097.1; chromosome II:NZ_CP018098.1/CP018098.1		2	2636	2016-11-28T00:00:00Z	ftp://ftp.ncbi.nlm.nih.gov/genomes/all/GCA/001/886/695/GCA_001886695.1_ASM188669v1	ftp://ftp.ncbi.nlm.nih.gov/genomes/all/GCF/001/886/695/GCF_001886695.1_ASM188669v1
Aurantimicrobium minutum	Bacteria;Terrabacteria group;Actinobacteria	KNC	SAMD00047652	PRJDB4581	GCA_002355535.1	Complete	1.62239	52.8	chromosome sequence1:NZ_AP017457.1/AP017457.1		1	1566	2016-05-12T00:00:00Z	ftp://ftp.ncbi.nlm.nih.gov/genomes/all/GCA/002/355/535/GCA_002355535.1_ASM235553v1	ftp://ftp.ncbi.nlm.nih.gov/genomes/all/GCF/002/355/535/GCF_002355535.1_ASM235553v1
Aureimonas populi	Bacteria;Proteobacteria;Alphaproteobacteria	KCTC 42087	SAMN18559412	PRJNA718710	GCA_017815515.1	Complete	3.82231	68.2	chromosome:NZ_CP072611.1/CP072611.1		1	3545	2021-04-07T00:00:00Z	ftp://ftp.ncbi.nlm.nih.gov/genomes/all/GCA/017/815/515/GCA_017815515.1_ASM1781551v1	ftp://ftp.ncbi.nlm.nih.gov/genomes/all/GCF/017/815/515/GCF_017815515.1_ASM1781551v1
Aureliella helgolandensis	Bacteria;PVC group;Planctomycetes	Q31a	SAMN10953988	PRJNA485700	GCA_007752135.1	Complete	8.43996	55.3	chromosome:NZ_CP036298.1/CP036298.1		1	5885	2019-07-31T00:00:00Z	ftp://ftp.ncbi.nlm.nih.gov/genomes/all/GCA/007/752/135/GCA_007752135.1_ASM775213v1	ftp://ftp.ncbi.nlm.nih.gov/genomes/all/GCF/007/752/135/GCF_007752135.1_ASM775213v1
Avibacterium paragallinarum	Bacteria;Proteobacteria;Gammaproteobacteria	ESV-135	SAMN14403341	PRJNA232651	GCA_011765605.1	Complete	2.52113	40.9	chromosome:NZ_CP050316.1/CP050316.1		1	2315	2020-03-29T00:00:00Z	ftp://ftp.ncbi.nlm.nih.gov/genomes/all/GCA/011/765/605/GCA_011765605.1_ASM1176560v1	ftp://ftp.ncbi.nlm.nih.gov/genomes/all/GCF/011/765/605/GCF_011765605.1_ASM1176560v1
Azoarcus olearius	Bacteria;Proteobacteria;Betaproteobacteria	DQS-4	SAMN03468107	PRJNA280719	GCA_001682385.1	Complete	4.45175	67.8	chromosome:NZ_CP016210.1/CP016210.1		1	4041	2016-07-08T00:00:00Z	ftp://ftp.ncbi.nlm.nih.gov/genomes/all/GCA/001/682/385/GCA_001682385.1_ASM168238v1	ftp://ftp.ncbi.nlm.nih.gov/genomes/all/GCF/001/682/385/GCF_001682385.1_ASM168238v1
Azorhizobium caulinodans ORS 571	Bacteria;Proteobacteria;Alphaproteobacteria	ORS 571	SAMD00060925	PRJDA19267	GCA_000010525.1	Complete	5.36977	67.3	chromosome:NC_009937.1/AP009384.1		1	4772	2007-10-16T23:23:00Z	ftp://ftp.ncbi.nlm.nih.gov/genomes/all/GCA/000/010/525/GCA_000010525.1_ASM1052v1	ftp://ftp.ncbi.nlm.nih.gov/genomes/all/GCF/000/010/525/GCF_000010525.1_ASM1052v1
Azospira restricta	Bacteria;Proteobacteria;Betaproteobacteria	DSM 18626	SAMN16756644	PRJNA676164	GCA_016858125.1	Complete	3.97521	68.6	chromosome:NZ_CP064781.1/CP064781.1		1	3717	2021-02-09T00:00:00Z	ftp://ftp.ncbi.nlm.nih.gov/genomes/all/GCA/016/858/125/GCA_016858125.1_ASM1685812v1	ftp://ftp.ncbi.nlm.nih.gov/genomes/all/GCF/016/858/125/GCF_016858125.1_ASM1685812v1
Azospirillum thiophilum	Bacteria;Proteobacteria;Alphaproteobacteria	BV-S	SAMN03993951	PRJNA292868	GCA_001305595.1	Complete	7.60946	68.1638	chromosome 1:NZ_CP012401.1/CP012401.1; chromosome 2:NZ_CP012402.1/CP012402.1; chromosome 3:NZ_CP012403.1/CP012403.1; chromosome 4:NZ_CP012404.1/CP012404.1; chromosome 5:NZ_CP012405.1/CP012405.1; chromosome 6:NZ_CP012406.1/CP012406.1; chromosome 7:NZ_CP012407.1/CP012407.1; chromosome 8:NZ_CP012408.1/CP012408.1		8	6543	2015-10-02T00:00:00Z	ftp://ftp.ncbi.nlm.nih.gov/genomes/all/GCA/001/305/595/GCA_001305595.1_ASM130559v1	ftp://ftp.ncbi.nlm.nih.gov/genomes/all/GCF/001/305/595/GCF_001305595.1_ASM130559v1
Azotobacter vinelandii DJ	Bacteria;Proteobacteria;Gammaproteobacteria	DJ; ATCC BAA-1303	SAMN02604349	PRJNA16	GCA_000021045.1	Complete	5.36532	65.7	chromosome:NC_012560.1/CP001157.1		1	4696	2009-04-14T00:00:00Z	ftp://ftp.ncbi.nlm.nih.gov/genomes/all/GCA/000/021/045/GCA_000021045.1_ASM2104v1	ftp://ftp.ncbi.nlm.nih.gov/genomes/all/GCF/000/021/045/GCF_000021045.1_ASM2104v1
[Bacillus] selenitireducens MLS10	Bacteria;Terrabacteria group;Firmicutes	MLS10	SAMN00000036	PRJNA13376	GCA_000093085.1	Complete	3.59249	48.7	chromosome:CP001791.1		1	3255	2010-05-28T00:00:00Z	ftp://ftp.ncbi.nlm.nih.gov/genomes/all/GCA/000/093/085/GCA_000093085.1_ASM9308v1	ftp://ftp.ncbi.nlm.nih.gov/genomes/all/GCF/000/093/085/GCF_000093085.1_ASM9308v1
Bacillus cereus	Bacteria;Terrabacteria group;Firmicutes	BC33	SAMN18603886	PRJNA719349	GCA_018309165.1	Complete	5.45736	35.3714	chromosome:NZ_CP072774.1/CP072774.1; plasmid pBC33-1:NZ_CP072775.1/CP072775.1; plasmid pBC33-2:NZ_CP072776.1/CP072776.1; plasmid pBC33-3:NZ_CP072777.1/CP072777.1		4	5351	2021-05-07T00:00:00Z	ftp://ftp.ncbi.nlm.nih.gov/genomes/all/GCA/018/309/165/GCA_018309165.1_ASM1830916v1	ftp://ftp.ncbi.nlm.nih.gov/genomes/all/GCF/018/309/165/GCF_018309165.1_ASM1830916v1
Bacteriovorax stolpii	Bacteria;Proteobacteria;Oligoflexia	AC01	SAMN09407960	PRJNA475987	GCA_006874605.1	Complete	3.88087	40.8	chromosome:NZ_CP030035.1/CP030035.1		1	3830	2019-07-11T00:00:00Z	ftp://ftp.ncbi.nlm.nih.gov/genomes/all/GCA/006/874/605/GCA_006874605.1_ASM687460v1	ftp://ftp.ncbi.nlm.nih.gov/genomes/all/GCF/006/874/605/GCF_006874605.1_ASM687460v1
Bacteroides fragilis	Bacteria;FCB group;Bacteroidetes/Chlorobi group	FDAARGOS_1225	SAMN16357367	PRJNA231221	GCA_016889925.1	Complete	5.24894	43.1906	chromosome:NZ_CP069563.1/CP069563.1; plasmid unnamed:NZ_CP069564.1/CP069564.1		2	4170	2021-02-15T00:00:00Z	ftp://ftp.ncbi.nlm.nih.gov/genomes/all/GCA/016/889/925/GCA_016889925.1_ASM1688992v1	ftp://ftp.ncbi.nlm.nih.gov/genomes/all/GCF/016/889/925/GCF_016889925.1_ASM1688992v1
Baekduia soli	Bacteria;Terrabacteria group;Actinobacteria	BR7-21	SAMN12429830	PRJNA558580	GCA_007970665.1	Complete	5.21225	74	chromosome:NZ_CP042430.1/CP042430.1		1	5036	2019-08-12T00:00:00Z	ftp://ftp.ncbi.nlm.nih.gov/genomes/all/GCA/007/970/665/GCA_007970665.1_ASM797066v1	ftp://ftp.ncbi.nlm.nih.gov/genomes/all/GCF/007/970/665/GCF_007970665.1_ASM797066v1
Barnesiella viscericola DSM 18177	Bacteria;FCB group;Bacteroidetes/Chlorobi group	C46, DSM 18177	SAMN02769649	PRJNA51771	GCA_000512915.1	Complete	3.07686	51.7	chromosome:NZ_CP007034.1/CP007034.1		1	2444	2014-01-03T00:00:00Z	ftp://ftp.ncbi.nlm.nih.gov/genomes/all/GCA/000/512/915/GCA_000512915.1_ASM51291v1	ftp://ftp.ncbi.nlm.nih.gov/genomes/all/GCF/000/512/915/GCF_000512915.1_ASM51291v1
Bartonella tribocorum CIP 105476	Bacteria;Proteobacteria;Alphaproteobacteria	type strain:506 = CIP 105476	SAMEA3138339	PRJNA28109	GCA_000196435.1	Complete	2.6424	38.8655	chromosome:NC_010161.1/AM260525.1; plasmid pBT01:NC_010160.1/AM260524.1		2	2096	2007-11-25T00:00:00Z	ftp://ftp.ncbi.nlm.nih.gov/genomes/all/GCA/000/196/435/GCA_000196435.1_ASM19643v1	ftp://ftp.ncbi.nlm.nih.gov/genomes/all/GCF/000/196/435/GCF_000196435.1_ASM19643v1
Basfia succiniciproducens	Bacteria;Proteobacteria;Gammaproteobacteria	JF4016	SAMN04536521	PRJNA283783	GCA_011455875.1	Complete	2.25319	42.4	chromosome:NZ_CP015031.1/CP015031.1		1	2004	2020-03-19T00:00:00Z	ftp://ftp.ncbi.nlm.nih.gov/genomes/all/GCA/011/455/875/GCA_011455875.1_ASM1145587v1	ftp://ftp.ncbi.nlm.nih.gov/genomes/all/GCF/011/455/875/GCF_011455875.1_ASM1145587v1
Basilea psittacipulmonis DSM 24701	Bacteria;Proteobacteria;Betaproteobacteria	DSM 24701	SAMN02940631	PRJNA256137	GCA_000743945.1	Complete	1.95907	40.3	chromosome:NZ_CP009238.1/CP009238.1		1	1643	2014-08-27T00:00:00Z	ftp://ftp.ncbi.nlm.nih.gov/genomes/all/GCA/000/743/945/GCA_000743945.1_ASM74394v1	ftp://ftp.ncbi.nlm.nih.gov/genomes/all/GCF/000/743/945/GCF_000743945.1_ASM74394v1
Bathymodiolus thermophilus thioautotrophic gill symbiont	Bacteria;Proteobacteria;Gammaproteobacteria	EPR9N	SAMN07956337	PRJNA416436	GCA_003711265.1	Complete	2.83269	38.6	chromosome:NZ_CP024634.1/CP024634.1		1	2156	2018-11-05T00:00:00Z	ftp://ftp.ncbi.nlm.nih.gov/genomes/all/GCA/003/711/265/GCA_003711265.1_ASM371126v1	ftp://ftp.ncbi.nlm.nih.gov/genomes/all/GCF/003/711/265/GCF_003711265.1_ASM371126v1
Bdellovibrio bacteriovorus	Bacteria;Proteobacteria;Oligoflexia	109J	SAMN02743506	PRJNA246120	GCA_000691605.1	Complete	3.83043	50.7	chromosome:NZ_CP007656.1/CP007656.1		1	3606	2014-05-15T00:00:00Z	ftp://ftp.ncbi.nlm.nih.gov/genomes/all/GCA/000/691/605/GCA_000691605.1_ASM69160v1	ftp://ftp.ncbi.nlm.nih.gov/genomes/all/GCF/000/691/605/GCF_000691605.1_ASM69160v1
Beggiatoa leptomitoformis	Bacteria;Proteobacteria;Gammaproteobacteria	D-402	SAMN03988806	PRJNA292821	GCA_001305575.3	Complete	4.26532	40.5	chromosome:NZ_CP012373.2/CP012373.2		1	3503	2015-10-02T00:00:00Z	ftp://ftp.ncbi.nlm.nih.gov/genomes/all/GCA/001/305/575/GCA_001305575.3_ASM130557v3	ftp://ftp.ncbi.nlm.nih.gov/genomes/all/GCF/001/305/575/GCF_001305575.3_ASM130557v3
Beijerinckia indica subsp. indica ATCC 9039	Bacteria;Proteobacteria;Alphaproteobacteria	ATCC 9039	SAMN02598441	PRJNA20841	GCA_000019845.1	Complete	4.41862	57.0207	chromosome:NC_010581.1/CP001016.1; plasmid pBIND01:NC_010580.1/CP001017.1; plasmid pBIND02:NC_010578.1/CP001018.1		3	3779	2008-04-11T00:00:00Z	ftp://ftp.ncbi.nlm.nih.gov/genomes/all/GCA/000/019/845/GCA_000019845.1_ASM1984v1	ftp://ftp.ncbi.nlm.nih.gov/genomes/all/GCF/000/019/845/GCF_000019845.1_ASM1984v1
Belliella baltica DSM 15883	Bacteria;FCB group;Bacteroidetes/Chlorobi group	DSM 15883	SAMN02232009	PRJNA50619	GCA_000265405.1	Complete	4.1966	36.8	chromosome:NC_018010.1/CP003281.1		1	3642	2012-06-08T00:00:00Z	ftp://ftp.ncbi.nlm.nih.gov/genomes/all/GCA/000/265/405/GCA_000265405.1_ASM26540v1	ftp://ftp.ncbi.nlm.nih.gov/genomes/all/GCF/000/265/405/GCF_000265405.1_ASM26540v1
Bermanella marisrubri	Bacteria;Proteobacteria;Gammaproteobacteria	RED65	SAMN14559901	PRJNA622823	GCA_012295615.1	Complete	3.55039	43.9537	chromosome:NZ_CP051183.1/CP051183.1; plasmid pBma45:NZ_CP051184.1/CP051184.1		2	3226	2020-04-15T00:00:00Z	ftp://ftp.ncbi.nlm.nih.gov/genomes/all/GCA/012/295/615/GCA_012295615.1_ASM1229561v1	ftp://ftp.ncbi.nlm.nih.gov/genomes/all/GCF/012/295/615/GCF_012295615.1_ASM1229561v1
Bernardetia litoralis DSM 6794	Bacteria;FCB group;Bacteroidetes/Chlorobi group	DSM 6794	SAMN02261370	PRJNA51775	GCA_000265505.1	Complete	4.91934	30.7	chromosome:NC_018018.1/CP003345.1		1	3968	2012-06-11T00:00:00Z	ftp://ftp.ncbi.nlm.nih.gov/genomes/all/GCA/000/265/505/GCA_000265505.1_ASM26550v1	ftp://ftp.ncbi.nlm.nih.gov/genomes/all/GCF/000/265/505/GCF_000265505.1_ASM26550v1
Berryella intestinalis	Bacteria;Terrabacteria group;Actinobacteria	1968-01-03	SAMN02951405	PRJNA257396	GCA_000814825.1	Complete	1.96709	63.6	chromosome:NZ_CP009302.1/CP009302.1		1	1660	2015-01-06T00:00:00Z	ftp://ftp.ncbi.nlm.nih.gov/genomes/all/GCA/000/814/825/GCA_000814825.1_ASM81482v1	ftp://ftp.ncbi.nlm.nih.gov/genomes/all/GCF/000/814/825/GCF_000814825.1_ASM81482v1
Beutenbergia cavernae DSM 12333	Bacteria;Terrabacteria group;Actinobacteria	DSM 12333	SAMN02598436	PRJNA20827	GCA_000023105.1	Complete	4.66918	73.1	chromosome:NC_012669.1/CP001618.1		1	4181	2009-05-07T00:00:00Z	ftp://ftp.ncbi.nlm.nih.gov/genomes/all/GCA/000/023/105/GCA_000023105.1_ASM2310v1	ftp://ftp.ncbi.nlm.nih.gov/genomes/all/GCF/000/023/105/GCF_000023105.1_ASM2310v1
Bibersteinia trehalosi USDA-ARS-USMARC-188	Bacteria;Proteobacteria;Gammaproteobacteria	USDA-ARS-USMARC-188	SAMN03081509	PRJNA182311	GCA_000521725.1	Complete	2.34097	41	chromosome:NZ_CP006954.1/CP006954.1		1	2047	2014-01-22T00:00:00Z	ftp://ftp.ncbi.nlm.nih.gov/genomes/all/GCA/000/521/725/GCA_000521725.1_ASM52172v1	ftp://ftp.ncbi.nlm.nih.gov/genomes/all/GCF/000/521/725/GCF_000521725.1_ASM52172v1
Bifidobacterium longum subsp. longum JCM 1217	Bacteria;Terrabacteria group;Actinobacteria	JCM 1217	SAMD00060951	PRJDA32047	GCA_000196555.1	Complete	2.38516	60.3	chromosome:NC_015067.1/AP010888.1		1	1873	2011-01-28T23:09:00Z	ftp://ftp.ncbi.nlm.nih.gov/genomes/all/GCA/000/196/555/GCA_000196555.1_ASM19655v1	ftp://ftp.ncbi.nlm.nih.gov/genomes/all/GCF/000/196/555/GCF_000196555.1_ASM19655v1
Bisgaardia hudsonensis	Bacteria;Proteobacteria;Gammaproteobacteria	M327/99/2	SAMN04539621	PRJNA283783	GCA_013377195.1	Complete	2.12564	33.7	chromosome:NZ_CP016605.1/CP016605.1		1	1869	2020-06-30T00:00:00Z	ftp://ftp.ncbi.nlm.nih.gov/genomes/all/GCA/013/377/195/GCA_013377195.1_ASM1337719v1	ftp://ftp.ncbi.nlm.nih.gov/genomes/all/GCF/013/377/195/GCF_013377195.1_ASM1337719v1
Blastochloris viridis	Bacteria;Proteobacteria;Alphaproteobacteria	ATCC 19567	SAMN04123293	PRJNA297399	GCA_001402875.1	Complete	3.72484	67.9	chromosome:NZ_CP012946.1/CP012946.1		1	3226	2015-10-22T00:00:00Z	ftp://ftp.ncbi.nlm.nih.gov/genomes/all/GCA/001/402/875/GCA_001402875.1_ASM140287v1	ftp://ftp.ncbi.nlm.nih.gov/genomes/all/GCF/001/402/875/GCF_001402875.1_ASM140287v1
Blastomonas fulva	Bacteria;Proteobacteria;Alphaproteobacteria	T2	SAMN06473103	PRJNA377807	GCA_003431825.1	Complete	4.12321	64.1727	chromosome:NZ_CP020083.1/CP020083.1; plasmid unnamed:NZ_CP020084.1/CP020084.1		2	3802	2017-08-03T00:00:00Z	ftp://ftp.ncbi.nlm.nih.gov/genomes/all/GCA/003/431/825/GCA_003431825.1_ASM343182v1	ftp://ftp.ncbi.nlm.nih.gov/genomes/all/GCF/003/431/825/GCF_003431825.1_ASM343182v1
Blattabacterium punctulatus	Bacteria;FCB group;Bacteroidetes/Chlorobi group	CPUml	SAMN09356176	PRJNA474610	GCA_003226695.1	Complete	0.615935	24.1328	chromosome:NZ_CP029808.1/CP029808.1; plasmid pCPUml:NZ_CP029809.1/CP029809.1		2	545	2018-06-14T00:00:00Z	ftp://ftp.ncbi.nlm.nih.gov/genomes/all/GCA/003/226/695/GCA_003226695.1_ASM322669v1	ftp://ftp.ncbi.nlm.nih.gov/genomes/all/GCF/003/226/695/GCF_003226695.1_ASM322669v1
Blautia hansenii DSM 20583	Bacteria;Terrabacteria group;Firmicutes	DSM 20583	SAMN07340700	PRJNA393727	GCA_002222595.2	Complete	3.06595	39	chromosome:NZ_CP022413.2/CP022413.2		1	2893	2017-07-20T00:00:00Z	ftp://ftp.ncbi.nlm.nih.gov/genomes/all/GCA/002/222/595/GCA_002222595.2_ASM222259v2	ftp://ftp.ncbi.nlm.nih.gov/genomes/all/GCF/002/222/595/GCF_002222595.2_ASM222259v2
Blochmannia endosymbiont of Polyrhachis (Hedomyrma) turneri	Bacteria;Proteobacteria;Gammaproteobacteria	675	SAMN02808313	PRJNA249056	GCA_000973505.1	Complete	0.749321	29.1	chromosome:NZ_CP010048.1/CP010048.1		1	587	2015-04-20T00:00:00Z	ftp://ftp.ncbi.nlm.nih.gov/genomes/all/GCA/000/973/505/GCA_000973505.1_ASM97350v1	ftp://ftp.ncbi.nlm.nih.gov/genomes/all/GCF/000/973/505/GCF_000973505.1_ASM97350v1
Bombilactobacillus bombi	Bacteria;Terrabacteria group;Firmicutes	BI-2.5	SAMN09629875	PRJNA480015	GCA_003522965.1	Complete	1.84208	34.7	chromosome:NZ_CP031513.1/CP031513.1		1	1680	2018-09-10T00:00:00Z	ftp://ftp.ncbi.nlm.nih.gov/genomes/all/GCA/003/522/965/GCA_003522965.1_ASM352296v1	ftp://ftp.ncbi.nlm.nih.gov/genomes/all/GCF/003/522/965/GCF_003522965.1_ASM352296v1
Bordetella bronchiseptica	Bacteria;Proteobacteria;Betaproteobacteria	NCTC10543	SAMEA3893452	PRJEB6403	GCA_900636925.1	Complete	5.19976	68.3	chromosome 1:NZ_LR134326.1/LR134326.1		1	4768	2018-12-19T00:00:00Z	ftp://ftp.ncbi.nlm.nih.gov/genomes/all/GCA/900/636/925/GCA_900636925.1_45137_F01	ftp://ftp.ncbi.nlm.nih.gov/genomes/all/GCF/900/636/925/GCF_900636925.1_45137_F01
Borrelia recurrentis A1	Bacteria;Spirochaetes;Spirochaetia	A1	SAMN02603586	PRJNA18233	GCA_000019705.1	Complete	1.24216	27.5118	chromosome:NC_011244.1/CP000993.1; plasmid pl6:NC_011263.1/CP001000.1; plasmid pl23:NC_011252.1/CP000995.1; plasmid pl33:NC_011253.1/CP000996.1; plasmid pl35:NC_011255.1/CP000997.1; plasmid pl37:NC_011258.1/CP000998.1; plasmid pl53:NC_011260.1/CP000999.1; plasmid pl124:NC_011246.1/CP000994.1		8	1032	2008-09-15T00:00:00Z	ftp://ftp.ncbi.nlm.nih.gov/genomes/all/GCA/000/019/705/GCA_000019705.1_ASM1970v1	ftp://ftp.ncbi.nlm.nih.gov/genomes/all/GCF/000/019/705/GCF_000019705.1_ASM1970v1
Borreliella afzelii Tom3107	Bacteria;Spirochaetes;Spirochaetia	Tom3107	SAMN02378865	PRJNA218503	GCA_000741005.1	Complete	0.987652	28.1628	chromosome:NZ_CP009212.1/CP009212.1; plasmid cp26:NZ_CP009213.1/CP009213.1; plasmid lp54:NZ_CP009214.1/CP009214.1		3	905	2014-08-18T00:00:00Z	ftp://ftp.ncbi.nlm.nih.gov/genomes/all/GCA/000/741/005/GCA_000741005.1_ASM74100v1	ftp://ftp.ncbi.nlm.nih.gov/genomes/all/GCF/000/741/005/GCF_000741005.1_ASM74100v1
Bosea vaviloviae	Bacteria;Proteobacteria;Alphaproteobacteria	Vaf18	SAMN05730837	PRJNA316801	GCA_001741865.1	Complete	6.71355	65.3684	chromosome:NZ_CP017147.1/CP017147.1; plasmid unnamed1:NZ_CP017148.1/CP017148.1		2	6161	2016-09-21T00:00:00Z	ftp://ftp.ncbi.nlm.nih.gov/genomes/all/GCA/001/741/865/GCA_001741865.1_ASM174186v1	ftp://ftp.ncbi.nlm.nih.gov/genomes/all/GCF/001/741/865/GCF_001741865.1_ASM174186v1
Boudabousia tangfeifanii	Bacteria;Terrabacteria group;Actinobacteria	VUL4_3	SAMN05938308	PRJNA350350	GCA_001856685.1	Complete	2.20783	51.9	chromosome:NZ_CP017812.1/CP017812.1		1	1741	2016-10-31T00:00:00Z	ftp://ftp.ncbi.nlm.nih.gov/genomes/all/GCA/001/856/685/GCA_001856685.1_ASM185668v1	ftp://ftp.ncbi.nlm.nih.gov/genomes/all/GCF/001/856/685/GCF_001856685.1_ASM185668v1
Brachybacterium faecium DSM 4810	Bacteria;Terrabacteria group;Actinobacteria	DSM 4810	SAMN00002685	PRJNA17026	GCA_000023405.1	Complete	3.61499	72	chromosome:NC_013172.1/CP001643.1		1	3069	2009-08-25T00:00:00Z	ftp://ftp.ncbi.nlm.nih.gov/genomes/all/GCA/000/023/405/GCA_000023405.1_ASM2340v1	ftp://ftp.ncbi.nlm.nih.gov/genomes/all/GCF/000/023/405/GCF_000023405.1_ASM2340v1
Brachyspira hyodysenteriae	Bacteria;Spirochaetes;Spirochaetia	Bh743-7	SAMN13511716	PRJNA594292	GCA_017751225.1	Complete	3.08516	27.0504	chromosome:NZ_CP046932.1/CP046932.1; plasmid pBh743-7x:NZ_CP046933.1/CP046933.1		2	2631	2021-04-05T00:00:00Z	ftp://ftp.ncbi.nlm.nih.gov/genomes/all/GCA/017/751/225/GCA_017751225.1_ASM1775122v1	ftp://ftp.ncbi.nlm.nih.gov/genomes/all/GCF/017/751/225/GCF_017751225.1_ASM1775122v1
Bradymonas sediminis	Bacteria;Proteobacteria;delta/epsilon subdivisions	FA350	SAMN09396997	PRJNA475614	GCA_003258315.1	Complete	5.04568	61.1	chromosome:NZ_CP030032.1/CP030032.1		1	3716	2018-06-20T00:00:00Z	ftp://ftp.ncbi.nlm.nih.gov/genomes/all/GCA/003/258/315/GCA_003258315.1_ASM325831v1	ftp://ftp.ncbi.nlm.nih.gov/genomes/all/GCF/003/258/315/GCF_003258315.1_ASM325831v1
Bradyrhizobium japonicum	Bacteria;Proteobacteria;Alphaproteobacteria	5038	SAMN15394813	PRJNA642409	GCA_013752735.1	Complete	9.22625	63.7	chromosome:NZ_CP058354.1/CP058354.1		1	8344	2020-07-27T00:00:00Z	ftp://ftp.ncbi.nlm.nih.gov/genomes/all/GCA/013/752/735/GCA_013752735.1_ASM1375273v1	ftp://ftp.ncbi.nlm.nih.gov/genomes/all/GCF/013/752/735/GCF_013752735.1_ASM1375273v1
Bremerella volcania	Bacteria;PVC group;Planctomycetes	Pan97	SAMN10954004	PRJNA485700	GCA_007748115.1	Complete	6.49618	56.2	chromosome:NZ_CP036289.1/CP036289.1		1	5158	2019-07-31T00:00:00Z	ftp://ftp.ncbi.nlm.nih.gov/genomes/all/GCA/007/748/115/GCA_007748115.1_ASM774811v1	ftp://ftp.ncbi.nlm.nih.gov/genomes/all/GCF/007/748/115/GCF_007748115.1_ASM774811v1
Brenneria goodwinii	Bacteria;Proteobacteria;Gammaproteobacteria	FRB141	SAMN04388496	PRJNA308225	GCA_002291445.1	Complete	5.36073	53.1	chromosome:NZ_CP014137.1/CP014137.1		1	4582	2017-09-12T00:00:00Z	ftp://ftp.ncbi.nlm.nih.gov/genomes/all/GCA/002/291/445/GCA_002291445.1_ASM229144v1	ftp://ftp.ncbi.nlm.nih.gov/genomes/all/GCF/002/291/445/GCF_002291445.1_ASM229144v1
Brevibacillus brevis	Bacteria;Terrabacteria group;Firmicutes	NCTC2611	SAMEA4007825	PRJEB6403	GCA_900637055.1	Complete	6.727	47.4	chromosome 1:NZ_LR134338.1/LR134338.1		1	6189	2018-12-19T00:00:00Z	ftp://ftp.ncbi.nlm.nih.gov/genomes/all/GCA/900/637/055/GCA_900637055.1_46837_E02	ftp://ftp.ncbi.nlm.nih.gov/genomes/all/GCF/900/637/055/GCF_900637055.1_46837_E02
Brevibacterium linens	Bacteria;Terrabacteria group;Actinobacteria	ATCC 19391	SAMN08162100	PRJNA421982	GCA_003999335.1	Complete	3.8143	64.7875	chromosome:NZ_CP026734.1/CP026734.1; plasmid pBLA8:NZ_CP026735.1/CP026735.1		2	3285	2019-01-08T00:00:00Z	ftp://ftp.ncbi.nlm.nih.gov/genomes/all/GCA/003/999/335/GCA_003999335.1_ASM399933v1	ftp://ftp.ncbi.nlm.nih.gov/genomes/all/GCF/003/999/335/GCF_003999335.1_ASM399933v1
Brevilactibacter coleopterorum	Bacteria;Terrabacteria group;Actinobacteria	HDW11	SAMN14260667	PRJNA609859	GCA_011393335.1	Complete	3.6719	72.1	chromosome:NZ_CP049865.1/CP049865.1		1	3285	2020-03-16T00:00:00Z	ftp://ftp.ncbi.nlm.nih.gov/genomes/all/GCA/011/393/335/GCA_011393335.1_ASM1139333v1	ftp://ftp.ncbi.nlm.nih.gov/genomes/all/GCF/011/393/335/GCF_011393335.1_ASM1139333v1
Brevundimonas subvibrioides ATCC 15264	Bacteria;Proteobacteria;Alphaproteobacteria	ATCC 15264	SAMN00007485	PRJNA36643	GCA_000144605.1	Complete	3.44526	68.4	chromosome:NC_014375.1/CP002102.1		1	3309	2010-08-05T00:00:00Z	ftp://ftp.ncbi.nlm.nih.gov/genomes/all/GCA/000/144/605/GCA_000144605.1_ASM14460v1	ftp://ftp.ncbi.nlm.nih.gov/genomes/all/GCF/000/144/605/GCF_000144605.1_ASM14460v1
Breznakiella homolactica	Bacteria;Spirochaetes;Spirochaetia	RmG30	SAMN17121750	PRJNA686720	GCA_016616095.2	Complete	4.64611	52.9	chromosome:NZ_CP067089.2/CP067089.2		1	4076	2021-01-12T00:00:00Z	ftp://ftp.ncbi.nlm.nih.gov/genomes/all/GCA/016/616/095/GCA_016616095.2_ASM1661609v2	ftp://ftp.ncbi.nlm.nih.gov/genomes/all/GCF/016/616/095/GCF_016616095.2_ASM1661609v2
Brochothrix thermosphacta	Bacteria;Terrabacteria group;Firmicutes	TMW 2.1564	SAMN05511621	PRJNA336488	GCA_001703515.1	Complete	2.57837	36.3979	chromosome:NZ_CP016839.1/CP016839.1; plasmid pL21564-1:NZ_CP016840.1/CP016840.1		2	2370	2016-08-11T00:00:00Z	ftp://ftp.ncbi.nlm.nih.gov/genomes/all/GCA/001/703/515/GCA_001703515.1_ASM170351v1	ftp://ftp.ncbi.nlm.nih.gov/genomes/all/GCF/001/703/515/GCF_001703515.1_ASM170351v1
Brucella abortus 2308	Bacteria;Proteobacteria;Alphaproteobacteria	2308	SAMEA3138256	PRJNA16203	GCA_000054005.1	Complete	3.27831	57.2353	chromosome I:NC_007618.1/AM040264.1; chromosome II:NC_007624.1/AM040265.1		2	2958	2005-11-22T00:00:00Z	ftp://ftp.ncbi.nlm.nih.gov/genomes/all/GCA/000/054/005/GCA_000054005.1_ASM5400v1	ftp://ftp.ncbi.nlm.nih.gov/genomes/all/GCF/000/054/005/GCF_000054005.1_ASM5400v1
Buchnera aphidicola str. Bp (Baizongia pistaciae)	Bacteria;Proteobacteria;Gammaproteobacteria	Bp (Baizongia pistaciae)	SAMN02604289	PRJNA256	GCA_000007725.1	Complete	0.618379	25.3004	chromosome:NC_004545.1/AE016826.1; plasmid pBBp1:NC_004555.1/AF492591.1		2	513	2003-01-27T00:00:00Z	ftp://ftp.ncbi.nlm.nih.gov/genomes/all/GCA/000/007/725/GCA_000007725.1_ASM772v1	ftp://ftp.ncbi.nlm.nih.gov/genomes/all/GCF/000/007/725/GCF_000007725.1_ASM772v1
Burkholderia cenocepacia	Bacteria;Proteobacteria;Betaproteobacteria	MSMB384WGS	SAMN03449602	PRJNA279182	GCA_001718895.1	Complete	7.7806	67.2443	chromosome 1:NZ_CP013450.1/CP013450.1; chromosome 2:NZ_CP013452.1/CP013452.1; chromosome 3:NZ_CP013451.1/CP013451.1		3	6945	2016-09-02T00:00:00Z	ftp://ftp.ncbi.nlm.nih.gov/genomes/all/GCA/001/718/895/GCA_001718895.1_ASM171889v1	ftp://ftp.ncbi.nlm.nih.gov/genomes/all/GCF/001/718/895/GCF_001718895.1_ASM171889v1
Buttiauxella agrestis	Bacteria;Proteobacteria;Gammaproteobacteria	DSM 9389	SAMD00224198	PRJDB9774	GCA_013234275.1	Complete	4.56625	50.7	chromosome:NZ_AP023184.1/AP023184.1		1	4093	2020-05-27T23:03:00Z	ftp://ftp.ncbi.nlm.nih.gov/genomes/all/GCA/013/234/275/GCA_013234275.1_ASM1323427v1	ftp://ftp.ncbi.nlm.nih.gov/genomes/all/GCF/013/234/275/GCF_013234275.1_ASM1323427v1
Butyricimonas virosa	Bacteria;FCB group;Bacteroidetes/Chlorobi group	FDAARGOS_1229	SAMN16357371	PRJNA231221	GCA_016889065.1	Complete	4.81314	42.4	chromosome:NZ_CP069450.1/CP069450.1		1	3837	2021-02-15T00:00:00Z	ftp://ftp.ncbi.nlm.nih.gov/genomes/all/GCA/016/889/065/GCA_016889065.1_ASM1688906v1	ftp://ftp.ncbi.nlm.nih.gov/genomes/all/GCF/016/889/065/GCF_016889065.1_ASM1688906v1
Butyrivibrio proteoclasticus B316	Bacteria;Terrabacteria group;Firmicutes	B316	SAMN02602973	PRJNA29153	GCA_000145035.1	Complete	4.40489	39.999	chromosome 1:NC_014387.1/CP001810.1; chromosome 2:NC_014388.1/CP001811.1; plasmid pCY186:NC_014390.1/CP001813.1; plasmid pCY360:NC_014389.1/CP001812.1		4	3809	2010-08-10T00:00:00Z	ftp://ftp.ncbi.nlm.nih.gov/genomes/all/GCA/000/145/035/GCA_000145035.1_ASM14503v1	ftp://ftp.ncbi.nlm.nih.gov/genomes/all/GCF/000/145/035/GCF_000145035.1_ASM14503v1
Caballeronia insecticola	Bacteria;Proteobacteria;Betaproteobacteria	RPE64	SAMD00012854	PRJDB1103	GCA_000402035.1	Complete	6.96449	63.1457	chromosome 1:NC_021287.1/AP013058.1; chromosome 2:NC_021294.1/AP013059.1; chromosome 3:NC_021288.1/AP013060.1; plasmid p1:NC_021289.1/AP013061.1; plasmid p2:NC_021295.1/AP013062.1		5	6266	2013-05-21T00:00:00Z	ftp://ftp.ncbi.nlm.nih.gov/genomes/all/GCA/000/402/035/GCA_000402035.1_ASM40203v1	ftp://ftp.ncbi.nlm.nih.gov/genomes/all/GCF/000/402/035/GCF_000402035.1_ASM40203v1
Caldalkalibacillus thermarum TA2.A1	Bacteria;Terrabacteria group;Firmicutes	TA2.A1	SAMN15595112	PRJNA638815	GCA_019856495.1	Complete	3.34491	47.6	chromosome:NZ_CP082237.1/CP082237.1		1	3085	2021-09-02T00:00:00Z	ftp://ftp.ncbi.nlm.nih.gov/genomes/all/GCA/019/856/495/GCA_019856495.1_ASM1985649v1	ftp://ftp.ncbi.nlm.nih.gov/genomes/all/GCF/019/856/495/GCF_019856495.1_ASM1985649v1
Caldanaerobacter subterraneus subsp. tengcongensis MB4	Bacteria;Terrabacteria group;Firmicutes	MB4	SAMN02603009	PRJNA249	GCA_000007085.1	Complete	2.68945	37.6	chromosome:NC_003869.1/AE008691.1		1	2546	2001-10-07T00:00:00Z	ftp://ftp.ncbi.nlm.nih.gov/genomes/all/GCA/000/007/085/GCA_000007085.1_ASM708v1	ftp://ftp.ncbi.nlm.nih.gov/genomes/all/GCF/000/007/085/GCF_000007085.1_ASM708v1
Caldibacillus thermoamylovorans	Bacteria;Terrabacteria group;Firmicutes	SSBM	SAMN07665164	PRJNA407857	GCA_003096215.1	Complete	4.01617	37.5	chromosome:NZ_CP023704.1/CP023704.1		1	3645	2018-05-07T00:00:00Z	ftp://ftp.ncbi.nlm.nih.gov/genomes/all/GCA/003/096/215/GCA_003096215.1_ASM309621v1	ftp://ftp.ncbi.nlm.nih.gov/genomes/all/GCF/003/096/215/GCF_003096215.1_ASM309621v1
Caldicellulosiruptor saccharolyticus DSM 8903	Bacteria;Terrabacteria group;Firmicutes	DSM 8903	SAMN00623033	PRJNA13466	GCA_000016545.1	Complete	2.97027	35.3	chromosome:NC_009437.1/CP000679.1		1	2706	2007-04-19T00:00:00Z	ftp://ftp.ncbi.nlm.nih.gov/genomes/all/GCA/000/016/545/GCA_000016545.1_ASM1654v1	ftp://ftp.ncbi.nlm.nih.gov/genomes/all/GCF/000/016/545/GCF_000016545.1_ASM1654v1
Caldichromatium japonicum	Bacteria;Proteobacteria;Gammaproteobacteria	No.7	SAMN13885595	PRJNA602199	GCA_011290485.1	Complete	2.98987	61.2	chromosome:NZ_CP048029.1/CP048029.1		1	2752	2020-03-14T00:00:00Z	ftp://ftp.ncbi.nlm.nih.gov/genomes/all/GCA/011/290/485/GCA_011290485.1_ASM1129048v1	ftp://ftp.ncbi.nlm.nih.gov/genomes/all/GCF/011/290/485/GCF_011290485.1_ASM1129048v1
Caldilinea aerophila DSM 14535 = NBRC 104270	Bacteria;Terrabacteria group;Chloroflexi	DSM 14535	SAMD00061033	PRJDB47	GCA_000281175.1	Complete	5.14487	58.8	chromosome:NC_017079.1/AP012337.1		1	4058	2012-03-28T23:07:00Z	ftp://ftp.ncbi.nlm.nih.gov/genomes/all/GCA/000/281/175/GCA_000281175.1_ASM28117v1	ftp://ftp.ncbi.nlm.nih.gov/genomes/all/GCF/000/281/175/GCF_000281175.1_ASM28117v1
Caldimicrobium thiodismutans	Bacteria;Thermodesulfobacteria;Thermodesulfobacteria	TF1	SAMD00039083	PRJDB4154	GCA_001548275.1	Complete	1.81495	38.3	chromosome Unknown:NZ_AP014945.1/AP014945.1		1	1768	2016-01-06T00:00:00Z	ftp://ftp.ncbi.nlm.nih.gov/genomes/all/GCA/001/548/275/GCA_001548275.1_ASM154827v1	ftp://ftp.ncbi.nlm.nih.gov/genomes/all/GCF/001/548/275/GCF_001548275.1_ASM154827v1
Caldisericum exile AZM16c01	Bacteria;Caldiserica/Cryosericota group;Caldiserica	AZM16c01	SAMD00061110	PRJNA41615	GCA_000284335.1	Complete	1.5581	35.4	chromosome:NC_017096.1/AP012051.1		1	1515	2012-03-28T23:04:00Z	ftp://ftp.ncbi.nlm.nih.gov/genomes/all/GCA/000/284/335/GCA_000284335.1_ASM28433v1	ftp://ftp.ncbi.nlm.nih.gov/genomes/all/GCF/000/284/335/GCF_000284335.1_ASM28433v1
Calditerrivibrio nitroreducens DSM 19672	Bacteria;Deferribacteres;Deferribacteres	DSM 19672	SAMN00102793	PRJNA49523	GCA_000183405.1	Complete	2.21655	35.6755	chromosome:NC_014758.1/CP002347.1; plasmid pCALNI01:NC_014749.1/CP002348.1		2	2117	2010-11-30T00:00:00Z	ftp://ftp.ncbi.nlm.nih.gov/genomes/all/GCA/000/183/405/GCA_000183405.1_ASM18340v1	ftp://ftp.ncbi.nlm.nih.gov/genomes/all/GCF/000/183/405/GCF_000183405.1_ASM18340v1
Caldithrix abyssi DSM 13497	Bacteria;Calditrichaeota;Calditrichia	LF13	SAMN05946030	PRJNA350778	GCA_001886815.1	Complete	4.97854	45.1	chromosome:NZ_CP018099.1/CP018099.1		1	3794	2016-11-28T00:00:00Z	ftp://ftp.ncbi.nlm.nih.gov/genomes/all/GCA/001/886/815/GCA_001886815.1_ASM188681v1	ftp://ftp.ncbi.nlm.nih.gov/genomes/all/GCF/001/886/815/GCF_001886815.1_ASM188681v1
Caminibacter mediatlanticus TB-2	Bacteria;Proteobacteria;delta/epsilon subdivisions	TB-2	SAMN02436122	PRJNA543630	GCA_005843985.1	Complete	1.68589	26.9	chromosome:NZ_CP040463.1/CP040463.1		1	1750	2019-05-26T00:00:00Z	ftp://ftp.ncbi.nlm.nih.gov/genomes/all/GCA/005/843/985/GCA_005843985.1_ASM584398v1	ftp://ftp.ncbi.nlm.nih.gov/genomes/all/GCF/005/843/985/GCF_005843985.1_ASM584398v1
Campylobacter fetus subsp. fetus 82-40	Bacteria;Proteobacteria;delta/epsilon subdivisions	82-40	SAMN02604050	PRJNA16293	GCA_000015085.1	Complete	1.77361	33.3	chromosome:NC_008599.1/CP000487.1		1	1731	2006-11-27T00:00:00Z	ftp://ftp.ncbi.nlm.nih.gov/genomes/all/GCA/000/015/085/GCA_000015085.1_ASM1508v1	ftp://ftp.ncbi.nlm.nih.gov/genomes/all/GCF/000/015/085/GCF_000015085.1_ASM1508v1
Candidatus Pelagibacter ubique HTCC1062	Bacteria;Proteobacteria;Alphaproteobacteria	HTCC1062	SAMN02603690	PRJNA13989	GCA_000012345.1	Complete	1.30876	29.7	chromosome:NC_007205.1/CP000084.1		1	1341	2005-07-22T00:00:00Z	ftp://ftp.ncbi.nlm.nih.gov/genomes/all/GCA/000/012/345/GCA_000012345.1_ASM1234v1	ftp://ftp.ncbi.nlm.nih.gov/genomes/all/GCF/000/012/345/GCF_000012345.1_ASM1234v1
Capnocytophaga gingivalis	Bacteria;FCB group;Bacteroidetes/Chlorobi group	H1496	SAMN06289147	PRJNA369395	GCA_002302415.1	Complete	2.83863	40.1	chromosome:NZ_CP022386.1/CP022386.1		1	2567	2017-09-14T00:00:00Z	ftp://ftp.ncbi.nlm.nih.gov/genomes/all/GCA/002/302/415/GCA_002302415.1_ASM230241v1	ftp://ftp.ncbi.nlm.nih.gov/genomes/all/GCF/002/302/415/GCF_002302415.1_ASM230241v1
Caproicibacter fermentans	Bacteria;Terrabacteria group;Firmicutes	7D4C2	SAMN14452107	PRJNA615378	GCA_014303955.1	Complete	3.94736	51.6	chromosome:NZ_CP060286.1/CP060286.1		1	3682	2020-08-26T00:00:00Z	ftp://ftp.ncbi.nlm.nih.gov/genomes/all/GCA/014/303/955/GCA_014303955.1_ASM1430395v1	ftp://ftp.ncbi.nlm.nih.gov/genomes/all/GCF/014/303/955/GCF_014303955.1_ASM1430395v1
Caproicibacterium amylolyticum	Bacteria;Terrabacteria group;Firmicutes	LBM18003	SAMN15783688	PRJNA656405	GCA_014467055.1	Complete	2.9962	48.5	chromosome:NZ_CP060696.1/CP060696.1		1	2797	2020-09-03T00:00:00Z	ftp://ftp.ncbi.nlm.nih.gov/genomes/all/GCA/014/467/055/GCA_014467055.1_ASM1446705v1	ftp://ftp.ncbi.nlm.nih.gov/genomes/all/GCF/014/467/055/GCF_014467055.1_ASM1446705v1
Carboxydothermus hydrogenoformans Z-2901	Bacteria;Terrabacteria group;Firmicutes	Z-2901	SAMN02603998	PRJNA253	GCA_000012865.1	Complete	2.40152	42	chromosome:NC_007503.1/CP000141.1		1	2439	2005-10-21T00:00:00Z	ftp://ftp.ncbi.nlm.nih.gov/genomes/all/GCA/000/012/865/GCA_000012865.1_ASM1286v1	ftp://ftp.ncbi.nlm.nih.gov/genomes/all/GCF/000/012/865/GCF_000012865.1_ASM1286v1
Cardinium endosymbiont cEper1 of Encarsia pergandiella	Bacteria;FCB group;Bacteroidetes/Chlorobi group	cEper1	SAMEA2272294	PRJEA66421	GCA_000304455.1	Complete	0.94493	36.288	chromosome I:NC_018605.1/HE983995.1; plasmid pCher:NC_018606.1/HE983996.1		2	732	2012-09-13T00:00:00Z	ftp://ftp.ncbi.nlm.nih.gov/genomes/all/GCA/000/304/455/GCA_000304455.1_CCh_cEper1	ftp://ftp.ncbi.nlm.nih.gov/genomes/all/GCF/000/304/455/GCF_000304455.1_CCh_cEper1
Cardiobacterium hominis	Bacteria;Proteobacteria;Gammaproteobacteria	NCTC10426	SAMEA4412685	PRJEB6403	GCA_900637305.1	Complete	2.67076	59.2	chromosome 1:NZ_LR134365.1/LR134365.1		1	2440	2018-12-19T00:00:00Z	ftp://ftp.ncbi.nlm.nih.gov/genomes/all/GCA/900/637/305/GCA_900637305.1_50618_F02	ftp://ftp.ncbi.nlm.nih.gov/genomes/all/GCF/900/637/305/GCF_900637305.1_50618_F02
Carnobacterium divergens	Bacteria;Terrabacteria group;Firmicutes	TMW 2.1579	SAMN05511624	PRJNA336488	GCA_001703555.1	Complete	2.66632	35	chromosome:NZ_CP016843.1/CP016843.1		1	2426	2016-08-11T00:00:00Z	ftp://ftp.ncbi.nlm.nih.gov/genomes/all/GCA/001/703/555/GCA_001703555.1_ASM170355v1	ftp://ftp.ncbi.nlm.nih.gov/genomes/all/GCF/001/703/555/GCF_001703555.1_ASM170355v1
Casimicrobium huifangae	Bacteria;Proteobacteria;Betaproteobacteria	SJ-1	SAMN12116251	PRJNA550220	GCA_009746125.1	Complete	4.4659	62.4	chromosome:NZ_CP041352.1/CP041352.1		1	3954	2019-12-13T00:00:00Z	ftp://ftp.ncbi.nlm.nih.gov/genomes/all/GCA/009/746/125/GCA_009746125.1_ASM974612v1	ftp://ftp.ncbi.nlm.nih.gov/genomes/all/GCF/009/746/125/GCF_009746125.1_ASM974612v1
Castellaniella defragrans 65Phen	Bacteria;Proteobacteria;Betaproteobacteria	65Phen	SAMEA3138971	PRJEB5080	GCA_000612685.1	Complete	3.95282	68.9	chromosome I:NZ_HG916765.1/HG916765.1		1	3495	2014-02-28T00:00:00Z	ftp://ftp.ncbi.nlm.nih.gov/genomes/all/GCA/000/612/685/GCA_000612685.1_scf7180000000004	ftp://ftp.ncbi.nlm.nih.gov/genomes/all/GCF/000/612/685/GCF_000612685.1_scf7180000000004
Catenovulum sediminis	Bacteria;Proteobacteria;Gammaproteobacteria	WS1-A	SAMN12257642	PRJNA554209	GCA_007289895.1	Complete	4.868	40.7532	chromosome 1:NZ_CP041660.1/CP041660.1; chromosome 2:NZ_CP041661.1/CP041661.1		2	3913	2019-07-23T00:00:00Z	ftp://ftp.ncbi.nlm.nih.gov/genomes/all/GCA/007/289/895/GCA_007289895.1_ASM728989v1	ftp://ftp.ncbi.nlm.nih.gov/genomes/all/GCF/007/289/895/GCF_007289895.1_ASM728989v1
Catenulispora acidiphila DSM 44928	Bacteria;Terrabacteria group;Actinobacteria	DSM 44928	SAMN02598445	PRJNA21085	GCA_000024025.1	Complete	10.4678	69.8	chromosome:NC_013131.1/CP001700.1		1	8897	2009-08-21T00:00:00Z	ftp://ftp.ncbi.nlm.nih.gov/genomes/all/GCA/000/024/025/GCA_000024025.1_ASM2402v1	ftp://ftp.ncbi.nlm.nih.gov/genomes/all/GCF/000/024/025/GCF_000024025.1_ASM2402v1
Caulobacter segnis	Bacteria;Proteobacteria;Alphaproteobacteria	TK0059	SAMN06675636	PRJNA381387	GCA_003015125.1	Complete	4.65547	67.7	chromosome:NZ_CP027850.1/CP027850.1		1	4225	2018-03-26T00:00:00Z	ftp://ftp.ncbi.nlm.nih.gov/genomes/all/GCA/003/015/125/GCA_003015125.1_ASM301512v1	ftp://ftp.ncbi.nlm.nih.gov/genomes/all/GCF/003/015/125/GCF_003015125.1_ASM301512v1
Cedecea neteri	Bacteria;Proteobacteria;Gammaproteobacteria	FDAARGOS_392	SAMN07312436	PRJNA231221	GCA_002393445.1	Complete	5.4693	54.2162	chromosome:NZ_CP023525.1/CP023525.1; plasmid unnamed:NZ_CP023526.1/CP023526.1		2	4948	2017-09-28T00:00:00Z	ftp://ftp.ncbi.nlm.nih.gov/genomes/all/GCA/002/393/445/GCA_002393445.1_ASM239344v1	ftp://ftp.ncbi.nlm.nih.gov/genomes/all/GCF/002/393/445/GCF_002393445.1_ASM239344v1
Celeribacter indicus	Bacteria;Proteobacteria;Alphaproteobacteria	P73	SAMN03280159	PRJNA170415	GCA_000819565.1	Complete	4.96939	65.7311	chromosome:NZ_CP004393.1/CP004393.1; plasmid pP73A:NZ_CP004394.1/CP004394.1; plasmid pP73B:NZ_CP004395.1/CP004395.1; plasmid pP73C:NZ_CP004396.1/CP004396.1; plasmid pP73D:NZ_CP004397.1/CP004397.1; plasmid pP73E:NZ_CP004398.1/CP004398.1		6	4775	2015-01-16T00:00:00Z	ftp://ftp.ncbi.nlm.nih.gov/genomes/all/GCA/000/819/565/GCA_000819565.1_ASM81956v1	ftp://ftp.ncbi.nlm.nih.gov/genomes/all/GCF/000/819/565/GCF_000819565.1_ASM81956v1
Celerinatantimonas diazotrophica	Bacteria;Proteobacteria;Gammaproteobacteria	CEDIAZO1	SAMEA9554956	PRJEB37438	GCA_914590485.1	Complete	4.00514	43.7	chromosome CEDIAZO_genome:NZ_OU594967.1/OU594967.1		1	3495	2021-09-11T00:00:00Z	ftp://ftp.ncbi.nlm.nih.gov/genomes/all/GCA/914/590/485/GCA_914590485.1_CEDIAZO_illumina_assembly	ftp://ftp.ncbi.nlm.nih.gov/genomes/all/GCF/914/590/485/GCF_914590485.1_CEDIAZO_illumina_assembly
Cellulomonas fimi ATCC 484	Bacteria;Terrabacteria group;Actinobacteria	ATCC 484	SAMN00713615	PRJNA33691	GCA_000212695.1	Complete	4.26634	74.7	chromosome:NC_015514.1/CP002666.1		1	3758	2011-05-09T00:00:00Z	ftp://ftp.ncbi.nlm.nih.gov/genomes/all/GCA/000/212/695/GCA_000212695.1_ASM21269v1	ftp://ftp.ncbi.nlm.nih.gov/genomes/all/GCF/000/212/695/GCF_000212695.1_ASM21269v1
Cellulophaga algicola DSM 14237	Bacteria;FCB group;Bacteroidetes/Chlorobi group	DSM 14237	SAMN00190054	PRJNA41529	GCA_000186265.1	Complete	4.88835	33.8	chromosome:NC_014934.1/CP002453.1		1	4157	2011-01-18T00:00:00Z	ftp://ftp.ncbi.nlm.nih.gov/genomes/all/GCA/000/186/265/GCA_000186265.1_ASM18626v1	ftp://ftp.ncbi.nlm.nih.gov/genomes/all/GCF/000/186/265/GCF_000186265.1_ASM18626v1
Cellulosilyticum lentocellum DSM 5427	Bacteria;Terrabacteria group;Firmicutes	DSM 5427	SAMN00013959	PRJNA41511	GCA_000178835.2	Complete	4.71424	34.3	chromosome:NC_015275.1/CP002582.1		1	4188	2011-03-22T00:00:00Z	ftp://ftp.ncbi.nlm.nih.gov/genomes/all/GCA/000/178/835/GCA_000178835.2_ASM17883v2	ftp://ftp.ncbi.nlm.nih.gov/genomes/all/GCF/000/178/835/GCF_000178835.2_ASM17883v2
Cellulosimicrobium cellulans	Bacteria;Terrabacteria group;Actinobacteria	ORNL-0100	SAMN18352201	PRJNA282954	GCA_018128265.1	Complete	4.41161	74.4542	chromosome:NZ_CP072387.1/CP072387.1; plasmid unnamed:NZ_CP072388.1/CP072388.1		2	3907	2021-04-22T00:00:00Z	ftp://ftp.ncbi.nlm.nih.gov/genomes/all/GCA/018/128/265/GCA_018128265.1_ASM1812826v1	ftp://ftp.ncbi.nlm.nih.gov/genomes/all/GCF/018/128/265/GCF_018128265.1_ASM1812826v1
Cereibacter sphaeroides KD131	Bacteria;Proteobacteria;Alphaproteobacteria	KD131; KCTC 12085	SAMN02603252	PRJNA31111	GCA_000021005.1	Complete	4.71114	69.1055	chromosome 1:NC_011963.1/CP001150.1; chromosome 2:NC_011958.1/CP001151.1; plasmid pRSKD131A:NC_011962.1/CP001152.1; plasmid pRSKD131B:NC_011960.1/CP001153.1		4	4332	2009-01-22T00:00:00Z	ftp://ftp.ncbi.nlm.nih.gov/genomes/all/GCA/000/021/005/GCA_000021005.1_ASM2100v1	ftp://ftp.ncbi.nlm.nih.gov/genomes/all/GCF/000/021/005/GCF_000021005.1_ASM2100v1
Changchengzhania lutea	Bacteria;FCB group;Bacteroidetes/Chlorobi group	SM1355	SAMN11445384	PRJNA533199	GCA_006974145.1	Complete	4.13096	34.8	chromosome:NZ_CP039456.1/CP039456.1		1	3582	2019-07-15T00:00:00Z	ftp://ftp.ncbi.nlm.nih.gov/genomes/all/GCA/006/974/145/GCA_006974145.1_ASM697414v1	ftp://ftp.ncbi.nlm.nih.gov/genomes/all/GCF/006/974/145/GCF_006974145.1_ASM697414v1
Chania multitudinisentens RB-25	Bacteria;Proteobacteria;Gammaproteobacteria	RB-25	SAMN02569064	PRJNA232738	GCA_000520015.2	Complete	5.48818	50.9	chromosome:NZ_CP007044.2/CP007044.2		1	4754	2014-01-14T00:00:00Z	ftp://ftp.ncbi.nlm.nih.gov/genomes/all/GCA/000/520/015/GCA_000520015.2_ASM52001v2	ftp://ftp.ncbi.nlm.nih.gov/genomes/all/GCF/000/520/015/GCF_000520015.2_ASM52001v2
Chitinibacter fontanus	Bacteria;Proteobacteria;Betaproteobacteria	STM-7	SAMN15488471	PRJNA645016	GCA_013423785.1	Complete	3.63498	50.3	chromosome:NZ_CP058952.1/CP058952.1		1	3305	2020-07-19T00:00:00Z	ftp://ftp.ncbi.nlm.nih.gov/genomes/all/GCA/013/423/785/GCA_013423785.1_ASM1342378v1	ftp://ftp.ncbi.nlm.nih.gov/genomes/all/GCF/013/423/785/GCF_013423785.1_ASM1342378v1
Chitinimonas arctica	Bacteria;Proteobacteria;Betaproteobacteria	R3-44	SAMN12259023	PRJNA554229	GCA_007431345.1	Complete	5.29248	60.8	chromosome:NZ_CP041730.1/CP041730.1		1	4618	2019-07-25T00:00:00Z	ftp://ftp.ncbi.nlm.nih.gov/genomes/all/GCA/007/431/345/GCA_007431345.1_ASM743134v1	ftp://ftp.ncbi.nlm.nih.gov/genomes/all/GCF/007/431/345/GCF_007431345.1_ASM743134v1
Chitinolyticbacter meiyuanensis	Bacteria;Proteobacteria;Betaproteobacteria	SYBC-H1	SAMN12169316	PRJNA551937	GCA_008033135.1	Complete	4.32596	63.5	chromosome:NZ_CP041335.1/CP041335.1		1	4075	2019-08-20T00:00:00Z	ftp://ftp.ncbi.nlm.nih.gov/genomes/all/GCA/008/033/135/GCA_008033135.1_ASM803313v1	ftp://ftp.ncbi.nlm.nih.gov/genomes/all/GCF/008/033/135/GCF_008033135.1_ASM803313v1
Chitinophaga pinensis DSM 2588	Bacteria;FCB group;Bacteroidetes/Chlorobi group	DSM 2588	SAMN00001914	PRJNA27951	GCA_000024005.1	Complete	9.12735	45.2	chromosome:NC_013132.1/CP001699.1		1	7088	2009-08-19T00:00:00Z	ftp://ftp.ncbi.nlm.nih.gov/genomes/all/GCA/000/024/005/GCA_000024005.1_ASM2400v1	ftp://ftp.ncbi.nlm.nih.gov/genomes/all/GCF/000/024/005/GCF_000024005.1_ASM2400v1
Chlamydia pneumoniae TW-183	Bacteria;PVC group;Chlamydiae	TW-183	SAMN02602979	PRJNA420	GCA_000007205.1	Complete	1.22593	40.6	chromosome:NC_005043.1/AE009440.1		1	1028	2003-07-25T00:00:00Z	ftp://ftp.ncbi.nlm.nih.gov/genomes/all/GCA/000/007/205/GCA_000007205.1_ASM720v1	ftp://ftp.ncbi.nlm.nih.gov/genomes/all/GCF/000/007/205/GCF_000007205.1_ASM720v1
Chloracidobacterium thermophilum B	Bacteria;Acidobacteria;Blastocatellia	B	SAMN02603950	PRJNA62457	GCA_000226295.1	Complete	3.69537	61.3452	chromosome 1:NC_016024.1/CP002514.1; chromosome 2:NC_016025.1/CP002515.1		2	2963	2011-09-23T00:00:00Z	ftp://ftp.ncbi.nlm.nih.gov/genomes/all/GCA/000/226/295/GCA_000226295.1_ASM22629v1	ftp://ftp.ncbi.nlm.nih.gov/genomes/all/GCF/000/226/295/GCF_000226295.1_ASM22629v1
Chlorobaculum tepidum TLS	Bacteria;FCB group;Bacteroidetes/Chlorobi group	TLS	SAMN02604006	PRJNA302	GCA_000006985.1	Complete	2.15495	56.5	chromosome:NC_002932.3/AE006470.1		1	1985	2002-04-30T00:00:00Z	ftp://ftp.ncbi.nlm.nih.gov/genomes/all/GCA/000/006/985/GCA_000006985.1_ASM698v1	ftp://ftp.ncbi.nlm.nih.gov/genomes/all/GCF/000/006/985/GCF_000006985.1_ASM698v1
Chlorobium phaeobacteroides DSM 266	Bacteria;FCB group;Bacteroidetes/Chlorobi group	DSM 266	SAMN02598273	PRJNA12609	GCA_000015125.1	Complete	3.1339	48.4	chromosome:NC_008639.1/CP000492.1		1	2713	2006-12-11T00:00:00Z	ftp://ftp.ncbi.nlm.nih.gov/genomes/all/GCA/000/015/125/GCA_000015125.1_ASM1512v1	ftp://ftp.ncbi.nlm.nih.gov/genomes/all/GCF/000/015/125/GCF_000015125.1_ASM1512v1
Chloroflexus aurantiacus J-10-fl	Bacteria;Terrabacteria group;Chloroflexi	J-10-fl	SAMN02598539	PRJNA59	GCA_000018865.1	Complete	5.25854	56.7	chromosome:NC_010175.1/CP000909.1		1	3969	2007-12-20T00:00:00Z	ftp://ftp.ncbi.nlm.nih.gov/genomes/all/GCA/000/018/865/GCA_000018865.1_ASM1886v1	ftp://ftp.ncbi.nlm.nih.gov/genomes/all/GCF/000/018/865/GCF_000018865.1_ASM1886v1
Chloroherpeton thalassium ATCC 35110	Bacteria;FCB group;Bacteroidetes/Chlorobi group	ATCC 35110	SAMN02598461	PRJNA29215	GCA_000020525.1	Complete	3.29346	45	chromosome:NC_011026.1/CP001100.1		1	2719	2008-06-27T00:00:00Z	ftp://ftp.ncbi.nlm.nih.gov/genomes/all/GCA/000/020/525/GCA_000020525.1_ASM2052v1	ftp://ftp.ncbi.nlm.nih.gov/genomes/all/GCF/000/020/525/GCF_000020525.1_ASM2052v1
Chondromyces crocatus	Bacteria;Proteobacteria;delta/epsilon subdivisions	Cm c5	SAMN03651481	PRJNA283496	GCA_001189295.1	Complete	11.3881	68.7	chromosome:NZ_CP012159.1/CP012159.1		1	8065	2015-07-30T00:00:00Z	ftp://ftp.ncbi.nlm.nih.gov/genomes/all/GCA/001/189/295/GCA_001189295.1_ASM118929v1	ftp://ftp.ncbi.nlm.nih.gov/genomes/all/GCF/001/189/295/GCF_001189295.1_ASM118929v1
Christensenella minuta	Bacteria;Terrabacteria group;Firmicutes	DSM 22607	SAMN06329641	PRJNA374621	GCA_003628755.1	Complete	2.96929	51.4	chromosome:NZ_CP029256.1/CP029256.1		1	2775	2018-10-11T00:00:00Z	ftp://ftp.ncbi.nlm.nih.gov/genomes/all/GCA/003/628/755/GCA_003628755.1_ASM362875v1	ftp://ftp.ncbi.nlm.nih.gov/genomes/all/GCF/003/628/755/GCF_003628755.1_ASM362875v1
Chromobacterium violaceum	Bacteria;Proteobacteria;Betaproteobacteria	FDAARGOS_1273	SAMN16357415	PRJNA231221	GCA_016890085.1	Complete	4.80804	64.902	chromosome:NZ_CP069587.1/CP069587.1; plasmid unnamed:NZ_CP069588.1/CP069588.1		2	4409	2021-02-15T00:00:00Z	ftp://ftp.ncbi.nlm.nih.gov/genomes/all/GCA/016/890/085/GCA_016890085.1_ASM1689008v1	ftp://ftp.ncbi.nlm.nih.gov/genomes/all/GCF/016/890/085/GCF_016890085.1_ASM1689008v1
Chromohalobacter salexigens DSM 3043	Bacteria;Proteobacteria;Gammaproteobacteria	DSM 3043	SAMN02598275	PRJNA12636	GCA_000055785.1	Complete	3.69665	63.9	chromosome:NC_007963.1/CP000285.1		1	3301	2006-04-11T00:00:00Z	ftp://ftp.ncbi.nlm.nih.gov/genomes/all/GCA/000/055/785/GCA_000055785.1_ASM5578v1	ftp://ftp.ncbi.nlm.nih.gov/genomes/all/GCF/000/055/785/GCF_000055785.1_ASM5578v1
Chroococcidiopsis thermalis PCC 7203	Bacteria;Terrabacteria group;Cyanobacteria/Melainabacteria group	PCC 7203	SAMN02261359	PRJNA38119	GCA_000317125.1	Complete	6.6894	44.4387	chromosome:NC_019695.1/CP003597.1; plasmid pCHRO.01:NC_019699.1/CP003598.1; plasmid pCHRO.02:NC_019696.1/CP003599.1		3	6030	2012-12-05T00:00:00Z	ftp://ftp.ncbi.nlm.nih.gov/genomes/all/GCA/000/317/125/GCA_000317125.1_ASM31712v1	ftp://ftp.ncbi.nlm.nih.gov/genomes/all/GCF/000/317/125/GCF_000317125.1_ASM31712v1
Chryseobacterium joostei	Bacteria;FCB group;Bacteroidetes/Chlorobi group	DSM 16927	SAMN05421768	PRJNA498534	GCA_003815775.1	Complete	4.89062	35.4673	chromosome:NZ_CP033926.1/CP033926.1; plasmid unnamed:NZ_CP033927.1/CP033927.1		2	4372	2018-11-25T00:00:00Z	ftp://ftp.ncbi.nlm.nih.gov/genomes/all/GCA/003/815/775/GCA_003815775.1_ASM381577v1	ftp://ftp.ncbi.nlm.nih.gov/genomes/all/GCF/003/815/775/GCF_003815775.1_ASM381577v1
Chryseoglobus indicus	Bacteria;Terrabacteria group;Actinobacteria	CTD02-10-2	SAMN15187291	PRJNA638368	GCA_013414345.1	Complete	2.58535	69.6	chromosome:NZ_CP058670.1/CP058670.1		1	2445	2020-07-14T00:00:00Z	ftp://ftp.ncbi.nlm.nih.gov/genomes/all/GCA/013/414/345/GCA_013414345.1_ASM1341434v1	ftp://ftp.ncbi.nlm.nih.gov/genomes/all/GCF/013/414/345/GCF_013414345.1_ASM1341434v1
Chryseolinea soli	Bacteria;FCB group;Bacteroidetes/Chlorobi group	KIS68-18	SAMN10059839	PRJNA490823	GCA_003589925.1	Complete	8.24139	50.9	chromosome:NZ_CP032382.1/CP032382.1		1	6668	2018-09-24T00:00:00Z	ftp://ftp.ncbi.nlm.nih.gov/genomes/all/GCA/003/589/925/GCA_003589925.1_ASM358992v1	ftp://ftp.ncbi.nlm.nih.gov/genomes/all/GCF/003/589/925/GCF_003589925.1_ASM358992v1
Ciceribacter thiooxidans	Bacteria;Proteobacteria;Alphaproteobacteria	F43B	SAMN15685211	PRJNA649888	GCA_014126615.1	Complete	5.04339	62.7986	chromosome:NZ_CP059896.1/CP059896.1; plasmid unnamed:NZ_CP059897.1/CP059897.1		2	4662	2020-08-10T00:00:00Z	ftp://ftp.ncbi.nlm.nih.gov/genomes/all/GCA/014/126/615/GCA_014126615.1_ASM1412661v1	ftp://ftp.ncbi.nlm.nih.gov/genomes/all/GCF/014/126/615/GCF_014126615.1_ASM1412661v1
Citrifermentans bemidjiense Bem	Bacteria;Proteobacteria;delta/epsilon subdivisions	Bem	SAMN02598400	PRJNA17707	GCA_000020725.1	Complete	4.61515	60.3	chromosome:NC_011146.1/CP001124.1		1	4019	2008-08-19T00:00:00Z	ftp://ftp.ncbi.nlm.nih.gov/genomes/all/GCA/000/020/725/GCA_000020725.1_ASM2072v1	ftp://ftp.ncbi.nlm.nih.gov/genomes/all/GCF/000/020/725/GCF_000020725.1_ASM2072v1
Citrobacter koseri ATCC BAA-895	Bacteria;Proteobacteria;Gammaproteobacteria	ATCC BAA-895	SAMN02603912	PRJNA12716	GCA_000018045.1	Complete	4.73536	53.7998	chromosome:NC_009792.1/CP000822.1; plasmid pCKO2:NC_009794.1/CP000824.1; plasmid pCKO3:NC_009793.1/CP000823.1		3	4253	2007-09-11T00:00:00Z	ftp://ftp.ncbi.nlm.nih.gov/genomes/all/GCA/000/018/045/GCA_000018045.1_ASM1804v1	ftp://ftp.ncbi.nlm.nih.gov/genomes/all/GCF/000/018/045/GCF_000018045.1_ASM1804v1
Clavibacter michiganensis subsp. michiganensis	Bacteria;Terrabacteria group;Actinobacteria	UF1	SAMN10388396	PRJNA504046	GCA_009739655.1	Complete	3.36555	72.5474	chromosome:NZ_CP033724.1/CP033724.1; plasmid pCM1-UF1:NZ_CP033725.1/CP033725.1; plasmid pCM2U-F1:NZ_CP033726.1/CP033726.1		3	3109	2019-12-11T00:00:00Z	ftp://ftp.ncbi.nlm.nih.gov/genomes/all/GCA/009/739/655/GCA_009739655.1_ASM973965v1	ftp://ftp.ncbi.nlm.nih.gov/genomes/all/GCF/009/739/655/GCF_009739655.1_ASM973965v1
Cloacibacillus porcorum	Bacteria;Synergistetes;Synergistia	CL-84	SAMN05441363	PRJNA335387	GCA_001701045.1	Complete	3.58519	54.8	chromosome:NZ_CP016757.1/CP016757.1		1	3139	2016-08-09T00:00:00Z	ftp://ftp.ncbi.nlm.nih.gov/genomes/all/GCA/001/701/045/GCA_001701045.1_ASM170104v1	ftp://ftp.ncbi.nlm.nih.gov/genomes/all/GCF/001/701/045/GCF_001701045.1_ASM170104v1
Cloacibacterium normanense	Bacteria;FCB group;Bacteroidetes/Chlorobi group	NRS-1	SAMN05731713	PRJNA498697	GCA_003860565.1	Complete	2.75956	33.1	chromosome:NZ_CP034157.1/CP034157.1		1	2458	2018-12-04T00:00:00Z	ftp://ftp.ncbi.nlm.nih.gov/genomes/all/GCA/003/860/565/GCA_003860565.1_ASM386056v1	ftp://ftp.ncbi.nlm.nih.gov/genomes/all/GCF/003/860/565/GCF_003860565.1_ASM386056v1
Clostridioides difficile	Bacteria;Terrabacteria group;Firmicutes	S-0253	SAMN19491759	PRJNA734443	GCA_018885085.1	Complete	4.09589	28.4934	chromosome:NZ_CP076401.1/CP076401.1; plasmid unnamed:NZ_CP076402.1/CP076402.1		2	3551	2021-06-15T00:00:00Z	ftp://ftp.ncbi.nlm.nih.gov/genomes/all/GCA/018/885/085/GCA_018885085.1_ASM1888508v1	ftp://ftp.ncbi.nlm.nih.gov/genomes/all/GCF/018/885/085/GCF_018885085.1_ASM1888508v1
[Clostridium] scindens	Bacteria;Terrabacteria group;Firmicutes	G10	SAMD00239677	PRJDB10323	GCA_020892115.1	Complete	3.31559	46.5	chromosome:NZ_AP024846.1/AP024846.1		1	3241	2021-11-03T00:00:00Z	ftp://ftp.ncbi.nlm.nih.gov/genomes/all/GCA/020/892/115/GCA_020892115.1_ASM2089211v1	ftp://ftp.ncbi.nlm.nih.gov/genomes/all/GCF/020/892/115/GCF_020892115.1_ASM2089211v1
Clostridium perfringens	Bacteria;Terrabacteria group;Firmicutes	CPI 18-6	SAMN18175750	PRJNA707150	GCA_020138775.1	Complete	3.27542	28.4892	chromosome:NZ_CP075979.1/CP075979.1; plasmid pCPCPI18-6_1:NZ_CP075980.1/CP075980.1		2	2830	2021-09-24T00:00:00Z	ftp://ftp.ncbi.nlm.nih.gov/genomes/all/GCA/020/138/775/GCA_020138775.1_ASM2013877v1	ftp://ftp.ncbi.nlm.nih.gov/genomes/all/GCF/020/138/775/GCF_020138775.1_ASM2013877v1
Cnuibacter physcomitrellae	Bacteria;Terrabacteria group;Actinobacteria	XA(T)	SAMN06622498	PRJNA379856	GCA_002096055.1	Complete	4.35165	70.8046	chromosome:NZ_CP020715.1/CP020715.1; plasmid unnamed1:NZ_CP020716.1/CP020716.1; plasmid unnamed2:NZ_CP020717.1/CP020717.1		3	4061	2017-04-18T00:00:00Z	ftp://ftp.ncbi.nlm.nih.gov/genomes/all/GCA/002/096/055/GCA_002096055.1_ASM209605v1	ftp://ftp.ncbi.nlm.nih.gov/genomes/all/GCF/002/096/055/GCF_002096055.1_ASM209605v1
Cognaticolwellia beringensis	Bacteria;Proteobacteria;Gammaproteobacteria	NB097-1	SAMN06606376	PRJNA378583	GCA_002076895.1	Complete	4.66127	38.5	chromosome:NZ_CP020465.1/CP020465.1		1	3822	2017-04-03T00:00:00Z	ftp://ftp.ncbi.nlm.nih.gov/genomes/all/GCA/002/076/895/GCA_002076895.1_ASM207689v1	ftp://ftp.ncbi.nlm.nih.gov/genomes/all/GCF/002/076/895/GCF_002076895.1_ASM207689v1
Cohnella candidum	Bacteria;Terrabacteria group;Firmicutes	18JY8-7	SAMN10259933	PRJNA497504	GCA_003713065.1	Complete	5.28905	57	chromosome:NZ_CP033433.1/CP033433.1		1	4752	2018-11-06T00:00:00Z	ftp://ftp.ncbi.nlm.nih.gov/genomes/all/GCA/003/713/065/GCA_003713065.1_ASM371306v1	ftp://ftp.ncbi.nlm.nih.gov/genomes/all/GCF/003/713/065/GCF_003713065.1_ASM371306v1
Collimonas fungivorans	Bacteria;Proteobacteria;Betaproteobacteria	Ter6	SAMN04195674	PRJNA299268	GCA_001584145.1	Complete	5.59973	59	chromosome:NZ_CP013232.1/CP013232.1		1	4819	2016-03-09T00:00:00Z	ftp://ftp.ncbi.nlm.nih.gov/genomes/all/GCA/001/584/145/GCA_001584145.1_ASM158414v1	ftp://ftp.ncbi.nlm.nih.gov/genomes/all/GCF/001/584/145/GCF_001584145.1_ASM158414v1
Collinsella stercoris DSM 13279	Bacteria;Terrabacteria group;Actinobacteria	FDAARGOS_1572	SAMN22091669	PRJNA231221	GCA_020735465.1	Complete	2.46075	63.4	chromosome:NZ_CP085935.1/CP085935.1		1	2013	2021-11-03T00:00:00Z	ftp://ftp.ncbi.nlm.nih.gov/genomes/all/GCA/020/735/465/GCA_020735465.1_ASM2073546v1	ftp://ftp.ncbi.nlm.nih.gov/genomes/all/GCF/020/735/465/GCF_020735465.1_ASM2073546v1
Colwellia psychrerythraea 34H	Bacteria;Proteobacteria;Gammaproteobacteria	34H; BAA-681	SAMN02604001	PRJNA275	GCA_000012325.1	Complete	5.37318	38	chromosome:NC_003910.7/CP000083.1		1	4400	2002-05-16T00:00:00Z	ftp://ftp.ncbi.nlm.nih.gov/genomes/all/GCA/000/012/325/GCA_000012325.1_ASM1232v1	ftp://ftp.ncbi.nlm.nih.gov/genomes/all/GCF/000/012/325/GCF_000012325.1_ASM1232v1
Comamonas aquatica	Bacteria;Proteobacteria;Betaproteobacteria	NEB418	SAMN18676188	PRJNA622823	GCA_018064205.1	Complete	3.96919	64.5	chromosome:NZ_CP072916.1/CP072916.1		1	3507	2021-04-17T00:00:00Z	ftp://ftp.ncbi.nlm.nih.gov/genomes/all/GCA/018/064/205/GCA_018064205.1_ASM1806420v1	ftp://ftp.ncbi.nlm.nih.gov/genomes/all/GCF/018/064/205/GCF_018064205.1_ASM1806420v1
Companilactobacillus farciminis KCTC 3681 = DSM 20184	Bacteria;Terrabacteria group;Firmicutes	DSM 20184	SAMN05913070	PRJNA348651	GCA_002706745.1	Complete	2.55184	36.4	chromosome:NZ_CP017702.1/CP017702.1		1	2432	2017-10-25T00:00:00Z	ftp://ftp.ncbi.nlm.nih.gov/genomes/all/GCA/002/706/745/GCA_002706745.1_ASM270674v1	ftp://ftp.ncbi.nlm.nih.gov/genomes/all/GCF/002/706/745/GCF_002706745.1_ASM270674v1
Conchiformibius steedae	Bacteria;Proteobacteria;Betaproteobacteria	DSM 2580	SAMN15603187	PRJNA647881	GCA_014054725.1	Complete	2.20512	50.6563	chromosome:NZ_CP059563.1/CP059563.1; plasmid pDSM2580_1:NZ_CP059561.1/CP059561.1; plasmid pDSM2580_2:NZ_CP059562.1/CP059562.1		3	2068	2020-08-04T00:00:00Z	ftp://ftp.ncbi.nlm.nih.gov/genomes/all/GCA/014/054/725/GCA_014054725.1_ASM1405472v1	ftp://ftp.ncbi.nlm.nih.gov/genomes/all/GCF/014/054/725/GCF_014054725.1_ASM1405472v1
Conexibacter woesei DSM 14684	Bacteria;Terrabacteria group;Actinobacteria	DSM 14684	SAMN00002582	PRJNA20745	GCA_000025265.1	Complete	6.35937	72.7	chromosome:NC_013739.1/CP001854.1		1	5934	2010-01-15T00:00:00Z	ftp://ftp.ncbi.nlm.nih.gov/genomes/all/GCA/000/025/265/GCA_000025265.1_ASM2526v1	ftp://ftp.ncbi.nlm.nih.gov/genomes/all/GCF/000/025/265/GCF_000025265.1_ASM2526v1
Constantimarinum furrinae	Bacteria;FCB group;Bacteroidetes/Chlorobi group	ALE3EI	SAMN11269519	PRJNA529554	GCA_014295415.1	Complete	2.9873	40.4	chromosome:NZ_CP052909.1/CP052909.1		1	2681	2020-08-25T00:00:00Z	ftp://ftp.ncbi.nlm.nih.gov/genomes/all/GCA/014/295/415/GCA_014295415.1_ASM1429541v1	ftp://ftp.ncbi.nlm.nih.gov/genomes/all/GCF/014/295/415/GCF_014295415.1_ASM1429541v1
Coprobacter secundus subsp. similis	Bacteria;FCB group;Bacteroidetes/Chlorobi group	2CBH44	SAMD00236451	PRJDB10247	GCA_015097275.1	Complete	4.17147	38.4	chromosome:NZ_AP023322.1/AP023322.1		1	3171	2020-09-23T23:02:00Z	ftp://ftp.ncbi.nlm.nih.gov/genomes/all/GCA/015/097/275/GCA_015097275.1_ASM1509727v1	ftp://ftp.ncbi.nlm.nih.gov/genomes/all/GCF/015/097/275/GCF_015097275.1_ASM1509727v1
Coprococcus comes	Bacteria;Terrabacteria group;Firmicutes	FDAARGOS_1339	SAMN16357481	PRJNA231221	GCA_016904155.1	Complete	3.37307	42.5	chromosome:NZ_CP070062.1/CP070062.1		1	3092	2021-02-17T00:00:00Z	ftp://ftp.ncbi.nlm.nih.gov/genomes/all/GCA/016/904/155/GCA_016904155.1_ASM1690415v1	ftp://ftp.ncbi.nlm.nih.gov/genomes/all/GCF/016/904/155/GCF_016904155.1_ASM1690415v1
Coprothermobacter proteolyticus DSM 5265	Bacteria;Coprothermobacterota;Coprothermobacteria	DSM 5265	SAMN02603927	PRJNA30729	GCA_000020945.1	Complete	1.42491	44.8	chromosome:NC_011295.1/CP001145.1		1	1417	2008-09-26T00:00:00Z	ftp://ftp.ncbi.nlm.nih.gov/genomes/all/GCA/000/020/945/GCA_000020945.1_ASM2094v1	ftp://ftp.ncbi.nlm.nih.gov/genomes/all/GCF/000/020/945/GCF_000020945.1_ASM2094v1
Coraliomargarita akajimensis DSM 45221	Bacteria;PVC group;Verrucomicrobia	DSM 45221	SAMN02598501	PRJNA33365	GCA_000025905.1	Complete	3.75077	53.6	chromosome:NC_014008.1/CP001998.1		1	3024	2010-04-05T00:00:00Z	ftp://ftp.ncbi.nlm.nih.gov/genomes/all/GCA/000/025/905/GCA_000025905.1_ASM2590v1	ftp://ftp.ncbi.nlm.nih.gov/genomes/all/GCF/000/025/905/GCF_000025905.1_ASM2590v1
Corallococcus coralloides DSM 2259	Bacteria;Proteobacteria;delta/epsilon subdivisions	DSM 2259	SAMN02603593	PRJNA82779	GCA_000255295.1	Complete	10.0806	69.9	chromosome:NC_017030.1/CP003389.1		1	7952	2012-03-20T00:00:00Z	ftp://ftp.ncbi.nlm.nih.gov/genomes/all/GCA/000/255/295/GCA_000255295.1_ASM25529v1	ftp://ftp.ncbi.nlm.nih.gov/genomes/all/GCF/000/255/295/GCF_000255295.1_ASM25529v1
Coriobacterium glomerans PW2	Bacteria;Terrabacteria group;Actinobacteria	PW2	SAMN00713604	PRJNA42699	GCA_000195315.1	Complete	2.11568	60.4	chromosome:NC_015389.1/CP002628.1		1	1776	2011-04-07T00:00:00Z	ftp://ftp.ncbi.nlm.nih.gov/genomes/all/GCA/000/195/315/GCA_000195315.1_ASM19531v1	ftp://ftp.ncbi.nlm.nih.gov/genomes/all/GCF/000/195/315/GCF_000195315.1_ASM19531v1
Corynebacterium glutamicum SCgG2	Bacteria;Terrabacteria group;Actinobacteria	SCgG2	SAMN02603964	PRJNA175241	GCA_000404185.1	Complete	3.35062	53.9	chromosome:NC_021352.1/CP004048.1		1	2980	2013-06-03T00:00:00Z	ftp://ftp.ncbi.nlm.nih.gov/genomes/all/GCA/000/404/185/GCA_000404185.1_ASM40418v1	ftp://ftp.ncbi.nlm.nih.gov/genomes/all/GCF/000/404/185/GCF_000404185.1_ASM40418v1
Costertonia aggregata	Bacteria;FCB group;Bacteroidetes/Chlorobi group	KCCM 42265	SAMN15423675	PRJNA643680	GCA_013402795.1	Complete	3.91033	39.4	chromosome:NZ_CP058595.1/CP058595.1		1	3527	2020-07-12T00:00:00Z	ftp://ftp.ncbi.nlm.nih.gov/genomes/all/GCA/013/402/795/GCA_013402795.1_ASM1340279v1	ftp://ftp.ncbi.nlm.nih.gov/genomes/all/GCF/013/402/795/GCF_013402795.1_ASM1340279v1
Coxiella endosymbiont of Amblyomma americanum	Bacteria;Proteobacteria;Gammaproteobacteria	C904	SAMN03273000	PRJNA233416	GCA_000815025.1	Complete	0.656901	34.6	chromosome:NZ_CP007541.1/CP007541.1		1	566	2015-01-06T00:00:00Z	ftp://ftp.ncbi.nlm.nih.gov/genomes/all/GCA/000/815/025/GCA_000815025.1_ASM81502v1	ftp://ftp.ncbi.nlm.nih.gov/genomes/all/GCF/000/815/025/GCF_000815025.1_ASM81502v1
Coxiella-like endosymbiont of Amblyomma americanum	Bacteria;Proteobacteria;Gammaproteobacteria	CLE-AaGA	SAMN06848168	PRJNA374336	GCA_002850495.1	Complete	0.656933	34.6	chromosome:NZ_CP021379.1/CP021379.1		1	559	2018-01-03T00:00:00Z	ftp://ftp.ncbi.nlm.nih.gov/genomes/all/GCA/002/850/495/GCA_002850495.1_ASM285049v1	ftp://ftp.ncbi.nlm.nih.gov/genomes/all/GCF/002/850/495/GCF_002850495.1_ASM285049v1
Crassaminicella profunda	Bacteria;Terrabacteria group;Firmicutes	Ra1766H	SAMN21034494	PRJNA758759	GCA_019884785.1	Complete	4.5891	31.5	chromosome:NZ_CP082326.1/CP082326.1		1	4035	2021-09-06T00:00:00Z	ftp://ftp.ncbi.nlm.nih.gov/genomes/all/GCA/019/884/785/GCA_019884785.1_ASM1988478v1	ftp://ftp.ncbi.nlm.nih.gov/genomes/all/GCF/019/884/785/GCF_019884785.1_ASM1988478v1
Crinalium epipsammum PCC 9333	Bacteria;Terrabacteria group;Cyanobacteria/Melainabacteria group	PCC 9333	SAMN02261349	PRJNA158835	GCA_000317495.1	Complete	5.62041	40.1979	chromosome:NC_019753.1/CP003620.1; plasmid pCRI9333.01:NC_019733.1/CP003621.1; plasmid pCRI9333.02:NC_019734.1/CP003622.1; plasmid pCRI9333.03:NC_019754.1/CP003623.1; plasmid pCRI9333.04:NC_019735.1/CP003624.1; plasmid pCRI9333.05:NC_019736.1/CP003625.1; plasmid pCRI9333.06:NC_019755.1/CP003626.1; plasmid pCRI9333.07:NC_019737.1/CP003627.1; plasmid pCRI9333.08:NC_019756.1/CP003628.1		9	4836	2012-12-06T00:00:00Z	ftp://ftp.ncbi.nlm.nih.gov/genomes/all/GCA/000/317/495/GCA_000317495.1_ASM31749v1	ftp://ftp.ncbi.nlm.nih.gov/genomes/all/GCF/000/317/495/GCF_000317495.1_ASM31749v1
Croceibacter atlanticus HTCC2559	Bacteria;FCB group;Bacteroidetes/Chlorobi group	HTCC2559	SAMN02603922	PRJNA13570	GCA_000196315.1	Complete	2.95296	33.9	chromosome:NC_014230.1/CP002046.1		1	2654	2010-06-09T00:00:00Z	ftp://ftp.ncbi.nlm.nih.gov/genomes/all/GCA/000/196/315/GCA_000196315.1_ASM19631v1	ftp://ftp.ncbi.nlm.nih.gov/genomes/all/GCF/000/196/315/GCF_000196315.1_ASM19631v1
Croceibacterium atlanticum	Bacteria;Proteobacteria;Alphaproteobacteria	26DY36	SAMN03658145	PRJNA282882	GCA_001008165.2	Complete	3.47511	61.9128	chromosome:NZ_CP011452.2/CP011452.2; plasmid unnamed:NZ_CP011453.2/CP011453.2		2	3198	2015-05-15T00:00:00Z	ftp://ftp.ncbi.nlm.nih.gov/genomes/all/GCA/001/008/165/GCA_001008165.2_ASM100816v2	ftp://ftp.ncbi.nlm.nih.gov/genomes/all/GCF/001/008/165/GCF_001008165.2_ASM100816v2
Croceicoccus naphthovorans	Bacteria;Proteobacteria;Alphaproteobacteria	PQ-2	SAMN03757733	PRJNA285726	GCA_001028705.1	Complete	3.86356	62.604	chromosome:NZ_CP011770.1/CP011770.1; plasmid p1:NZ_CP011771.1/CP011771.1; plasmid p2:NZ_CP011772.1/CP011772.1		3	3702	2015-06-12T00:00:00Z	ftp://ftp.ncbi.nlm.nih.gov/genomes/all/GCA/001/028/705/GCA_001028705.1_ASM102870v1	ftp://ftp.ncbi.nlm.nih.gov/genomes/all/GCF/001/028/705/GCF_001028705.1_ASM102870v1
Croceimicrobium hydrocarbonivorans	Bacteria;FCB group;Bacteroidetes/Chlorobi group	A20-9	SAMN15691429	PRJNA650022	GCA_014524565.1	Complete	4.0356	43.2	chromosome:NZ_CP060139.1/CP060139.1		1	3568	2020-09-11T00:00:00Z	ftp://ftp.ncbi.nlm.nih.gov/genomes/all/GCA/014/524/565/GCA_014524565.1_ASM1452456v1	ftp://ftp.ncbi.nlm.nih.gov/genomes/all/GCF/014/524/565/GCF_014524565.1_ASM1452456v1
Crocosphaera subtropica ATCC 51142	Bacteria;Terrabacteria group;Cyanobacteria/Melainabacteria group	ATCC 51142	SAMN02604312	PRJNA20319	GCA_000017845.1	Complete	5.46038	37.967	chromosome circular:NC_010546.1/CP000806.1; chromosome linear:NC_010547.1/CP000807.1; plasmid A:NC_010539.1/CP000808.1; plasmid B:NC_010541.1/CP000809.1; plasmid D:NC_010543.1/CP000811.1; plasmid pC:NC_010542.1/CP000810.1		6	4915	2008-04-01T00:00:00Z	ftp://ftp.ncbi.nlm.nih.gov/genomes/all/GCA/000/017/845/GCA_000017845.1_ASM1784v1	ftp://ftp.ncbi.nlm.nih.gov/genomes/all/GCF/000/017/845/GCF_000017845.1_ASM1784v1
Cronobacter sakazakii	Bacteria;Proteobacteria;Gammaproteobacteria	CS-931	SAMN07540307	PRJNA399551	GCA_003516125.3	Complete	4.43799	56.8946	chromosome:NZ_CP027107.1/CP027107.2; plasmid pCsaCS931a:NZ_CP027108.1/CP027108.2; plasmid pCsaCS931b:NZ_CP049260.1/CP049260.1		3	4038	2018-09-10T00:00:00Z	ftp://ftp.ncbi.nlm.nih.gov/genomes/all/GCA/003/516/125/GCA_003516125.3_ASM351612v3	ftp://ftp.ncbi.nlm.nih.gov/genomes/all/GCF/003/516/125/GCF_003516125.1_ASM351612v3
Cruoricaptor ignavus	Bacteria;FCB group;Bacteroidetes/Chlorobi group	M1214	SAMN16424887	PRJNA668829	GCA_014961145.1	Complete	2.12034	45.2	chromosome:NZ_CP063145.1/CP063145.1		1	1993	2020-10-27T00:00:00Z	ftp://ftp.ncbi.nlm.nih.gov/genomes/all/GCA/014/961/145/GCA_014961145.1_ASM1496114v1	ftp://ftp.ncbi.nlm.nih.gov/genomes/all/GCF/014/961/145/GCF_014961145.1_ASM1496114v1
Cryobacterium arcticum	Bacteria;Terrabacteria group;Actinobacteria	PAMC 27867	SAMN05271266	PRJNA326192	GCA_001679725.1	Complete	4.35123	68.3793	chromosome 1:NZ_CP016282.1/CP016282.1; plasmid pP27867_1:NZ_CP016283.1/CP016283.1; plasmid pP27867_2:NZ_CP016284.1/CP016284.1		3	3973	2016-07-05T00:00:00Z	ftp://ftp.ncbi.nlm.nih.gov/genomes/all/GCA/001/679/725/GCA_001679725.1_ASM167972v1	ftp://ftp.ncbi.nlm.nih.gov/genomes/all/GCF/001/679/725/GCF_001679725.1_ASM167972v1
Cryptobacterium curtum DSM 15641	Bacteria;Terrabacteria group;Actinobacteria	DSM 15641	SAMN02598434	PRJNA20739	GCA_000023845.1	Complete	1.6178	50.9	chromosome:NC_013170.1/CP001682.1		1	1337	2009-08-26T00:00:00Z	ftp://ftp.ncbi.nlm.nih.gov/genomes/all/GCA/000/023/845/GCA_000023845.1_ASM2384v1	ftp://ftp.ncbi.nlm.nih.gov/genomes/all/GCF/000/023/845/GCF_000023845.1_ASM2384v1
Cupriavidus pinatubonensis	Bacteria;Proteobacteria;Betaproteobacteria	HN-2	SAMN20599101	PRJNA752476	GCA_019602855.1	Complete	7.54866	64.2731	chromosome 1:NZ_CP080766.1/CP080766.1; chromosome 2:NZ_CP080767.1/CP080767.1; plasmid p1:NZ_CP080768.1/CP080768.1; plasmid p2:NZ_CP080769.1/CP080769.1		4	6753	2021-08-16T00:00:00Z	ftp://ftp.ncbi.nlm.nih.gov/genomes/all/GCA/019/602/855/GCA_019602855.1_ASM1960285v1	ftp://ftp.ncbi.nlm.nih.gov/genomes/all/GCF/019/602/855/GCF_019602855.1_ASM1960285v1
Curtobacterium flaccumfaciens pv. flaccumfaciens	Bacteria;Terrabacteria group;Actinobacteria	BRIP:70614	SAMN17166486	PRJNA687999	GCA_017909455.1	Complete	3.89691	70.8463	chromosome:NZ_CP071883.1/CP071883.1; plasmid pCff119:NZ_CP071884.1/CP071884.1		2	3632	2021-04-12T00:00:00Z	ftp://ftp.ncbi.nlm.nih.gov/genomes/all/GCA/017/909/455/GCA_017909455.1_ASM1790945v1	ftp://ftp.ncbi.nlm.nih.gov/genomes/all/GCF/017/909/455/GCF_017909455.1_ASM1790945v1
Cutibacterium acnes HL096PA1	Bacteria;Terrabacteria group;Actinobacteria	HL096PA1	SAMN02604074	PRJNA81129	GCA_000376705.1	Complete	2.54977	60.1523	chromosome:NC_021085.1/CP003293.1; plasmid unnamed:NC_021086.1/CP003294.1		2	2400	2013-04-22T00:00:00Z	ftp://ftp.ncbi.nlm.nih.gov/genomes/all/GCA/000/376/705/GCA_000376705.1_ASM37670v1	ftp://ftp.ncbi.nlm.nih.gov/genomes/all/GCF/000/376/705/GCF_000376705.1_ASM37670v1
cyanobacterium endosymbiont of Epithemia turgida isolate EtSB Lake Yunoko	Bacteria;Terrabacteria group;Cyanobacteria/Melainabacteria group	ETSB Lake Yunoko	SAMD00061037	PRJDB498	GCA_000829235.1	Complete	2.79432	33.4	chromosome:NZ_AP012549.1/AP012549.1		1	1664	2014-07-23T00:00:00Z	ftp://ftp.ncbi.nlm.nih.gov/genomes/all/GCA/000/829/235/GCA_000829235.1_ASM82923v1	ftp://ftp.ncbi.nlm.nih.gov/genomes/all/GCF/000/829/235/GCF_000829235.1_ASM82923v1
Cyanobacterium aponinum PCC 10605	Bacteria;Terrabacteria group;Cyanobacteria/Melainabacteria group	PCC 10605	SAMN02261329	PRJNA158691	GCA_000317675.1	Complete	4.17697	34.9729	chromosome:NC_019776.1/CP003947.1; plasmid pCYAN10605.01:NC_019777.1/CP003948.1		2	3451	2012-12-07T00:00:00Z	ftp://ftp.ncbi.nlm.nih.gov/genomes/all/GCA/000/317/675/GCA_000317675.1_ASM31767v1	ftp://ftp.ncbi.nlm.nih.gov/genomes/all/GCF/000/317/675/GCF_000317675.1_ASM31767v1
Cyanobium gracile PCC 6307	Bacteria;Terrabacteria group;Cyanobacteria/Melainabacteria group	PCC 6307	SAMN02261330	PRJNA158695	GCA_000316515.1	Complete	3.34236	68.7	chromosome:NC_019675.1/CP003495.1		1	3276	2012-12-04T00:00:00Z	ftp://ftp.ncbi.nlm.nih.gov/genomes/all/GCA/000/316/515/GCA_000316515.1_ASM31651v1	ftp://ftp.ncbi.nlm.nih.gov/genomes/all/GCF/000/316/515/GCF_000316515.1_ASM31651v1
Cyclobacterium marinum DSM 745	Bacteria;FCB group;Bacteroidetes/Chlorobi group	DSM 745	SAMN02261369	PRJNA51773	GCA_000222485.1	Complete	6.22127	38.1	chromosome:NC_015914.1/CP002955.1		1	4895	2011-08-03T00:00:00Z	ftp://ftp.ncbi.nlm.nih.gov/genomes/all/GCA/000/222/485/GCA_000222485.1_ASM22248v1	ftp://ftp.ncbi.nlm.nih.gov/genomes/all/GCF/000/222/485/GCF_000222485.1_ASM22248v1
Cylindrospermopsis raciborskii N8	Bacteria;Terrabacteria group;Cyanobacteria/Melainabacteria group	N8	SAMN18628978	PRJNA719955	GCA_018139025.1	Complete	3.85717	40.1	chromosome:NZ_CP073250.1/CP073250.1		1	3261	2021-04-25T00:00:00Z	ftp://ftp.ncbi.nlm.nih.gov/genomes/all/GCA/018/139/025/GCA_018139025.1_ASM1813902v1	ftp://ftp.ncbi.nlm.nih.gov/genomes/all/GCF/018/139/025/GCF_018139025.1_ASM1813902v1
Cytobacillus gottheilii	Bacteria;Terrabacteria group;Firmicutes	1839	SAMN18214881	PRJNA707608	GCA_018582665.1	Complete	4.58469	39.2279	chromosome:NZ_CP071709.1/CP071709.1; plasmid p_unnamed:NZ_CP071710.1/CP071710.1		2	4344	2021-05-28T00:00:00Z	ftp://ftp.ncbi.nlm.nih.gov/genomes/all/GCA/018/582/665/GCA_018582665.1_ASM1858266v1	ftp://ftp.ncbi.nlm.nih.gov/genomes/all/GCF/018/582/665/GCF_018582665.1_ASM1858266v1
Cytophaga hutchinsonii ATCC 33406	Bacteria;FCB group;Bacteroidetes/Chlorobi group	ATCC 33406	SAMN02598536	PRJNA54	GCA_000014145.1	Complete	4.43322	38.8	chromosome:NC_008255.1/CP000383.1		1	3672	2006-07-11T00:00:00Z	ftp://ftp.ncbi.nlm.nih.gov/genomes/all/GCA/000/014/145/GCA_000014145.1_ASM1414v1	ftp://ftp.ncbi.nlm.nih.gov/genomes/all/GCF/000/014/145/GCF_000014145.1_ASM1414v1
Dactylococcopsis salina PCC 8305	Bacteria;Terrabacteria group;Cyanobacteria/Melainabacteria group	PCC 8305	SAMN02261331	PRJNA158703	GCA_000317615.1	Complete	3.78101	42.4	chromosome:NC_019780.1/CP003944.1		1	3575	2012-12-07T00:00:00Z	ftp://ftp.ncbi.nlm.nih.gov/genomes/all/GCA/000/317/615/GCA_000317615.1_ASM31761v1	ftp://ftp.ncbi.nlm.nih.gov/genomes/all/GCF/000/317/615/GCF_000317615.1_ASM31761v1
Dactylosporangium vinaceum	Bacteria;Terrabacteria group;Actinobacteria	NRRL B-16297	SAMN14566521	PRJNA624050	GCA_019904175.1	Complete	11.9599	72.3	chromosome:NZ_CP061913.1/CP061913.1		1	10528	2021-09-08T00:00:00Z	ftp://ftp.ncbi.nlm.nih.gov/genomes/all/GCA/019/904/175/GCA_019904175.1_ASM1990417v1	ftp://ftp.ncbi.nlm.nih.gov/genomes/all/GCF/019/904/175/GCF_019904175.1_ASM1990417v1
Deferribacter desulfuricans SSM1	Bacteria;Deferribacteres;Deferribacteres	SSM1	SAMD00060965	PRJDA37285	GCA_000010985.1	Complete	2.54293	30.2992	chromosome:NC_013939.1/AP011529.1; plasmid megaplasmid pDF308:NC_013940.1/AP011530.1		2	2457	2010-03-05T23:06:00Z	ftp://ftp.ncbi.nlm.nih.gov/genomes/all/GCA/000/010/985/GCA_000010985.1_ASM1098v1	ftp://ftp.ncbi.nlm.nih.gov/genomes/all/GCF/000/010/985/GCF_000010985.1_ASM1098v1
Defluviicoccus vanus	Bacteria;Proteobacteria;Alphaproteobacteria	Ben 114	SAMN15030566	PRJNA635277	GCA_014672695.1	Complete	4.2268	63.6117	chromosome:NZ_CP053923.1/CP053923.1; plasmid unnamed:NZ_CP053924.1/CP053924.1		2	3397	2020-09-21T00:00:00Z	ftp://ftp.ncbi.nlm.nih.gov/genomes/all/GCA/014/672/695/GCA_014672695.1_ASM1467269v1	ftp://ftp.ncbi.nlm.nih.gov/genomes/all/GCF/014/672/695/GCF_014672695.1_ASM1467269v1
Defluviitoga tunisiensis	Bacteria;Thermotogae;Thermotogae	L3	SAMEA3139667	PRJEB7786	GCA_000953715.1	Complete	2.0531	31.4	chromosome I:NZ_LN824141.1/LN824141.1		1	1815	2015-02-27T00:00:00Z	ftp://ftp.ncbi.nlm.nih.gov/genomes/all/GCA/000/953/715/GCA_000953715.1_DTL3	ftp://ftp.ncbi.nlm.nih.gov/genomes/all/GCF/000/953/715/GCF_000953715.1_DTL3
Dehalobacter restrictus	Bacteria;Terrabacteria group;Firmicutes	12DCA	SAMN13561677	PRJNA376155	GCA_009796305.1	Complete	3.04943	44.5	chromosome:NZ_CP046996.1/CP046996.1		1	2837	2019-12-24T00:00:00Z	ftp://ftp.ncbi.nlm.nih.gov/genomes/all/GCA/009/796/305/GCA_009796305.1_ASM979630v1	ftp://ftp.ncbi.nlm.nih.gov/genomes/all/GCF/009/796/305/GCF_009796305.1_ASM979630v1
Dehalobacterium formicoaceticum	Bacteria;Terrabacteria group;Firmicutes	DMC	SAMN07259296	PRJNA391200	GCA_002224645.1	Complete	3.76654	43.2	chromosome:NZ_CP022121.1/CP022121.1		1	3465	2017-07-24T00:00:00Z	ftp://ftp.ncbi.nlm.nih.gov/genomes/all/GCA/002/224/645/GCA_002224645.1_ASM222464v1	ftp://ftp.ncbi.nlm.nih.gov/genomes/all/GCF/002/224/645/GCF_002224645.1_ASM222464v1
Dehalococcoides mccartyi CG4	Bacteria;Terrabacteria group;Chloroflexi	CG4	SAMN02444486	PRJNA230429	GCA_000830905.1	Complete	1.38231	48.7	chromosome:NZ_CP006950.1/CP006950.1		1	1394	2014-08-04T00:00:00Z	ftp://ftp.ncbi.nlm.nih.gov/genomes/all/GCA/000/830/905/GCA_000830905.1_ASM83090v1	ftp://ftp.ncbi.nlm.nih.gov/genomes/all/GCF/000/830/905/GCF_000830905.1_ASM83090v1
Dehalogenimonas lykanthroporepellens BL-DC-9	Bacteria;Terrabacteria group;Chloroflexi	BL-DC-9	SAMN02598529	PRJNA40221	GCA_000143165.1	Complete	1.68651	55	chromosome:NC_014314.1/CP002084.1		1	1688	2010-06-25T00:00:00Z	ftp://ftp.ncbi.nlm.nih.gov/genomes/all/GCA/000/143/165/GCA_000143165.1_ASM14316v1	ftp://ftp.ncbi.nlm.nih.gov/genomes/all/GCF/000/143/165/GCF_000143165.1_ASM14316v1
Deinococcus radiodurans ATCC 13939	Bacteria;Terrabacteria group;Deinococcus-Thermus	ATCC 13939	SAMN11313123	PRJNA530377	GCA_020546685.1	Complete	3.2796	66.6764	chromosome I:NZ_CP038663.1/CP038663.1; chromosome II:NZ_CP038664.1/CP038664.1; plasmid pCP1:NZ_CP038666.1/CP038666.1; plasmid pMP1:NZ_CP038665.1/CP038665.1		4	3118	2021-10-25T00:00:00Z	ftp://ftp.ncbi.nlm.nih.gov/genomes/all/GCA/020/546/685/GCA_020546685.1_ASM2054668v1	ftp://ftp.ncbi.nlm.nih.gov/genomes/all/GCF/020/546/685/GCF_020546685.1_ASM2054668v1
Delftia lacustris	Bacteria;Proteobacteria;Betaproteobacteria	FDAARGOS_890	SAMN13450420	PRJNA231221	GCA_016027815.1	Complete	7.27451	66.1843	chromosome:NZ_CP065748.1/CP065748.1; plasmid unnamed:NZ_CP065749.1/CP065749.1		2	6562	2020-12-14T00:00:00Z	ftp://ftp.ncbi.nlm.nih.gov/genomes/all/GCA/016/027/815/GCA_016027815.1_ASM1602781v1	ftp://ftp.ncbi.nlm.nih.gov/genomes/all/GCF/016/027/815/GCF_016027815.1_ASM1602781v1
Denitratisoma oestradiolicum	Bacteria;Proteobacteria;Betaproteobacteria	DSM 16959	SAMEA6601835	PRJEB37013	GCA_902813185.1	Complete	4.29341	62.1349	chromosome I:NZ_LR778301.1/LR778301.1; plasmid pI:NZ_LR778302.1/LR778302.1		2	3856	2020-08-03T00:00:00Z	ftp://ftp.ncbi.nlm.nih.gov/genomes/all/GCA/902/813/185/GCA_902813185.1_Denitratisoma_oestradiolicum_DSM16959	ftp://ftp.ncbi.nlm.nih.gov/genomes/all/GCF/902/813/185/GCF_902813185.1_Denitratisoma_oestradiolicum_DSM16959
Denitrobacterium detoxificans	Bacteria;Terrabacteria group;Actinobacteria	NPOH1	SAMN03610232	PRJNA283216	GCA_001643775.1	Complete	2.44625	59.5	chromosome:NZ_CP011402.1/CP011402.1		1	1925	2016-05-16T00:00:00Z	ftp://ftp.ncbi.nlm.nih.gov/genomes/all/GCA/001/643/775/GCA_001643775.1_ASM164377v1	ftp://ftp.ncbi.nlm.nih.gov/genomes/all/GCF/001/643/775/GCF_001643775.1_ASM164377v1
Denitrovibrio acetiphilus DSM 12809	Bacteria;Deferribacteres;Deferribacteres	DSM 12809	SAMN02598464	PRJNA29431	GCA_000025725.1	Complete	3.22208	42.5	chromosome:NC_013943.1/CP001968.1		1	2999	2010-03-11T00:00:00Z	ftp://ftp.ncbi.nlm.nih.gov/genomes/all/GCA/000/025/725/GCA_000025725.1_ASM2572v1	ftp://ftp.ncbi.nlm.nih.gov/genomes/all/GCF/000/025/725/GCF_000025725.1_ASM2572v1
Dermabacter vaginalis	Bacteria;Terrabacteria group;Actinobacteria	AD1-86	SAMN03774729	PRJNA286956	GCA_001678905.1	Complete	2.39231	62.6	chromosome:NZ_CP012117.1/CP012117.1		1	2014	2016-07-05T00:00:00Z	ftp://ftp.ncbi.nlm.nih.gov/genomes/all/GCA/001/678/905/GCA_001678905.1_ASM167890v1	ftp://ftp.ncbi.nlm.nih.gov/genomes/all/GCF/001/678/905/GCF_001678905.1_ASM167890v1
Dermacoccus nishinomiyaensis	Bacteria;Terrabacteria group;Actinobacteria	M25	SAMN02902417	PRJNA253981	GCA_000725405.1	Complete	3.11364	69.0185	chromosome:NZ_CP008889.1/CP008889.1; plasmid unnamed:NZ_CP008890.1/CP008890.1		2	2713	2014-07-14T00:00:00Z	ftp://ftp.ncbi.nlm.nih.gov/genomes/all/GCA/000/725/405/GCA_000725405.1_ASM72540v1	ftp://ftp.ncbi.nlm.nih.gov/genomes/all/GCF/000/725/405/GCF_000725405.1_ASM72540v1
Dermatophilus congolensis	Bacteria;Terrabacteria group;Actinobacteria	NCTC13039	SAMEA4475696	PRJEB6403	GCA_900187045.1	Complete	2.62782	59.4	chromosome 1:NZ_LT906453.1/LT906453.1		1	2232	2017-08-15T00:00:00Z	ftp://ftp.ncbi.nlm.nih.gov/genomes/all/GCA/900/187/045/GCA_900187045.1_51485_B01	ftp://ftp.ncbi.nlm.nih.gov/genomes/all/GCF/900/187/045/GCF_900187045.1_51485_B01
Desulfarculus baarsii DSM 2075	Bacteria;Proteobacteria;delta/epsilon subdivisions	DSM 2075	SAMN02598521	PRJNA37955	GCA_000143965.1	Complete	3.65573	65.7	chromosome:NC_014365.1/CP002085.1		1	3308	2010-07-29T00:00:00Z	ftp://ftp.ncbi.nlm.nih.gov/genomes/all/GCA/000/143/965/GCA_000143965.1_ASM14396v1	ftp://ftp.ncbi.nlm.nih.gov/genomes/all/GCF/000/143/965/GCF_000143965.1_ASM14396v1
Desulfatibacillum aliphaticivorans	Bacteria;Proteobacteria;delta/epsilon subdivisions	AK-01	SAMN00000039	PRJNA19449	GCA_000021905.1	Complete	6.51707	54.5	chromosome:NC_011768.1/CP001322.1		1	5245	2008-12-24T00:00:00Z	ftp://ftp.ncbi.nlm.nih.gov/genomes/all/GCA/000/021/905/GCA_000021905.1_ASM2190v1	ftp://ftp.ncbi.nlm.nih.gov/genomes/all/GCF/000/021/905/GCF_000021905.1_ASM2190v1
Desulfitobacterium hafniense DCB-2	Bacteria;Terrabacteria group;Firmicutes	DCB-2	SAMN02598433	PRJNA205	GCA_000021925.1	Complete	5.27913	47.5	chromosome:NC_011830.1/CP001336.1		1	4802	2009-01-05T00:00:00Z	ftp://ftp.ncbi.nlm.nih.gov/genomes/all/GCA/000/021/925/GCA_000021925.1_ASM2192v1	ftp://ftp.ncbi.nlm.nih.gov/genomes/all/GCF/000/021/925/GCF_000021925.1_ASM2192v1
Desulfobacca acetoxidans DSM 11109	Bacteria;Proteobacteria;delta/epsilon subdivisions	DSM 11109	SAMN00713603	PRJNA51777	GCA_000195295.1	Complete	3.28254	52.9	chromosome:NC_015388.1/CP002629.1		1	2901	2011-04-07T00:00:00Z	ftp://ftp.ncbi.nlm.nih.gov/genomes/all/GCA/000/195/295/GCA_000195295.1_ASM19529v1	ftp://ftp.ncbi.nlm.nih.gov/genomes/all/GCF/000/195/295/GCF_000195295.1_ASM19529v1
Desulfobacula toluolica Tol2	Bacteria;Proteobacteria;delta/epsilon subdivisions	Tol2	SAMEA2272293	PRJEA38433	GCA_000307105.1	Complete	5.19791	41.4	chromosome:NC_018645.1/FO203503.1		1	4461	2012-09-17T00:00:00Z	ftp://ftp.ncbi.nlm.nih.gov/genomes/all/GCA/000/307/105/GCA_000307105.1_ASM30710v1	ftp://ftp.ncbi.nlm.nih.gov/genomes/all/GCF/000/307/105/GCF_000307105.1_ASM30710v1
Desulfobulbus propionicus DSM 2032	Bacteria;Proteobacteria;delta/epsilon subdivisions	DSM 2032	SAMN00713581	PRJNA32993	GCA_000186885.1	Complete	3.85187	58.9	chromosome:NC_014972.1/CP002364.1		1	3344	2011-01-27T00:00:00Z	ftp://ftp.ncbi.nlm.nih.gov/genomes/all/GCA/000/186/885/GCA_000186885.1_ASM18688v1	ftp://ftp.ncbi.nlm.nih.gov/genomes/all/GCF/000/186/885/GCF_000186885.1_ASM18688v1
Desulfocapsa sulfexigens DSM 10523	Bacteria;Proteobacteria;delta/epsilon subdivisions	DSM 10523	SAMN02602964	PRJNA91121	GCA_000341395.1	Complete	4.02351	45.389	chromosome:NC_020304.1/CP003985.1; plasmid unnamed:NC_020305.1/CP003986.1		2	3497	2013-02-20T00:00:00Z	ftp://ftp.ncbi.nlm.nih.gov/genomes/all/GCA/000/341/395/GCA_000341395.1_ASM34139v1	ftp://ftp.ncbi.nlm.nih.gov/genomes/all/GCF/000/341/395/GCF_000341395.1_ASM34139v1
Desulfococcus oleovorans Hxd3	Bacteria;Proteobacteria;delta/epsilon subdivisions	Hxd3	SAMN00623035	PRJNA18007	GCA_000018405.1	Complete	3.94417	56.2	chromosome:NC_009943.1/CP000859.1		1	3311	2007-10-19T00:00:00Z	ftp://ftp.ncbi.nlm.nih.gov/genomes/all/GCA/000/018/405/GCA_000018405.1_ASM1840v1	ftp://ftp.ncbi.nlm.nih.gov/genomes/all/GCF/000/018/405/GCF_000018405.1_ASM1840v1
Desulfocurvibacter africanus subsp. africanus str. Walvis Bay	Bacteria;Proteobacteria;delta/epsilon subdivisions	Walvis Bay	SAMN00713616	PRJNA52831	GCA_000212675.2	Complete	4.20053	61.4	chromosome:NC_016629.1/CP003221.1		1	3749	2012-01-04T00:00:00Z	ftp://ftp.ncbi.nlm.nih.gov/genomes/all/GCA/000/212/675/GCA_000212675.2_ASM21267v2	ftp://ftp.ncbi.nlm.nih.gov/genomes/all/GCF/000/212/675/GCF_000212675.2_ASM21267v2
Desulfofarcimen acetoxidans DSM 771	Bacteria;Terrabacteria group;Firmicutes	DSM 771	SAMN02598455	PRJNA27947	GCA_000024205.1	Complete	4.54562	41.6	chromosome:NC_013216.1/CP001720.1		1	4048	2009-09-10T00:00:00Z	ftp://ftp.ncbi.nlm.nih.gov/genomes/all/GCA/000/024/205/GCA_000024205.1_ASM2420v1	ftp://ftp.ncbi.nlm.nih.gov/genomes/all/GCF/000/024/205/GCF_000024205.1_ASM2420v1
Desulfoglaeba alkanexedens ALDC	Bacteria;Proteobacteria;delta/epsilon subdivisions	ALDC	SAMN11582078	PRJNA541298	GCA_005377625.1	Complete	3.36558	59.3	chromosome:NZ_CP040098.1/CP040098.1		1	2937	2019-05-15T00:00:00Z	ftp://ftp.ncbi.nlm.nih.gov/genomes/all/GCA/005/377/625/GCA_005377625.1_ASM537762v1	ftp://ftp.ncbi.nlm.nih.gov/genomes/all/GCF/005/377/625/GCF_005377625.1_ASM537762v1
Desulfohalobium retbaense DSM 5692	Bacteria;Proteobacteria;delta/epsilon subdivisions	DSM 5692	SAMN02598459	PRJNA29199	GCA_000024325.1	Complete	2.90957	57.2915	chromosome:NC_013223.1/CP001734.1; plasmid pDRET01:NC_013224.1/CP001735.1		2	2455	2009-09-11T00:00:00Z	ftp://ftp.ncbi.nlm.nih.gov/genomes/all/GCA/000/024/325/GCA_000024325.1_ASM2432v1	ftp://ftp.ncbi.nlm.nih.gov/genomes/all/GCF/000/024/325/GCF_000024325.1_ASM2432v1
Desulfolutivibrio sulfoxidireducens	Bacteria;Proteobacteria;delta/epsilon subdivisions	DSM 107105	SAMN13087126	PRJNA578905	GCA_013376475.1	Complete	4.15585	64.1	chromosome:NZ_CP045508.1/CP045508.1		1	3531	2020-06-29T00:00:00Z	ftp://ftp.ncbi.nlm.nih.gov/genomes/all/GCA/013/376/475/GCA_013376475.1_ASM1337647v1	ftp://ftp.ncbi.nlm.nih.gov/genomes/all/GCF/013/376/475/GCF_013376475.1_ASM1337647v1
Desulfomarina profundi	Bacteria;Proteobacteria;delta/epsilon subdivisions	KT2	SAMD00248603	PRJDB10582	GCA_019703855.1	Complete	4.30734	46.1	chromosome:NZ_AP024086.1/AP024086.1		1	3700	2021-06-07T23:03:00Z	ftp://ftp.ncbi.nlm.nih.gov/genomes/all/GCA/019/703/855/GCA_019703855.1_ASM1970385v1	ftp://ftp.ncbi.nlm.nih.gov/genomes/all/GCF/019/703/855/GCF_019703855.1_ASM1970385v1
Desulfomicrobium baculatum DSM 4028	Bacteria;Proteobacteria;delta/epsilon subdivisions	DSM 4028	SAMN00002602	PRJNA29527	GCA_000023225.1	Complete	3.94266	58.6	chromosome:NC_013173.1/CP001629.1		1	3432	2009-08-26T00:00:00Z	ftp://ftp.ncbi.nlm.nih.gov/genomes/all/GCA/000/023/225/GCA_000023225.1_ASM2322v1	ftp://ftp.ncbi.nlm.nih.gov/genomes/all/GCF/000/023/225/GCF_000023225.1_ASM2322v1
Desulfomonile tiedjei DSM 6799	Bacteria;Proteobacteria;delta/epsilon subdivisions	DSM 6799	SAMN02232013	PRJNA43133	GCA_000266945.1	Complete	6.52703	50.1107	chromosome:NC_018025.1/CP003360.1; plasmid pDESTI.01:NC_018026.1/CP003361.1		2	5325	2012-06-12T00:00:00Z	ftp://ftp.ncbi.nlm.nih.gov/genomes/all/GCA/000/266/945/GCA_000266945.1_ASM26694v1	ftp://ftp.ncbi.nlm.nih.gov/genomes/all/GCF/000/266/945/GCF_000266945.1_ASM26694v1
Desulfonema limicola	Bacteria;Proteobacteria;delta/epsilon subdivisions	5ac10	SAMN15947216	PRJNA660367	GCA_017377355.1	Complete	6.90805	38.5	chromosome:NZ_CP061799.1/CP061799.1		1	5781	2021-03-17T00:00:00Z	ftp://ftp.ncbi.nlm.nih.gov/genomes/all/GCA/017/377/355/GCA_017377355.1_ASM1737735v1	ftp://ftp.ncbi.nlm.nih.gov/genomes/all/GCF/017/377/355/GCF_017377355.1_ASM1737735v1
Desulforapulum autotrophicum HRM2	Bacteria;Proteobacteria;delta/epsilon subdivisions	HRM2	SAMN02603282	PRJNA20931	GCA_000020365.1	Complete	5.65778	48.7174	chromosome:NC_012108.1/CP001087.1; plasmid pHRM2a:NC_012109.1/CP001088.1		2	4776	2009-02-18T00:00:00Z	ftp://ftp.ncbi.nlm.nih.gov/genomes/all/GCA/000/020/365/GCA_000020365.1_ASM2036v1	ftp://ftp.ncbi.nlm.nih.gov/genomes/all/GCF/000/020/365/GCF_000020365.1_ASM2036v1
Desulfosarcina alkanivorans	Bacteria;Proteobacteria;delta/epsilon subdivisions	PL12	SAMD00190778	PRJDB8884	GCA_009688945.1	Complete	7.32471	56.6	chromosome:NZ_AP021874.1/AP021874.1		1	6265	2019-11-07T23:04:00Z	ftp://ftp.ncbi.nlm.nih.gov/genomes/all/GCA/009/688/945/GCA_009688945.1_ASM968894v1	ftp://ftp.ncbi.nlm.nih.gov/genomes/all/GCF/009/688/945/GCF_009688945.1_ASM968894v1
Desulfoscipio gibsoniae DSM 7213	Bacteria;Terrabacteria group;Firmicutes	DSM 7213	SAMN02598540	PRJNA59873	GCA_000233715.3	Complete	4.85553	45.5	chromosome:NC_021184.1/CP003273.1		1	4402	2013-05-06T00:00:00Z	ftp://ftp.ncbi.nlm.nih.gov/genomes/all/GCA/000/233/715/GCA_000233715.3_ASM23371v3	ftp://ftp.ncbi.nlm.nih.gov/genomes/all/GCF/000/233/715/GCF_000233715.2_ASM23371v3
Desulfosediminicola flagellatus	Bacteria;Proteobacteria;delta/epsilon subdivisions	IMCC35005	SAMN11402289	PRJNA532519	GCA_005116655.2	Complete	6.75188	44.3	chromosome:NZ_CP050698.1/CP050698.1		1	5394	2020-03-30T00:00:00Z	ftp://ftp.ncbi.nlm.nih.gov/genomes/all/GCA/005/116/655/GCA_005116655.2_ASM511665v2	ftp://ftp.ncbi.nlm.nih.gov/genomes/all/GCF/005/116/655/GCF_005116655.2_ASM511665v2
Desulfosporosinus acidiphilus SJ4	Bacteria;Terrabacteria group;Firmicutes	SJ4	SAMN02232014	PRJNA61821	GCA_000255115.3	Complete	4.99118	42.0694	chromosome:NC_018068.1/CP003639.1; plasmid pDESACI.01:NC_018066.1/CP003640.1; plasmid pDESACI.02:NC_018067.1/CP003641.1		3	4472	2012-06-15T00:00:00Z	ftp://ftp.ncbi.nlm.nih.gov/genomes/all/GCA/000/255/115/GCA_000255115.3_ASM25511v3	ftp://ftp.ncbi.nlm.nih.gov/genomes/all/GCF/000/255/115/GCF_000255115.2_ASM25511v3
Desulfotalea psychrophila LSv54	Bacteria;Proteobacteria;delta/epsilon subdivisions	LSv54	SAMEA3138217	PRJNA12751	GCA_000025945.1	Complete	3.65963	46.6208	chromosome:NC_006138.1/CR522870.1; plasmid large:NC_006139.1/CR522871.1; plasmid small:NC_006140.1/CR522872.1		3	3053	2004-07-31T00:00:00Z	ftp://ftp.ncbi.nlm.nih.gov/genomes/all/GCA/000/025/945/GCA_000025945.1_ASM2594v1	ftp://ftp.ncbi.nlm.nih.gov/genomes/all/GCF/000/025/945/GCF_000025945.1_ASM2594v1
Desulfotomaculum reducens MI-1	Bacteria;Terrabacteria group;Firmicutes	MI-1	SAMN02598304	PRJNA13424	GCA_000016165.1	Complete	3.6081	42.3	chromosome:NC_009253.1/CP000612.1		1	3451	2007-03-24T00:00:00Z	ftp://ftp.ncbi.nlm.nih.gov/genomes/all/GCA/000/016/165/GCA_000016165.1_ASM1616v1	ftp://ftp.ncbi.nlm.nih.gov/genomes/all/GCF/000/016/165/GCF_000016165.1_ASM1616v1
Desulfovibrio vulgaris DP4	Bacteria;Proteobacteria;delta/epsilon subdivisions	DP4	SAMN02598381	PRJNA17227	GCA_000015485.1	Complete	3.66139	63.1464	chromosome:NC_008751.1/CP000527.1; plasmid pDVUL01:NC_008741.1/CP000528.1		2	3072	2007-01-03T00:00:00Z	ftp://ftp.ncbi.nlm.nih.gov/genomes/all/GCA/000/015/485/GCA_000015485.1_ASM1548v1	ftp://ftp.ncbi.nlm.nih.gov/genomes/all/GCF/000/015/485/GCF_000015485.1_ASM1548v1
Desulfurispirillum indicum S5	Bacteria;Chrysiogenetes;Chrysiogenetes	S5	SAMN02232016	PRJNA38575	GCA_000177635.2	Complete	2.92838	56.1	chromosome:NC_014836.1/CP002432.1		1	2588	2011-01-04T00:00:00Z	ftp://ftp.ncbi.nlm.nih.gov/genomes/all/GCA/000/177/635/GCA_000177635.2_ASM17763v2	ftp://ftp.ncbi.nlm.nih.gov/genomes/all/GCF/000/177/635/GCF_000177635.2_ASM17763v2
Desulfurivibrio alkaliphilus AHT 2	Bacteria;Proteobacteria;delta/epsilon subdivisions	AHT 2	SAMN02598502	PRJNA33629	GCA_000092205.1	Complete	3.09776	60.3	chromosome:NC_014216.1/CP001940.1		1	2661	2010-05-27T00:00:00Z	ftp://ftp.ncbi.nlm.nih.gov/genomes/all/GCA/000/092/205/GCA_000092205.1_ASM9220v1	ftp://ftp.ncbi.nlm.nih.gov/genomes/all/GCF/000/092/205/GCF_000092205.1_ASM9220v1
Desulfurobacterium thermolithotrophum DSM 11699	Bacteria;Aquificae;Aquificae	DSM 11699	SAMN00713591	PRJNA51497	GCA_000191045.1	Complete	1.54197	34.9	chromosome:NC_015185.1/CP002543.1		1	1514	2011-03-02T00:00:00Z	ftp://ftp.ncbi.nlm.nih.gov/genomes/all/GCA/000/191/045/GCA_000191045.1_ASM19104v1	ftp://ftp.ncbi.nlm.nih.gov/genomes/all/GCF/000/191/045/GCF_000191045.1_ASM19104v1
Desulfuromonas soudanensis	Bacteria;Proteobacteria;delta/epsilon subdivisions	WTL	SAMN03287929	PRJNA272946	GCA_001278055.1	Complete	3.95862	61.2	chromosome:NZ_CP010802.1/CP010802.1		1	3503	2015-09-02T00:00:00Z	ftp://ftp.ncbi.nlm.nih.gov/genomes/all/GCA/001/278/055/GCA_001278055.1_ASM127805v1	ftp://ftp.ncbi.nlm.nih.gov/genomes/all/GCF/001/278/055/GCF_001278055.1_ASM127805v1
Devosia ginsengisoli	Bacteria;Proteobacteria;Alphaproteobacteria	Gsoil 520	SAMN12358552	PRJNA556505	GCA_007859655.1	Complete	4.48031	63.7	chromosome:NZ_CP042304.1/CP042304.1		1	4202	2019-08-07T00:00:00Z	ftp://ftp.ncbi.nlm.nih.gov/genomes/all/GCA/007/859/655/GCA_007859655.1_ASM785965v1	ftp://ftp.ncbi.nlm.nih.gov/genomes/all/GCF/007/859/655/GCF_007859655.1_ASM785965v1
Devriesea agamarum	Bacteria;Terrabacteria group;Actinobacteria	IMP2	SAMEA3388572	PRJEB9356	GCA_900070355.1	Complete	2.95888	60.1	chromosome I:NZ_LN849456.1/LN849456.1		1	2431	2015-07-14T00:00:00Z	ftp://ftp.ncbi.nlm.nih.gov/genomes/all/GCA/900/070/355/GCA_900070355.1_S2_rcS3_S1_rcS3	ftp://ftp.ncbi.nlm.nih.gov/genomes/all/GCF/900/070/355/GCF_900070355.1_S2_rcS3_S1_rcS3
Dialister hominis	Bacteria;Terrabacteria group;Firmicutes	5BBH33	SAMD00172296	PRJDB8335	GCA_007164725.1	Complete	2.40755	48.2	chromosome:NZ_AP019697.1/AP019697.1		1	2128	2019-07-10T23:02:00Z	ftp://ftp.ncbi.nlm.nih.gov/genomes/all/GCA/007/164/725/GCA_007164725.1_ASM716472v1	ftp://ftp.ncbi.nlm.nih.gov/genomes/all/GCF/007/164/725/GCF_007164725.1_ASM716472v1
Diaphorobacter polyhydroxybutyrativorans	Bacteria;Proteobacteria;Betaproteobacteria	SL-205	SAMN05284426	PRJNA325173	GCA_002214645.1	Complete	4.06128	66.7	chromosome:NZ_CP016278.1/CP016278.1		1	3691	2017-07-05T00:00:00Z	ftp://ftp.ncbi.nlm.nih.gov/genomes/all/GCA/002/214/645/GCA_002214645.1_ASM221464v1	ftp://ftp.ncbi.nlm.nih.gov/genomes/all/GCF/002/214/645/GCF_002214645.1_ASM221464v1
Dichelobacter nodosus VCS1703A	Bacteria;Proteobacteria;Gammaproteobacteria	VCS1703A	SAMN02603972	PRJNA50	GCA_000015345.1	Complete	1.38935	44.4	chromosome:NC_009446.1/CP000513.1		1	1281	2007-05-04T00:00:00Z	ftp://ftp.ncbi.nlm.nih.gov/genomes/all/GCA/000/015/345/GCA_000015345.1_ASM1534v1	ftp://ftp.ncbi.nlm.nih.gov/genomes/all/GCF/000/015/345/GCF_000015345.1_ASM1534v1
Dickeya dadantii 3937	Bacteria;Proteobacteria;Gammaproteobacteria	3937	SAMN02603422	PRJNA30	GCA_000147055.1	Complete	4.9228	56.3	chromosome:NC_014500.1/CP002038.1		1	4218	2010-09-10T00:00:00Z	ftp://ftp.ncbi.nlm.nih.gov/genomes/all/GCA/000/147/055/GCA_000147055.1_ASM14705v1	ftp://ftp.ncbi.nlm.nih.gov/genomes/all/GCF/000/147/055/GCF_000147055.1_ASM14705v1
Dictyoglomus turgidum DSM 6724	Bacteria;Dictyoglomi;Dictyoglomia	DSM 6724	SAMN00002661	PRJNA29175	GCA_000021645.1	Complete	1.85556	34	chromosome:NC_011661.1/CP001251.1		1	1812	2008-12-12T00:00:00Z	ftp://ftp.ncbi.nlm.nih.gov/genomes/all/GCA/000/021/645/GCA_000021645.1_ASM2164v1	ftp://ftp.ncbi.nlm.nih.gov/genomes/all/GCF/000/021/645/GCF_000021645.1_ASM2164v1
Dietzia timorensis	Bacteria;Terrabacteria group;Actinobacteria	ID05-A0528	SAMN04219460	PRJNA345110	GCA_001659785.1	Complete	3.60789	65.6	chromosome:NZ_CP015961.1/CP015961.1		1	3248	2016-06-07T00:00:00Z	ftp://ftp.ncbi.nlm.nih.gov/genomes/all/GCA/001/659/785/GCA_001659785.1_ASM165978v1	ftp://ftp.ncbi.nlm.nih.gov/genomes/all/GCF/001/659/785/GCF_001659785.1_ASM165978v1
Dinoroseobacter shibae DFL 12 = DSM 16493	Bacteria;Proteobacteria;Alphaproteobacteria	DFL 12	SAMN02598387	PRJNA17417	GCA_000018145.1	Complete	4.41787	65.5105	chromosome:NC_009952.1/CP000830.1; plasmid pDSHI01:NC_009955.1/CP000831.1; plasmid pDSHI02:NC_009956.1/CP000832.1; plasmid pDSHI03:NC_009957.1/CP000833.1; plasmid pDSHI04:NC_009958.1/CP000834.1; plasmid pDSHI05:NC_009959.1/CP000835.1		6	4187	2007-10-05T00:00:00Z	ftp://ftp.ncbi.nlm.nih.gov/genomes/all/GCA/000/018/145/GCA_000018145.1_ASM1814v1	ftp://ftp.ncbi.nlm.nih.gov/genomes/all/GCF/000/018/145/GCF_000018145.1_ASM1814v1
Dissulfurispira thermophila	Bacteria;Nitrospirae;Thermodesulfovibrionia	T55J	SAMD00209863	PRJDB9418	GCA_014701235.1	Complete	2.37087	38.7	chromosome:NZ_AP022873.1/AP022873.1		1	2388	2020-09-12T00:00:00Z	ftp://ftp.ncbi.nlm.nih.gov/genomes/all/GCA/014/701/235/GCA_014701235.1_ASM1470123v1	ftp://ftp.ncbi.nlm.nih.gov/genomes/all/GCF/014/701/235/GCF_014701235.1_ASM1470123v1
Dokdonella koreensis DS-123	Bacteria;Proteobacteria;Gammaproteobacteria	DS-123	SAMN04631807	PRJNA191951	GCA_001632775.1	Complete	4.44662	70.3	chromosome:NZ_CP015249.1/CP015249.1		1	3550	2016-04-27T00:00:00Z	ftp://ftp.ncbi.nlm.nih.gov/genomes/all/GCA/001/632/775/GCA_001632775.1_ASM163277v1	ftp://ftp.ncbi.nlm.nih.gov/genomes/all/GCF/001/632/775/GCF_001632775.1_ASM163277v1
Dokdonia donghaensis DSW-1	Bacteria;FCB group;Bacteroidetes/Chlorobi group	DSW-1	SAMN04572126	PRJNA191952	GCA_001653755.1	Complete	3.29394	38.2	chromosome:NZ_CP015125.1/CP015125.1		1	2853	2016-06-01T00:00:00Z	ftp://ftp.ncbi.nlm.nih.gov/genomes/all/GCA/001/653/755/GCA_001653755.1_ASM165375v1	ftp://ftp.ncbi.nlm.nih.gov/genomes/all/GCF/001/653/755/GCF_001653755.1_ASM165375v1
Dolichospermum flos-aquae CCAP 1403/13F	Bacteria;Terrabacteria group;Cyanobacteria/Melainabacteria group	CCAP 1403/13f	SAMN14567401	PRJNA622823	GCA_012516395.1	Complete	5.22068	38.1079	chromosome:NZ_CP051206.1/CP051206.1; plasmid pAfl69:NZ_CP051207.1/CP051207.1		2	4514	2020-04-19T00:00:00Z	ftp://ftp.ncbi.nlm.nih.gov/genomes/all/GCA/012/516/395/GCA_012516395.1_ASM1251639v1	ftp://ftp.ncbi.nlm.nih.gov/genomes/all/GCF/012/516/395/GCF_012516395.1_ASM1251639v1
Dongshaea marina	Bacteria;Proteobacteria;Gammaproteobacteria	DM2	SAMN08931231	PRJNA450162	GCA_003072645.1	Complete	5.11215	50.9643	chromosome:NZ_CP028897.1/CP028897.1; plasmid unnamed:NZ_CP028898.1/CP028898.1		2	4443	2018-04-26T00:00:00Z	ftp://ftp.ncbi.nlm.nih.gov/genomes/all/GCA/003/072/645/GCA_003072645.1_ASM307264v1	ftp://ftp.ncbi.nlm.nih.gov/genomes/all/GCF/003/072/645/GCF_003072645.1_ASM307264v1
Draconibacterium halophilum	Bacteria;FCB group;Bacteroidetes/Chlorobi group	M1	SAMN14001153	PRJNA604878	GCA_010448835.1	Complete	4.8954	40	chromosome:NZ_CP048409.1/CP048409.1		1	3942	2020-02-12T00:00:00Z	ftp://ftp.ncbi.nlm.nih.gov/genomes/all/GCA/010/448/835/GCA_010448835.1_ASM1044883v1	ftp://ftp.ncbi.nlm.nih.gov/genomes/all/GCF/010/448/835/GCF_010448835.1_ASM1044883v1
Dyadobacter fermentans DSM 18053	Bacteria;FCB group;Bacteroidetes/Chlorobi group	DSM 18053	SAMN02598437	PRJNA20829	GCA_000023125.1	Complete	6.96779	51.5	chromosome:NC_013037.1/CP001619.1		1	5702	2009-07-31T00:00:00Z	ftp://ftp.ncbi.nlm.nih.gov/genomes/all/GCA/000/023/125/GCA_000023125.1_ASM2312v1	ftp://ftp.ncbi.nlm.nih.gov/genomes/all/GCF/000/023/125/GCF_000023125.1_ASM2312v1
Dyella thiooxydans	Bacteria;Proteobacteria;Gammaproteobacteria	ATSB10	SAMN04433089	PRJNA309454	GCA_001641285.1	Complete	4.22717	68	chromosome:NZ_CP014841.1/CP014841.1		1	3770	2016-05-10T00:00:00Z	ftp://ftp.ncbi.nlm.nih.gov/genomes/all/GCA/001/641/285/GCA_001641285.1_ASM164128v1	ftp://ftp.ncbi.nlm.nih.gov/genomes/all/GCF/001/641/285/GCF_001641285.1_ASM164128v1
Dysosmobacter welbionis	Bacteria;Terrabacteria group;Firmicutes	J115	SAMN10502472	PRJNA507715	GCA_005121165.2	Complete	3.57611	58.9	chromosome:NZ_CP034413.2/CP034413.2		1	3350	2019-05-03T00:00:00Z	ftp://ftp.ncbi.nlm.nih.gov/genomes/all/GCA/005/121/165/GCA_005121165.2_ASM512116v2	ftp://ftp.ncbi.nlm.nih.gov/genomes/all/GCF/005/121/165/GCF_005121165.2_ASM512116v2
Echinicola vietnamensis DSM 17526	Bacteria;FCB group;Bacteroidetes/Chlorobi group	DSM 17526	SAMN02232018	PRJNA65035	GCA_000325705.1	Complete	5.60804	44.8	chromosome:NC_019904.1/CP003346.1		1	4379	2012-12-19T00:00:00Z	ftp://ftp.ncbi.nlm.nih.gov/genomes/all/GCA/000/325/705/GCA_000325705.1_ASM32570v1	ftp://ftp.ncbi.nlm.nih.gov/genomes/all/GCF/000/325/705/GCF_000325705.1_ASM32570v1
Edwardsiella ictaluri	Bacteria;Proteobacteria;Gammaproteobacteria	S07-698	SAMN08930813	PRJNA450136	GCA_003074995.2	Complete	3.84424	57.383	chromosome:NZ_CP084521.1/CP084521.1; plasmid pEI-A07-698-1:NZ_CP084522.1/CP084522.1; plasmid pEI-A07-698-2:NZ_CP084523.1/CP084523.1		3	3272	2021-10-01T00:00:00Z	ftp://ftp.ncbi.nlm.nih.gov/genomes/all/GCA/003/074/995/GCA_003074995.2_ASM307499v2	ftp://ftp.ncbi.nlm.nih.gov/genomes/all/GCF/003/074/995/GCF_003074995.2_ASM307499v2
Effusibacillus dendaii	Bacteria;Terrabacteria group;Firmicutes	skT53	SAMD00233082	PRJDB10063	GCA_015097055.1	Complete	3.45439	48.2	chromosome:NZ_AP023366.1/AP023366.1		1	3411	2020-10-05T23:05:00Z	ftp://ftp.ncbi.nlm.nih.gov/genomes/all/GCA/015/097/055/GCA_015097055.1_ASM1509705v1	ftp://ftp.ncbi.nlm.nih.gov/genomes/all/GCF/015/097/055/GCF_015097055.1_ASM1509705v1
Eggerthella guodeyinii	Bacteria;Terrabacteria group;Actinobacteria	HF-1101	SAMN13618360	PRJNA596325	GCA_009834925.2	Complete	4.17518	66.2	chromosome:NZ_CP063310.1/CP063310.1		1	3454	2020-10-22T00:00:00Z	ftp://ftp.ncbi.nlm.nih.gov/genomes/all/GCA/009/834/925/GCA_009834925.2_ASM983492v2	ftp://ftp.ncbi.nlm.nih.gov/genomes/all/GCF/009/834/925/GCF_009834925.2_ASM983492v2
Egibacter rhizosphaerae	Bacteria;Terrabacteria group;Actinobacteria	EGI 80759	SAMN10780229	PRJNA515972	GCA_004322855.1	Complete	4.63717	71.7	chromosome:NZ_CP036402.1/CP036402.1		1	4183	2019-03-03T00:00:00Z	ftp://ftp.ncbi.nlm.nih.gov/genomes/all/GCA/004/322/855/GCA_004322855.1_ASM432285v1	ftp://ftp.ncbi.nlm.nih.gov/genomes/all/GCF/004/322/855/GCF_004322855.1_ASM432285v1
Egicoccus halophilus	Bacteria;Terrabacteria group;Actinobacteria	EGI 80432	SAMN10641948	PRJNA511635	GCA_004300825.1	Complete	3.98016	72.6	chromosome:NZ_CP036250.1/CP036250.1		1	3582	2019-02-26T00:00:00Z	ftp://ftp.ncbi.nlm.nih.gov/genomes/all/GCA/004/300/825/GCA_004300825.1_ASM430082v1	ftp://ftp.ncbi.nlm.nih.gov/genomes/all/GCF/004/300/825/GCF_004300825.1_ASM430082v1
Ehrlichia ruminantium	Bacteria;Proteobacteria;Alphaproteobacteria	Springbokfontein7	SAMN11584475	PRJNA493174	GCA_013460375.1	Complete	1.50592	27.5	chromosome:NZ_CP040111.1/CP040111.1		1	914	2020-07-22T00:00:00Z	ftp://ftp.ncbi.nlm.nih.gov/genomes/all/GCA/013/460/375/GCA_013460375.1_ASM1346037v1	ftp://ftp.ncbi.nlm.nih.gov/genomes/all/GCF/013/460/375/GCF_013460375.1_ASM1346037v1
Elizabethkingia anophelis	Bacteria;FCB group;Bacteroidetes/Chlorobi group	CSID_3000521207	SAMN04567738	PRJNA315668	GCA_001618505.2	Complete	3.85345	35.7	chromosome:NZ_CP015067.2/CP015067.2		1	3412	2016-04-11T00:00:00Z	ftp://ftp.ncbi.nlm.nih.gov/genomes/all/GCA/001/618/505/GCA_001618505.2_ASM161850v2	ftp://ftp.ncbi.nlm.nih.gov/genomes/all/GCF/001/618/505/GCF_001618505.2_ASM161850v2
Elusimicrobium minutum Pei191	Bacteria;Elusimicrobia;Elusimicrobia	Pei191	SAMN00000042	PRJNA19701	GCA_000020145.1	Complete	1.64356	40	chromosome:NC_010644.1/CP001055.1		1	1508	2008-04-30T00:00:00Z	ftp://ftp.ncbi.nlm.nih.gov/genomes/all/GCA/000/020/145/GCA_000020145.1_ASM2014v1	ftp://ftp.ncbi.nlm.nih.gov/genomes/all/GCF/000/020/145/GCF_000020145.1_ASM2014v1
Empedobacter falsenii	Bacteria;FCB group;Bacteroidetes/Chlorobi group	1681-1	SAMN11980259	PRJNA547874	GCA_013488205.1	Complete	3.75926	31.6047	chromosome:NZ_CP040908.1/CP040908.1; plasmid p1681-tetX:NZ_CP040909.1/CP040909.1		2	3370	2020-07-23T00:00:00Z	ftp://ftp.ncbi.nlm.nih.gov/genomes/all/GCA/013/488/205/GCA_013488205.1_ASM1348820v1	ftp://ftp.ncbi.nlm.nih.gov/genomes/all/GCF/013/488/205/GCF_013488205.1_ASM1348820v1
Endomicrobium proavitum	Bacteria;Elusimicrobia;Endomicrobia	Rsa215	SAMN03771261	PRJNA222699	GCA_001027545.1	Complete	1.58898	39.3	chromosome:NZ_CP009498.1/CP009498.1		1	1346	2015-06-12T00:00:00Z	ftp://ftp.ncbi.nlm.nih.gov/genomes/all/GCA/001/027/545/GCA_001027545.1_ASM102754v1	ftp://ftp.ncbi.nlm.nih.gov/genomes/all/GCF/001/027/545/GCF_001027545.1_ASM102754v1
endosymbiont of unidentified scaly snail isolate Monju	Bacteria;Proteobacteria;Gammaproteobacteria	Monju	SAMD00061055	PRJDB691	GCA_000801295.1	Complete	2.59776	65.1	chromosome:NZ_AP012978.1/AP012978.1		1	2374	2013-08-14T23:04:00Z	ftp://ftp.ncbi.nlm.nih.gov/genomes/all/GCA/000/801/295/GCA_000801295.1_ASM80129v1	ftp://ftp.ncbi.nlm.nih.gov/genomes/all/GCF/000/801/295/GCF_000801295.1_ASM80129v1
Ensifer sojae CCBAU 05684	Bacteria;Proteobacteria;Alphaproteobacteria	CCBAU 05684	SAMN07445560	PRJNA353922	GCA_002288525.1	Complete	6.09403	62.0061	chromosome:NZ_CP023067.1/CP023067.1; plasmid pSJ05684a:NZ_CP023069.1/CP023069.1; plasmid pSJ05684b:NZ_CP023068.1/CP023068.1		3	5395	2017-09-08T00:00:00Z	ftp://ftp.ncbi.nlm.nih.gov/genomes/all/GCA/002/288/525/GCA_002288525.1_ASM228852v1	ftp://ftp.ncbi.nlm.nih.gov/genomes/all/GCF/002/288/525/GCF_002288525.1_ASM228852v1
[Enterobacter] lignolyticus	Bacteria;Proteobacteria;Gammaproteobacteria	G5	SAMN04074888	PRJNA297567	GCA_001461805.1	Complete	4.70295	57.3	chromosome:NZ_CP012871.1/CP012871.1		1	4302	2015-12-07T00:00:00Z	ftp://ftp.ncbi.nlm.nih.gov/genomes/all/GCA/001/461/805/GCA_001461805.1_ASM146180v1	ftp://ftp.ncbi.nlm.nih.gov/genomes/all/GCF/001/461/805/GCF_001461805.1_ASM146180v1
Enterobacter cloacae	Bacteria;Proteobacteria;Gammaproteobacteria	GGT036	SAMN03005138	PRJNA259401	GCA_000770155.1	Complete	4.84875	55	chromosome:NZ_CP009756.1/CP009756.1		1	4444	2014-10-31T00:00:00Z	ftp://ftp.ncbi.nlm.nih.gov/genomes/all/GCA/000/770/155/GCA_000770155.1_ASM77015v1	ftp://ftp.ncbi.nlm.nih.gov/genomes/all/GCF/000/770/155/GCF_000770155.1_ASM77015v1
Enterobacteriaceae endosymbiont of Plateumaris pusilla	Bacteria;Proteobacteria;Gammaproteobacteria	PpusSym	SAMN13256168	PRJNA587602	GCA_012562765.1	Complete	0.519975	20.302	chromosome:NZ_CP046226.1/CP046226.1; plasmid unnamed:NZ_CP046227.1/CP046227.1		2	448	2020-04-20T00:00:00Z	ftp://ftp.ncbi.nlm.nih.gov/genomes/all/GCA/012/562/765/GCA_012562765.1_ASM1256276v1	ftp://ftp.ncbi.nlm.nih.gov/genomes/all/GCF/012/562/765/GCF_012562765.1_ASM1256276v1
Enterocloster bolteae	Bacteria;Terrabacteria group;Firmicutes	ATCC BAA-613	SAMN07340702	PRJNA393727	GCA_002234575.2	Complete	6.61404	49.0503	chromosome:NZ_CP022464.2/CP022464.2; plasmid unnamed:NZ_CP022465.2/CP022465.2		2	5905	2017-07-27T00:00:00Z	ftp://ftp.ncbi.nlm.nih.gov/genomes/all/GCA/002/234/575/GCA_002234575.2_ASM223457v2	ftp://ftp.ncbi.nlm.nih.gov/genomes/all/GCF/002/234/575/GCF_002234575.2_ASM223457v2
Enterococcus faecalis	Bacteria;Terrabacteria group;Firmicutes	E512-TC2	SAMN22929993	PRJNA778193	GCA_020882055.1	Complete	2.81896	37.6586	chromosome:NZ_CP086566.1/CP086566.1; plasmid pE512-TC2:NZ_CP086567.1/CP086567.1		2	2581	2021-11-16T00:00:00Z	ftp://ftp.ncbi.nlm.nih.gov/genomes/all/GCA/020/882/055/GCA_020882055.1_ASM2088205v1	ftp://ftp.ncbi.nlm.nih.gov/genomes/all/GCF/020/882/055/GCF_020882055.1_ASM2088205v1
Entomobacter blattae	Bacteria;Proteobacteria;Alphaproteobacteria	G55GP	SAMN15774183	PRJNA656218	GCA_014672835.1	Complete	2.70184	45.4	chromosome:NZ_CP060244.1/CP060244.1		1	2308	2020-09-21T00:00:00Z	ftp://ftp.ncbi.nlm.nih.gov/genomes/all/GCA/014/672/835/GCA_014672835.1_ASM1467283v1	ftp://ftp.ncbi.nlm.nih.gov/genomes/all/GCF/014/672/835/GCF_014672835.1_ASM1467283v1
Entomomonas moraniae	Bacteria;Proteobacteria;Gammaproteobacteria	QZS01	SAMN09355261	PRJNA474573	GCA_003991975.1	Complete	3.33748	38.1	chromosome:NZ_CP029822.1/CP029822.1		1	3022	2019-01-04T00:00:00Z	ftp://ftp.ncbi.nlm.nih.gov/genomes/all/GCA/003/991/975/GCA_003991975.1_ASM399197v1	ftp://ftp.ncbi.nlm.nih.gov/genomes/all/GCF/003/991/975/GCF_003991975.1_ASM399197v1
Entomoplasma somnilux	Bacteria;Terrabacteria group;Tenericutes	PYAN-1	SAMN05429912	PRJNA330903	GCA_002804005.1	Complete	0.868413	28	chromosome:NZ_CP024965.1/CP024965.1		1	722	2017-12-04T00:00:00Z	ftp://ftp.ncbi.nlm.nih.gov/genomes/all/GCA/002/804/005/GCA_002804005.1_ASM280400v1	ftp://ftp.ncbi.nlm.nih.gov/genomes/all/GCF/002/804/005/GCF_002804005.1_ASM280400v1
Ephemeroptericola cinctiostellae	Bacteria;Proteobacteria;Betaproteobacteria	F02	SAMN09640622	PRJNA480552	GCA_003339525.1	Complete	2.72341	48.3	chromosome:NZ_CP031124.1/CP031124.1		1	2408	2018-07-25T00:00:00Z	ftp://ftp.ncbi.nlm.nih.gov/genomes/all/GCA/003/339/525/GCA_003339525.1_ASM333952v1	ftp://ftp.ncbi.nlm.nih.gov/genomes/all/GCF/003/339/525/GCF_003339525.1_ASM333952v1
Epidermidibacterium keratini	Bacteria;Terrabacteria group;Actinobacteria	EPI-7	SAMN13640879	PRJNA596875	GCA_009834025.1	Complete	4.01881	67.3	chromosome:NZ_CP047156.1/CP047156.1		1	3753	2020-01-08T00:00:00Z	ftp://ftp.ncbi.nlm.nih.gov/genomes/all/GCA/009/834/025/GCA_009834025.1_ASM983402v1	ftp://ftp.ncbi.nlm.nih.gov/genomes/all/GCF/009/834/025/GCF_009834025.1_ASM983402v1
Epilithonimonas vandammei	Bacteria;FCB group;Bacteroidetes/Chlorobi group	F5649	SAMN10343180	PRJNA498692	GCA_003860525.1	Complete	3.27639	36	chromosome:NZ_CP034161.1/CP034161.1		1	2933	2018-12-04T00:00:00Z	ftp://ftp.ncbi.nlm.nih.gov/genomes/all/GCA/003/860/525/GCA_003860525.1_ASM386052v1	ftp://ftp.ncbi.nlm.nih.gov/genomes/all/GCF/003/860/525/GCF_003860525.1_ASM386052v1
Erwinia amylovora CFBP1430	Bacteria;Proteobacteria;Gammaproteobacteria	CFPB1430	SAMEA3138297	PRJNA46805	GCA_000091565.1	Complete	3.83383	53.5749	chromosome:NC_013961.1/FN434113.1; plasmid pEA29:NC_013957.1/FN434114.1		2	3298	2010-03-25T00:00:00Z	ftp://ftp.ncbi.nlm.nih.gov/genomes/all/GCA/000/091/565/GCA_000091565.1_ASM9156v1	ftp://ftp.ncbi.nlm.nih.gov/genomes/all/GCF/000/091/565/GCF_000091565.1_ASM9156v1
Erysipelatoclostridium ramosum	Bacteria;Terrabacteria group;Firmicutes	FDAARGOS_1105	SAMN16357274	PRJNA231221	GCA_016728785.1	Complete	3.54372	31.3	chromosome:NZ_CP068170.1/CP068170.1		1	3273	2021-01-20T00:00:00Z	ftp://ftp.ncbi.nlm.nih.gov/genomes/all/GCA/016/728/785/GCA_016728785.1_ASM1672878v1	ftp://ftp.ncbi.nlm.nih.gov/genomes/all/GCF/016/728/785/GCF_016728785.1_ASM1672878v1
Erysipelothrix rhusiopathiae	Bacteria;Terrabacteria group;Firmicutes	NCTC8163	SAMEA48399418	PRJEB6403	GCA_900637845.1	Complete	1.77041	36.6	chromosome 1:NZ_LR134439.1/LR134439.1		1	1609	2018-12-19T00:00:00Z	ftp://ftp.ncbi.nlm.nih.gov/genomes/all/GCA/900/637/845/GCA_900637845.1_52683_D03	ftp://ftp.ncbi.nlm.nih.gov/genomes/all/GCF/900/637/845/GCF_900637845.1_52683_D03
Erythrobacter litoralis	Bacteria;Proteobacteria;Alphaproteobacteria	DSM 8509	SAMN05601187	PRJNA339618	GCA_001719165.1	Complete	3.25135	65.2	chromosome:NZ_CP017057.1/CP017057.1		1	3044	2016-09-06T00:00:00Z	ftp://ftp.ncbi.nlm.nih.gov/genomes/all/GCA/001/719/165/GCA_001719165.1_ASM171916v1	ftp://ftp.ncbi.nlm.nih.gov/genomes/all/GCF/001/719/165/GCF_001719165.1_ASM171916v1
Escherichia albertii	Bacteria;Proteobacteria;Gammaproteobacteria	Sample 167	SAMN17525958	PRJNA693666	GCA_016904755.2	Complete	4.6319	49.6416	chromosome:NZ_CP070290.1/CP070290.2; plasmid pESA138_1:NZ_CP070291.1/CP070291.2		2	4256	2021-02-17T00:00:00Z	ftp://ftp.ncbi.nlm.nih.gov/genomes/all/GCA/016/904/755/GCA_016904755.2_ASM1690475v2	ftp://ftp.ncbi.nlm.nih.gov/genomes/all/GCF/016/904/755/GCF_016904755.1_ASM1690475v2
Ethanoligenens harbinense YUAN-3	Bacteria;Terrabacteria group;Firmicutes	YUAN-3	SAMN00008641	PRJNA421875	GCA_003020045.1	Complete	3.00951	55.6	chromosome:NZ_CP025286.1/CP025286.1		1	2748	2018-03-27T00:00:00Z	ftp://ftp.ncbi.nlm.nih.gov/genomes/all/GCA/003/020/045/GCA_003020045.1_ASM302004v1	ftp://ftp.ncbi.nlm.nih.gov/genomes/all/GCF/003/020/045/GCF_003020045.1_ASM302004v1
[Eubacterium] eligens ATCC 27750	Bacteria;Terrabacteria group;Firmicutes	ATCC 27750	SAMN02603083	PRJNA29073	GCA_000146185.1	Complete	2.83139	37.567	chromosome:NC_012778.1/CP001104.1; plasmid unnamed:NC_012780.1/CP001105.1; plasmid unnamed:NC_012782.1/CP001105.1		3	2606	2009-06-04T00:00:00Z	ftp://ftp.ncbi.nlm.nih.gov/genomes/all/GCA/000/146/185/GCA_000146185.1_ASM14618v1	ftp://ftp.ncbi.nlm.nih.gov/genomes/all/GCF/000/146/185/GCF_000146185.1_ASM14618v1
Eubacterium limosum	Bacteria;Terrabacteria group;Firmicutes	ATCC 8486	SAMN03265381	PRJNA270275	GCA_000807675.2	Complete	4.42284	47.2	chromosome:NZ_CP019962.1/CP019962.1		1	4072	2017-03-01T00:00:00Z	ftp://ftp.ncbi.nlm.nih.gov/genomes/all/GCA/000/807/675/GCA_000807675.2_ASM80767v2	ftp://ftp.ncbi.nlm.nih.gov/genomes/all/GCF/000/807/675/GCF_000807675.2_ASM80767v2
Euhalothece natronophila Z-M001	Bacteria;Terrabacteria group;Cyanobacteria/Melainabacteria group	Z-M001	SAMN12419044	PRJNA557809	GCA_007904085.1	Complete	3.52431	40.9651	chromosome:NZ_CP042326.1/CP042326.1; plasmid pEu1:NZ_CP042327.1/CP042327.1; plasmid pEu2:NZ_CP042328.1/CP042328.1; plasmid pEu3:NZ_CP042329.1/CP042329.1; plasmid pEu4:NZ_CP042330.1/CP042330.1		5	3325	2019-08-08T00:00:00Z	ftp://ftp.ncbi.nlm.nih.gov/genomes/all/GCA/007/904/085/GCA_007904085.1_ASM790408v1	ftp://ftp.ncbi.nlm.nih.gov/genomes/all/GCF/007/904/085/GCF_007904085.1_ASM790408v1
Euzebya pacifica	Bacteria;Terrabacteria group;Actinobacteria	DY32-46	SAMN09691332	PRJNA481858	GCA_003344865.1	Complete	6.37146	70.6013	chromosome:NZ_CP031165.1/CP031165.1; plasmid pEDY32-46I:NZ_CP031166.1/CP031166.1		2	5535	2018-07-29T00:00:00Z	ftp://ftp.ncbi.nlm.nih.gov/genomes/all/GCA/003/344/865/GCA_003344865.1_ASM334486v1	ftp://ftp.ncbi.nlm.nih.gov/genomes/all/GCF/003/344/865/GCF_003344865.1_ASM334486v1
Euzebyella marina	Bacteria;FCB group;Bacteroidetes/Chlorobi group	RN62	SAMN09915277	PRJNA487991	GCA_003687485.1	Complete	4.70747	40.2	chromosome:NZ_CP032050.1/CP032050.1		1	3978	2018-10-24T00:00:00Z	ftp://ftp.ncbi.nlm.nih.gov/genomes/all/GCA/003/687/485/GCA_003687485.1_ASM368748v1	ftp://ftp.ncbi.nlm.nih.gov/genomes/all/GCF/003/687/485/GCF_003687485.1_ASM368748v1
Evansella cellulosilytica DSM 2522	Bacteria;Terrabacteria group;Firmicutes	DSM 2522	SAMN00007429	PRJNA38423	GCA_000177235.2	Complete	4.68167	36.5	chromosome:NC_014829.1/CP002394.1		1	4236	2010-12-27T00:00:00Z	ftp://ftp.ncbi.nlm.nih.gov/genomes/all/GCA/000/177/235/GCA_000177235.2_ASM17723v2	ftp://ftp.ncbi.nlm.nih.gov/genomes/all/GCF/000/177/235/GCF_000177235.2_ASM17723v2
Exiguobacterium sibiricum 255-15	Bacteria;Terrabacteria group;Firmicutes	255-15	SAMN00120225	PRJNA10649	GCA_000019905.1	Complete	3.04079	47.6793	chromosome:NC_010556.1/CP001022.1; plasmid pEXIG01:NC_010549.1/CP001023.1; plasmid pEXIG02:NC_010550.1/CP001024.1		3	3002	2008-04-03T00:00:00Z	ftp://ftp.ncbi.nlm.nih.gov/genomes/all/GCA/000/019/905/GCA_000019905.1_ASM1990v1	ftp://ftp.ncbi.nlm.nih.gov/genomes/all/GCF/000/019/905/GCF_000019905.1_ASM1990v1
Ezakiella massiliensis	Bacteria;Terrabacteria group;Firmicutes	Marseille-P2951	SAMEA4554850	PRJEB15652	GCA_900120165.1	Complete	1.74178	36.7	chromosome contig00001:NZ_LT635475.1/LT635475.1		1	1574	2016-11-22T23:56:00Z	ftp://ftp.ncbi.nlm.nih.gov/genomes/all/GCA/900/120/165/GCA_900120165.1_PRJEB15652	ftp://ftp.ncbi.nlm.nih.gov/genomes/all/GCF/900/120/165/GCF_900120165.1_PRJEB15652
Faecalibacillus intestinalis	Bacteria;Terrabacteria group;Firmicutes	14EGH31	SAMD00238634	PRJDB10321	GCA_015097455.1	Complete	2.86998	29.8	chromosome:NZ_AP024085.1/AP024085.1		1	2874	2020-09-30T23:02:00Z	ftp://ftp.ncbi.nlm.nih.gov/genomes/all/GCA/015/097/455/GCA_015097455.1_ASM1509745v1	ftp://ftp.ncbi.nlm.nih.gov/genomes/all/GCF/015/097/455/GCF_015097455.1_ASM1509745v1
Faecalibacter bovis	Bacteria;FCB group;Bacteroidetes/Chlorobi group	ZY171143	SAMN18642564	PRJNA720210	GCA_017948305.1	Complete	2.83523	31.1	chromosome:NZ_CP072842.1/CP072842.1		1	2577	2021-04-14T00:00:00Z	ftp://ftp.ncbi.nlm.nih.gov/genomes/all/GCA/017/948/305/GCA_017948305.1_ASM1794830v1	ftp://ftp.ncbi.nlm.nih.gov/genomes/all/GCF/017/948/305/GCF_017948305.1_ASM1794830v1
Faecalibacterium prausnitzii	Bacteria;Terrabacteria group;Firmicutes	APC918/95b	SAMN08494074	PRJNA432550	GCA_003312465.1	Complete	2.97094	56.4	chromosome:NZ_CP030777.1/CP030777.1		1	2664	2018-07-11T00:00:00Z	ftp://ftp.ncbi.nlm.nih.gov/genomes/all/GCA/003/312/465/GCA_003312465.1_ASM331246v1	ftp://ftp.ncbi.nlm.nih.gov/genomes/all/GCF/003/312/465/GCF_003312465.1_ASM331246v1
Faecalibaculum rodentium	Bacteria;Terrabacteria group;Firmicutes	ALO17	SAMN03568900	PRJNA282363	GCA_001564455.1	Complete	2.54249	54	chromosome:NZ_CP011391.1/CP011391.1		1	2336	2016-02-22T00:00:00Z	ftp://ftp.ncbi.nlm.nih.gov/genomes/all/GCA/001/564/455/GCA_001564455.1_ASM156445v1	ftp://ftp.ncbi.nlm.nih.gov/genomes/all/GCF/001/564/455/GCF_001564455.1_ASM156445v1
Falsihalocynthiibacter arcticus	Bacteria;Proteobacteria;Alphaproteobacteria	PAMC 20958	SAMN03252591	PRJNA269208	GCA_000812665.2	Complete	4.37612	53.1521	chromosome:NZ_CP014327.1/CP014327.1; plasmid unnamed:NZ_CP014328.1/CP014328.1		2	3912	2016-02-25T00:00:00Z	ftp://ftp.ncbi.nlm.nih.gov/genomes/all/GCA/000/812/665/GCA_000812665.2_ASM81266v2	ftp://ftp.ncbi.nlm.nih.gov/genomes/all/GCF/000/812/665/GCF_000812665.2_ASM81266v2
Fastidiosipila sanguinis	Bacteria;Terrabacteria group;Firmicutes	CCUG 47711	SAMN08567288	PRJNA282954	GCA_002998295.1	Complete	1.78589	33.7	chromosome:NZ_CP027226.1/CP027226.1		1	1467	2018-03-14T00:00:00Z	ftp://ftp.ncbi.nlm.nih.gov/genomes/all/GCA/002/998/295/GCA_002998295.1_ASM299829v1	ftp://ftp.ncbi.nlm.nih.gov/genomes/all/GCF/002/998/295/GCF_002998295.1_ASM299829v1
Ferribacterium limneticum	Bacteria;Proteobacteria;Betaproteobacteria	77	SAMN19030603	PRJNA727717	GCA_020510565.1	Complete	4.15005	60.2	chromosome:NZ_CP075189.1/CP075189.1		1	3895	2021-10-15T00:00:00Z	ftp://ftp.ncbi.nlm.nih.gov/genomes/all/GCA/020/510/565/GCA_020510565.1_ASM2051056v1	ftp://ftp.ncbi.nlm.nih.gov/genomes/all/GCF/020/510/565/GCF_020510565.1_ASM2051056v1
Ferrigenium kumadai	Bacteria;Proteobacteria;Betaproteobacteria	An22	SAMD00161215	PRJDB7995	GCA_018324385.1	Complete	2.5726	60.6	chromosome:NZ_AP019536.1/AP019536.1		1	2427	2021-03-16T00:00:00Z	ftp://ftp.ncbi.nlm.nih.gov/genomes/all/GCA/018/324/385/GCA_018324385.1_ASM1832438v1	ftp://ftp.ncbi.nlm.nih.gov/genomes/all/GCF/018/324/385/GCF_018324385.1_ASM1832438v1
Ferrimonas balearica DSM 9799	Bacteria;Proteobacteria;Gammaproteobacteria	DSM 9799	SAMN00115627	PRJNA30799	GCA_000148645.1	Complete	4.27916	60.2	chromosome:NC_014541.1/CP002209.1		1	3774	2010-09-24T00:00:00Z	ftp://ftp.ncbi.nlm.nih.gov/genomes/all/GCA/000/148/645/GCA_000148645.1_ASM14864v1	ftp://ftp.ncbi.nlm.nih.gov/genomes/all/GCF/000/148/645/GCF_000148645.1_ASM14864v1
Ferriphaselus amnicola	Bacteria;Proteobacteria;Betaproteobacteria	OYT1	SAMD00025396	PRJDB3480	GCA_000974685.2	Complete	2.71723	55.9	chromosome:NZ_AP018738.1/AP018738.1		1	2620	2018-06-29T00:00:00Z	ftp://ftp.ncbi.nlm.nih.gov/genomes/all/GCA/000/974/685/GCA_000974685.2_FaOYT1_2.0	ftp://ftp.ncbi.nlm.nih.gov/genomes/all/GCF/000/974/685/GCF_000974685.2_FaOYT1_2.0
Ferrovibrio terrae	Bacteria;Proteobacteria;Alphaproteobacteria	K5	SAMN12233514	PRJNA553295	GCA_007197755.1	Complete	4.26463	63.6	chromosome:NZ_CP041636.1/CP041636.1		1	4129	2019-07-21T00:00:00Z	ftp://ftp.ncbi.nlm.nih.gov/genomes/all/GCA/007/197/755/GCA_007197755.1_ASM719775v1	ftp://ftp.ncbi.nlm.nih.gov/genomes/all/GCF/007/197/755/GCF_007197755.1_ASM719775v1
Ferruginibacter lapsinanis	Bacteria;FCB group;Bacteroidetes/Chlorobi group	KACC 15035	SAMN22629873	PRJNA775833	GCA_020783315.1	Complete	3.45534	37	chromosome:NZ_CP086063.1/CP086063.1		1	2851	2021-11-07T00:00:00Z	ftp://ftp.ncbi.nlm.nih.gov/genomes/all/GCA/020/783/315/GCA_020783315.1_ASM2078331v1	ftp://ftp.ncbi.nlm.nih.gov/genomes/all/GCF/020/783/315/GCF_020783315.1_ASM2078331v1
Fervidobacterium nodosum Rt17-B1	Bacteria;Thermotogae;Thermotogae	Rt17-B1	SAMN00623043	PRJNA16719	GCA_000017545.1	Complete	1.94894	35	chromosome:NC_009718.1/CP000771.1		1	1777	2007-07-30T00:00:00Z	ftp://ftp.ncbi.nlm.nih.gov/genomes/all/GCA/000/017/545/GCA_000017545.1_ASM1754v1	ftp://ftp.ncbi.nlm.nih.gov/genomes/all/GCF/000/017/545/GCF_000017545.1_ASM1754v1
Fibrobacter succinogenes subsp. succinogenes S85	Bacteria;FCB group;Fibrobacteres	S85	SAMN02603971	PRJNA47	GCA_000146505.1	Complete	3.843	48	chromosome:NC_017448.1/CP002158.1		1	3089	2010-08-06T00:00:00Z	ftp://ftp.ncbi.nlm.nih.gov/genomes/all/GCA/000/146/505/GCA_000146505.1_ASM14650v1	ftp://ftp.ncbi.nlm.nih.gov/genomes/all/GCF/000/146/505/GCF_000146505.1_ASM14650v1
Fictibacillus phosphorivorans	Bacteria;Terrabacteria group;Firmicutes	G25-29	SAMN03651894	PRJNA283510	GCA_001629705.2	Complete	4.23067	39.3	chromosome:NZ_CP015378.1/CP015378.1		1	4233	2016-05-06T00:00:00Z	ftp://ftp.ncbi.nlm.nih.gov/genomes/all/GCA/001/629/705/GCA_001629705.2_ASM162970v2	ftp://ftp.ncbi.nlm.nih.gov/genomes/all/GCF/001/629/705/GCF_001629705.1_ASM162970v2
Filifactor alocis ATCC 35896	Bacteria;Terrabacteria group;Firmicutes	ATCC 35896	SAMN02463683	PRJNA30485	GCA_000163895.2	Complete	1.93101	35.4	chromosome:NC_016630.1/CP002390.1		1	1620	2011-01-27T00:00:00Z	ftp://ftp.ncbi.nlm.nih.gov/genomes/all/GCA/000/163/895/GCA_000163895.2_ASM16389v2	ftp://ftp.ncbi.nlm.nih.gov/genomes/all/GCF/000/163/895/GCF_000163895.2_ASM16389v2
Fimbriimonas ginsengisoli Gsoil 348	Bacteria;Terrabacteria group;Armatimonadetes	Gsoil 348	SAMN02641501	PRJNA234472	GCA_000724625.1	Complete	5.23176	60.8	chromosome:NZ_CP007139.1/CP007139.1		1	4632	2014-07-10T00:00:00Z	ftp://ftp.ncbi.nlm.nih.gov/genomes/all/GCA/000/724/625/GCA_000724625.1_ASM72462v1	ftp://ftp.ncbi.nlm.nih.gov/genomes/all/GCF/000/724/625/GCF_000724625.1_ASM72462v1
Flagellimonas maritima	Bacteria;FCB group;Bacteroidetes/Chlorobi group	HME9304	SAMN09428147	PRJNA449135	GCA_003269425.1	Complete	3.77247	38.1	chromosome:NZ_CP030104.1/CP030104.1		1	3271	2018-06-28T00:00:00Z	ftp://ftp.ncbi.nlm.nih.gov/genomes/all/GCA/003/269/425/GCA_003269425.1_ASM326942v1	ftp://ftp.ncbi.nlm.nih.gov/genomes/all/GCF/003/269/425/GCF_003269425.1_ASM326942v1
Flammeovirga kamogawensis	Bacteria;FCB group;Bacteroidetes/Chlorobi group	YS10	SAMN19416142	PRJNA722167	GCA_018736065.1	Complete	6.96801	31.8938	chromosome 1:NZ_CP076128.1/CP076128.1; chromosome 2:NZ_CP076129.1/CP076129.1; plasmid p1:NZ_CP076130.1/CP076130.1; plasmid p2:NZ_CP076131.1/CP076131.1		4	5229	2021-06-07T00:00:00Z	ftp://ftp.ncbi.nlm.nih.gov/genomes/all/GCA/018/736/065/GCA_018736065.1_ASM1873606v1	ftp://ftp.ncbi.nlm.nih.gov/genomes/all/GCF/018/736/065/GCF_018736065.1_ASM1873606v1
Flaviflexus salsibiostraticola	Bacteria;Terrabacteria group;Actinobacteria	KCTC 33148	SAMN10578859	PRJNA509338	GCA_003952265.1	Complete	2.60847	65.6	chromosome:NZ_CP034438.1/CP034438.1		1	2376	2018-12-18T00:00:00Z	ftp://ftp.ncbi.nlm.nih.gov/genomes/all/GCA/003/952/265/GCA_003952265.1_ASM395226v1	ftp://ftp.ncbi.nlm.nih.gov/genomes/all/GCF/003/952/265/GCF_003952265.1_ASM395226v1
Flavisolibacter tropicus	Bacteria;FCB group;Bacteroidetes/Chlorobi group	LCS9	SAMN03287577	PRJNA272876	GCA_001644645.1	Complete	5.94086	41.5	chromosome:NZ_CP011390.1/CP011390.1		1	4882	2016-05-16T00:00:00Z	ftp://ftp.ncbi.nlm.nih.gov/genomes/all/GCA/001/644/645/GCA_001644645.1_ASM164464v1	ftp://ftp.ncbi.nlm.nih.gov/genomes/all/GCF/001/644/645/GCF_001644645.1_ASM164464v1
Flavivirga eckloniae	Bacteria;FCB group;Bacteroidetes/Chlorobi group	ECD14	SAMN08325534	PRJNA428941	GCA_002886045.1	Complete	5.66536	33.9	chromosome:NZ_CP025791.1/CP025791.1		1	4547	2018-01-17T00:00:00Z	ftp://ftp.ncbi.nlm.nih.gov/genomes/all/GCA/002/886/045/GCA_002886045.1_ASM288604v1	ftp://ftp.ncbi.nlm.nih.gov/genomes/all/GCF/002/886/045/GCF_002886045.1_ASM288604v1
Flavobacterium johnsoniae UW101	Bacteria;FCB group;Bacteroidetes/Chlorobi group	UW101; ATCC 17061	SAMN02598357	PRJNA16082	GCA_000016645.1	Complete	6.09687	34.1	chromosome:NC_009441.1/CP000685.1		1	5103	2007-05-01T00:00:00Z	ftp://ftp.ncbi.nlm.nih.gov/genomes/all/GCA/000/016/645/GCA_000016645.1_ASM1664v1	ftp://ftp.ncbi.nlm.nih.gov/genomes/all/GCF/000/016/645/GCF_000016645.1_ASM1664v1
Flavonifractor plautii	Bacteria;Terrabacteria group;Firmicutes	JCM 32125	SAMN13925609	PRJNA603247	GCA_010508875.1	Complete	3.98539	60.9	chromosome:NZ_CP048436.1/CP048436.1		1	3800	2020-02-13T00:00:00Z	ftp://ftp.ncbi.nlm.nih.gov/genomes/all/GCA/010/508/875/GCA_010508875.1_ASM1050887v1	ftp://ftp.ncbi.nlm.nih.gov/genomes/all/GCF/010/508/875/GCF_010508875.1_ASM1050887v1
Flexistipes sinusarabici DSM 4947	Bacteria;Deferribacteres;Deferribacteres	DSM 4947	SAMN02232022	PRJNA45817	GCA_000218625.1	Complete	2.52659	38.3	chromosome:NC_015672.1/CP002858.1		1	2295	2011-06-15T00:00:00Z	ftp://ftp.ncbi.nlm.nih.gov/genomes/all/GCA/000/218/625/GCA_000218625.1_ASM21862v1	ftp://ftp.ncbi.nlm.nih.gov/genomes/all/GCF/000/218/625/GCF_000218625.1_ASM21862v1
Flocculibacter collagenilyticus	Bacteria;Proteobacteria;Gammaproteobacteria	SM1988	SAMN15228905	PRJNA639221	GCA_016469335.1	Complete	3.97358	40	chromosome:NZ_CP059888.1/CP059888.1		1	3355	2021-01-04T00:00:00Z	ftp://ftp.ncbi.nlm.nih.gov/genomes/all/GCA/016/469/335/GCA_016469335.1_ASM1646933v1	ftp://ftp.ncbi.nlm.nih.gov/genomes/all/GCF/016/469/335/GCF_016469335.1_ASM1646933v1
Fluviibacter phosphoraccumulans	Bacteria;Proteobacteria;Betaproteobacteria	ICHIAU1	SAMD00201024	PRJDB9207	GCA_009938305.1	Complete	2.40922	54.2027	chromosome:NZ_AP022345.1/AP022345.1; plasmid pICHIAU1:NZ_AP022346.1/AP022346.1		2	2331	2020-01-23T23:04:00Z	ftp://ftp.ncbi.nlm.nih.gov/genomes/all/GCA/009/938/305/GCA_009938305.1_ASM993830v1	ftp://ftp.ncbi.nlm.nih.gov/genomes/all/GCF/009/938/305/GCF_009938305.1_ASM993830v1
Fluviicola taffensis DSM 16823	Bacteria;FCB group;Bacteroidetes/Chlorobi group	DSM 16823	SAMN00713599	PRJNA47603	GCA_000194605.1	Complete	4.63358	36.5	chromosome:NC_015321.1/CP002542.1		1	3998	2011-03-31T00:00:00Z	ftp://ftp.ncbi.nlm.nih.gov/genomes/all/GCA/000/194/605/GCA_000194605.1_ASM19460v1	ftp://ftp.ncbi.nlm.nih.gov/genomes/all/GCF/000/194/605/GCF_000194605.1_ASM19460v1
Formosa sediminum	Bacteria;FCB group;Bacteroidetes/Chlorobi group	PS13	SAMN12233528	PRJNA553300	GCA_007197735.1	Complete	3.93479	32.2	chromosome:NZ_CP041637.1/CP041637.1		1	3357	2019-07-21T00:00:00Z	ftp://ftp.ncbi.nlm.nih.gov/genomes/all/GCA/007/197/735/GCA_007197735.1_ASM719773v1	ftp://ftp.ncbi.nlm.nih.gov/genomes/all/GCF/007/197/735/GCF_007197735.1_ASM719773v1
Francisella persica ATCC VR-331	Bacteria;Proteobacteria;Gammaproteobacteria	FSC845	SAMN03777003	PRJNA287166	GCA_001275365.1	Complete	1.51668	31.4	chromosome:NZ_CP012505.1/CP012505.1		1	1199	2015-08-27T00:00:00Z	ftp://ftp.ncbi.nlm.nih.gov/genomes/all/GCA/001/275/365/GCA_001275365.1_ASM127536v1	ftp://ftp.ncbi.nlm.nih.gov/genomes/all/GCF/001/275/365/GCF_001275365.1_ASM127536v1
Frankia alni ACN14a	Bacteria;Terrabacteria group;Actinobacteria	ACN14A	SAMEA3138259	PRJNA17403	GCA_000058485.1	Complete	7.49793	72.8	chromosome:NC_008278.1/CT573213.2		1	5744	2006-08-03T00:00:00Z	ftp://ftp.ncbi.nlm.nih.gov/genomes/all/GCA/000/058/485/GCA_000058485.1_ASM5848v1	ftp://ftp.ncbi.nlm.nih.gov/genomes/all/GCF/000/058/485/GCF_000058485.1_ASM5848v1
Frateuria aurantia DSM 6220	Bacteria;Proteobacteria;Gammaproteobacteria	DSM 6220	SAMN02261415	PRJNA64505	GCA_000242255.3	Complete	3.60346	63.4	chromosome:NC_017033.1/CP003350.1		1	3133	2012-03-02T00:00:00Z	ftp://ftp.ncbi.nlm.nih.gov/genomes/all/GCA/000/242/255/GCA_000242255.3_ASM24225v3	ftp://ftp.ncbi.nlm.nih.gov/genomes/all/GCF/000/242/255/GCF_000242255.2_ASM24225v3
Frederiksenia canicola	Bacteria;Proteobacteria;Gammaproteobacteria	HPA 21	SAMN04545323	PRJNA283783	GCA_011455495.1	Complete	2.1363	42.7	chromosome:NZ_CP015029.1/CP015029.1		1	1951	2020-03-19T00:00:00Z	ftp://ftp.ncbi.nlm.nih.gov/genomes/all/GCA/011/455/495/GCA_011455495.1_ASM1145549v1	ftp://ftp.ncbi.nlm.nih.gov/genomes/all/GCF/011/455/495/GCF_011455495.1_ASM1145549v1
Frigidibacter mobilis	Bacteria;Proteobacteria;Alphaproteobacteria	cai42	SAMN03956960	PRJNA291966	GCA_001620265.1	Complete	4.98761	66.5215	chromosome:NZ_CP012661.1/CP012661.1; plasmid pcai42A:NZ_CP012662.1/CP012662.1; plasmid pcai42B:NZ_CP012663.1/CP012663.1; plasmid pcai42C:NZ_CP012664.1/CP012664.1		4	4416	2016-04-15T00:00:00Z	ftp://ftp.ncbi.nlm.nih.gov/genomes/all/GCA/001/620/265/GCA_001620265.1_ASM162026v1	ftp://ftp.ncbi.nlm.nih.gov/genomes/all/GCF/001/620/265/GCF_001620265.1_ASM162026v1
Frigoriglobus tundricola	Bacteria;PVC group;Planctomycetes	PL17	SAMN14833344	PRJNA630380	GCA_013128195.2	Complete	9.85739	67.3872	chromosome:NZ_CP053452.2/CP053452.2; plasmid pPL17-1:NZ_CP053453.1/CP053453.1		2	7846	2020-05-20T00:00:00Z	ftp://ftp.ncbi.nlm.nih.gov/genomes/all/GCA/013/128/195/GCA_013128195.2_ASM1312819v2	ftp://ftp.ncbi.nlm.nih.gov/genomes/all/GCF/013/128/195/GCF_013128195.2_ASM1312819v2
Frischella perrara	Bacteria;Proteobacteria;Gammaproteobacteria	PEB0191	SAMN02900470	PRJNA254159	GCA_000807275.1	Complete	2.69235	34.1	chromosome:NZ_CP009056.1/CP009056.1		1	2271	2014-12-23T00:00:00Z	ftp://ftp.ncbi.nlm.nih.gov/genomes/all/GCA/000/807/275/GCA_000807275.1_ASM80727v1	ftp://ftp.ncbi.nlm.nih.gov/genomes/all/GCF/000/807/275/GCF_000807275.1_ASM80727v1
Fructilactobacillus sanfranciscensis	Bacteria;Terrabacteria group;Firmicutes	LS451	SAMN13111568	PRJNA579432	GCA_009496975.1	Complete	1.31099	35.2	chromosome:NZ_CP045563.1/CP045563.1		1	1250	2019-11-03T00:00:00Z	ftp://ftp.ncbi.nlm.nih.gov/genomes/all/GCA/009/496/975/GCA_009496975.1_ASM949697v1	ftp://ftp.ncbi.nlm.nih.gov/genomes/all/GCF/009/496/975/GCF_009496975.1_ASM949697v1
Fuerstiella marisgermanici	Bacteria;PVC group;Planctomycetes	NH11	SAMN05726332	PRJNA341581	GCA_001983935.1	Complete	8.92048	55.9	chromosome:NZ_CP017641.1/CP017641.1		1	6196	2017-02-03T00:00:00Z	ftp://ftp.ncbi.nlm.nih.gov/genomes/all/GCA/001/983/935/GCA_001983935.1_ASM198393v1	ftp://ftp.ncbi.nlm.nih.gov/genomes/all/GCF/001/983/935/GCF_001983935.1_ASM198393v1
Furfurilactobacillus rossiae	Bacteria;Terrabacteria group;Firmicutes	L1	SAMN11607496	PRJNA531157	GCA_013394005.1	Complete	2.7956	43.4447	chromosome:NZ_CP040586.1/CP040586.1; plasmid LROSL1_p1:NZ_CP040580.1/CP040580.1; plasmid LROSL1_p2:NZ_CP040581.1/CP040581.1; plasmid LROSL1_p3:NZ_CP040582.1/CP040582.1; plasmid LROSL1_p4:NZ_CP040583.1/CP040583.1; plasmid LROSL1_p5:NZ_CP040584.1/CP040584.1; plasmid LROSL1_p6:NZ_CP040585.1/CP040585.1		7	2539	2020-07-08T00:00:00Z	ftp://ftp.ncbi.nlm.nih.gov/genomes/all/GCA/013/394/005/GCA_013394005.1_ASM1339400v1	ftp://ftp.ncbi.nlm.nih.gov/genomes/all/GCF/013/394/005/GCF_013394005.1_ASM1339400v1
Fuscovulum blasticum	Bacteria;Proteobacteria;Alphaproteobacteria	2028-05-24	SAMN06641975	PRJNA380395	GCA_003071405.1	Complete	3.70609	66.4219	chromosome:NZ_CP020470.1/CP020470.1; plasmid pRsa:NZ_CP020471.1/CP020471.1		2	3528	2018-04-25T00:00:00Z	ftp://ftp.ncbi.nlm.nih.gov/genomes/all/GCA/003/071/405/GCA_003071405.1_ASM307140v1	ftp://ftp.ncbi.nlm.nih.gov/genomes/all/GCF/003/071/405/GCF_003071405.1_ASM307140v1
Fusobacterium nucleatum subsp. polymorphum	Bacteria;Fusobacteria;Fusobacteriia	NCTC10562	SAMEA2479572	PRJEB6403	GCA_001457555.1	Complete	2.45506	26.9878	chromosome 1:NZ_LN831027.1/LN831027.1; plasmid 2:NZ_LN831028.1/LN831028.1		2	2252	2015-03-22T00:00:00Z	ftp://ftp.ncbi.nlm.nih.gov/genomes/all/GCA/001/457/555/GCA_001457555.1_NCTC10562	ftp://ftp.ncbi.nlm.nih.gov/genomes/all/GCF/001/457/555/GCF_001457555.1_NCTC10562
Gallaecimonas mangrovi	Bacteria;Proteobacteria;Gammaproteobacteria	HK-28	SAMN09742667	PRJNA483519	GCA_003367375.1	Complete	4.07198	52.7	chromosome:NZ_CP031416.1/CP031416.1		1	3740	2018-08-08T00:00:00Z	ftp://ftp.ncbi.nlm.nih.gov/genomes/all/GCA/003/367/375/GCA_003367375.1_ASM336737v1	ftp://ftp.ncbi.nlm.nih.gov/genomes/all/GCF/003/367/375/GCF_003367375.1_ASM336737v1
Gallionella capsiferriformans ES-2	Bacteria;Proteobacteria;Betaproteobacteria	ES-2	SAMN00002572	PRJNA32827	GCA_000145255.1	Complete	3.16247	52.8	chromosome:NC_014394.1/CP002159.1		1	2881	2010-08-11T00:00:00Z	ftp://ftp.ncbi.nlm.nih.gov/genomes/all/GCA/000/145/255/GCA_000145255.1_ASM14525v1	ftp://ftp.ncbi.nlm.nih.gov/genomes/all/GCF/000/145/255/GCF_000145255.1_ASM14525v1
Gemella sanguinis	Bacteria;Terrabacteria group;Firmicutes	FDAARGOS_742	SAMN11056457	PRJNA231221	GCA_009730295.1	Complete	1.79661	29.9	chromosome:NZ_CP046313.1/CP046313.1		1	1656	2019-12-05T00:00:00Z	ftp://ftp.ncbi.nlm.nih.gov/genomes/all/GCA/009/730/295/GCA_009730295.1_ASM973029v1	ftp://ftp.ncbi.nlm.nih.gov/genomes/all/GCF/009/730/295/GCF_009730295.1_ASM973029v1
Gemmata massiliana	Bacteria;PVC group;Planctomycetes	Soil9	SAMEA5540091	PRJEB31945	GCA_901538265.1	Complete	10.1352	64	chromosome 1:NZ_LR593886.1/LR593886.1		1	8295	2020-02-03T00:00:00Z	ftp://ftp.ncbi.nlm.nih.gov/genomes/all/GCA/901/538/265/GCA_901538265.1_ASM90153826v1	ftp://ftp.ncbi.nlm.nih.gov/genomes/all/GCF/901/538/265/GCF_901538265.1_ASM90153826v1
Gemmatimonas aurantiaca T-27	Bacteria;FCB group;Gemmatimonadetes	T-27	SAMD00060909	PRJDA18501	GCA_000010305.1	Complete	4.63696	64.3	chromosome:NC_012489.1/AP009153.1		1	3949	2009-04-01T00:00:00Z	ftp://ftp.ncbi.nlm.nih.gov/genomes/all/GCA/000/010/305/GCA_000010305.1_ASM1030v1	ftp://ftp.ncbi.nlm.nih.gov/genomes/all/GCF/000/010/305/GCF_000010305.1_ASM1030v1
Gemmatirosa kalamazoonesis	Bacteria;FCB group;Gemmatimonadetes	KBS708	SAMN02641636	PRJNA194094	GCA_000522985.1	Complete	7.47921	72.6409	chromosome:NZ_CP007128.1/CP007128.1; chromosome ECE:NZ_CP007127.1/CP007127.1; plasmid 1:NZ_CP007129.1/CP007129.1; plasmid 2:NZ_CP007130.1/CP007130.1		4	6317	2014-01-22T00:00:00Z	ftp://ftp.ncbi.nlm.nih.gov/genomes/all/GCA/000/522/985/GCA_000522985.1_ASM52298v1	ftp://ftp.ncbi.nlm.nih.gov/genomes/all/GCF/000/522/985/GCF_000522985.1_ASM52298v1
Gemmobacter aquarius	Bacteria;Proteobacteria;Alphaproteobacteria	HYN0069	SAMN08924525	PRJNA449963	GCA_003060865.1	Complete	4.20659	63.9802	chromosome:NZ_CP028918.1/CP028918.1; plasmid unnamed1:NZ_CP028919.1/CP028919.1; plasmid unnamed2:NZ_CP028920.1/CP028920.1; plasmid unnamed3:NZ_CP028921.1/CP028921.1		4	3900	2018-04-23T00:00:00Z	ftp://ftp.ncbi.nlm.nih.gov/genomes/all/GCA/003/060/865/GCA_003060865.1_ASM306086v1	ftp://ftp.ncbi.nlm.nih.gov/genomes/all/GCF/003/060/865/GCF_003060865.1_ASM306086v1
Geoalkalibacter subterraneus	Bacteria;Proteobacteria;delta/epsilon subdivisions	Red1	SAMN03096814	PRJNA263118	GCA_000827125.1	Complete	3.71765	56.6353	chromosome:NZ_CP010311.1/CP010311.1; plasmid pGSUB1:NZ_CP010312.1/CP010312.1		2	3491	2015-01-21T00:00:00Z	ftp://ftp.ncbi.nlm.nih.gov/genomes/all/GCA/000/827/125/GCA_000827125.1_ASM82712v1	ftp://ftp.ncbi.nlm.nih.gov/genomes/all/GCF/000/827/125/GCF_000827125.1_ASM82712v1
Geobacillus thermodenitrificans	Bacteria;Terrabacteria group;Firmicutes	KCTC3902	SAMN05894115	PRJNA347632	GCA_002072065.1	Complete	3.50528	49.1	chromosome:NZ_CP017694.1/CP017694.1		1	3357	2017-03-23T00:00:00Z	ftp://ftp.ncbi.nlm.nih.gov/genomes/all/GCA/002/072/065/GCA_002072065.1_ASM207206v1	ftp://ftp.ncbi.nlm.nih.gov/genomes/all/GCF/002/072/065/GCF_002072065.1_ASM207206v1
Geobacter metallireducens GS-15	Bacteria;Proteobacteria;delta/epsilon subdivisions	GS-15	SAMN02598399	PRJNA177	GCA_000012925.1	Complete	4.01118	59.476	chromosome:NC_007517.1/CP000148.1; plasmid unnamed:NC_007515.1/CP000149.1		2	3568	2005-10-27T00:00:00Z	ftp://ftp.ncbi.nlm.nih.gov/genomes/all/GCA/000/012/925/GCA_000012925.1_ASM1292v1	ftp://ftp.ncbi.nlm.nih.gov/genomes/all/GCF/000/012/925/GCF_000012925.1_ASM1292v1
Geodermatophilus obscurus DSM 43160	Bacteria;Terrabacteria group;Actinobacteria	DSM 43160	SAMN00002612	PRJNA29547	GCA_000025345.1	Complete	5.3225	74	chromosome:NC_013757.1/CP001867.1		1	4899	2010-01-20T00:00:00Z	ftp://ftp.ncbi.nlm.nih.gov/genomes/all/GCA/000/025/345/GCA_000025345.1_ASM2534v1	ftp://ftp.ncbi.nlm.nih.gov/genomes/all/GCF/000/025/345/GCF_000025345.1_ASM2534v1
Georgenia faecalis	Bacteria;Terrabacteria group;Actinobacteria	ZLJ0423	SAMN10290709	PRJNA498385	GCA_003710105.1	Complete	3.43211	73.9	chromosome:NZ_CP033325.1/CP033325.1		1	2924	2018-11-03T00:00:00Z	ftp://ftp.ncbi.nlm.nih.gov/genomes/all/GCA/003/710/105/GCA_003710105.1_ASM371010v1	ftp://ftp.ncbi.nlm.nih.gov/genomes/all/GCF/003/710/105/GCF_003710105.1_ASM371010v1
Georhizobium profundi	Bacteria;Proteobacteria;Alphaproteobacteria	WS11	SAMN10095205	PRJNA492217	GCA_003952725.1	Complete	4.35661	62.3	chromosome:NZ_CP032509.1/CP032509.1		1	4134	2018-12-18T00:00:00Z	ftp://ftp.ncbi.nlm.nih.gov/genomes/all/GCA/003/952/725/GCA_003952725.1_ASM395272v1	ftp://ftp.ncbi.nlm.nih.gov/genomes/all/GCF/003/952/725/GCF_003952725.1_ASM395272v1
Geosporobacter ferrireducens	Bacteria;Terrabacteria group;Firmicutes	IRF9	SAMN05786931	PRJNA340190	GCA_001750685.1	Complete	5.81722	38.592	chromosome:NZ_CP017269.1/CP017269.1; plasmid unnamed1:NZ_CP017270.1/CP017270.1		2	5328	2016-10-03T00:00:00Z	ftp://ftp.ncbi.nlm.nih.gov/genomes/all/GCA/001/750/685/GCA_001750685.1_ASM175068v1	ftp://ftp.ncbi.nlm.nih.gov/genomes/all/GCF/001/750/685/GCF_001750685.1_ASM175068v1
Geotalea uraniireducens Rf4	Bacteria;Proteobacteria;delta/epsilon subdivisions	Rf4	SAMN02598352	PRJNA15768	GCA_000016745.1	Complete	5.13636	54.2	chromosome:NC_009483.1/CP000698.1		1	4457	2007-05-11T00:00:00Z	ftp://ftp.ncbi.nlm.nih.gov/genomes/all/GCA/000/016/745/GCA_000016745.1_ASM1674v1	ftp://ftp.ncbi.nlm.nih.gov/genomes/all/GCF/000/016/745/GCF_000016745.1_ASM1674v1
Geovibrio thiophilus	Bacteria;Deferribacteres;Deferribacteres	DSM 11263	SAMN10724383	PRJNA514423	GCA_004087915.1	Complete	2.99755	48.1	chromosome:NZ_CP035108.1/CP035108.1		1	2704	2019-01-21T00:00:00Z	ftp://ftp.ncbi.nlm.nih.gov/genomes/all/GCA/004/087/915/GCA_004087915.1_ASM408791v1	ftp://ftp.ncbi.nlm.nih.gov/genomes/all/GCF/004/087/915/GCF_004087915.1_ASM408791v1
Gephyromycinifex aptenodytis	Bacteria;Terrabacteria group;Actinobacteria	NJES-13	SAMN14330459	PRJNA611018	GCA_012277275.1	Complete	3.44978	67	chromosome:NZ_CP051155.1/CP051155.1		1	2901	2020-04-14T00:00:00Z	ftp://ftp.ncbi.nlm.nih.gov/genomes/all/GCA/012/277/275/GCA_012277275.1_ASM1227727v1	ftp://ftp.ncbi.nlm.nih.gov/genomes/all/GCF/012/277/275/GCF_012277275.1_ASM1227727v1
Gibbsiella quercinecans	Bacteria;Proteobacteria;Gammaproteobacteria	FRB97	SAMN04388492	PRJNA308223	GCA_002291425.1	Complete	5.54851	55.9	chromosome:NZ_CP014136.1/CP014136.1		1	4808	2017-09-12T00:00:00Z	ftp://ftp.ncbi.nlm.nih.gov/genomes/all/GCA/002/291/425/GCA_002291425.1_ASM229142v1	ftp://ftp.ncbi.nlm.nih.gov/genomes/all/GCF/002/291/425/GCF_002291425.1_ASM229142v1
Gilliamella apicola	Bacteria;Proteobacteria;Gammaproteobacteria	wkB1	SAMN03081539	PRJNA238854	GCA_000599985.1	Complete	3.13941	33.6	chromosome:NZ_CP007445.1/CP007445.1		1	2738	2014-03-25T00:00:00Z	ftp://ftp.ncbi.nlm.nih.gov/genomes/all/GCA/000/599/985/GCA_000599985.1_ASM59998v1	ftp://ftp.ncbi.nlm.nih.gov/genomes/all/GCF/000/599/985/GCF_000599985.1_ASM59998v1
Gimesia maris	Bacteria;PVC group;Planctomycetes	CA11	SAMN10954008	PRJNA485700	GCA_007747015.1	Complete	7.62689	50.3	chromosome:NZ_CP036353.1/CP036353.1		1	5704	2019-07-31T00:00:00Z	ftp://ftp.ncbi.nlm.nih.gov/genomes/all/GCA/007/747/015/GCA_007747015.1_ASM774701v1	ftp://ftp.ncbi.nlm.nih.gov/genomes/all/GCF/007/747/015/GCF_007747015.1_ASM774701v1
Glaciecola nitratireducens FR1064	Bacteria;Proteobacteria;Gammaproteobacteria	FR1064	SAMN02603857	PRJNA73073	GCA_000226565.1	Complete	4.13423	42.3	chromosome:NC_016041.1/CP003060.1		1	3418	2011-09-28T00:00:00Z	ftp://ftp.ncbi.nlm.nih.gov/genomes/all/GCA/000/226/565/GCA_000226565.1_ASM22656v1	ftp://ftp.ncbi.nlm.nih.gov/genomes/all/GCF/000/226/565/GCF_000226565.1_ASM22656v1
Glaesserella parasuis	Bacteria;Proteobacteria;Gammaproteobacteria	YHP1818	SAMN18175053	PRJNA707125	GCA_017352235.1	Complete	2.31385	40	chromosome:NZ_CP071487.1/CP071487.1; plasmid unnamed:NZ_CP071488.1/CP071488.1		2	2088	2021-03-14T00:00:00Z	ftp://ftp.ncbi.nlm.nih.gov/genomes/all/GCA/017/352/235/GCA_017352235.1_ASM1735223v1	ftp://ftp.ncbi.nlm.nih.gov/genomes/all/GCF/017/352/235/GCF_017352235.1_ASM1735223v1
Gloeobacter violaceus PCC 7421	Bacteria;Terrabacteria group;Cyanobacteria/Melainabacteria group	PCC 7421	SAMD00061120	PRJNA9606	GCA_000011385.1	Complete	4.65902	62	chromosome:NC_005125.1/BA000045.2		1	4494	2003-09-25T00:00:00Z	ftp://ftp.ncbi.nlm.nih.gov/genomes/all/GCA/000/011/385/GCA_000011385.1_ASM1138v1	ftp://ftp.ncbi.nlm.nih.gov/genomes/all/GCF/000/011/385/GCF_000011385.1_ASM1138v1
Gloeothece citriformis PCC 7424	Bacteria;Terrabacteria group;Cyanobacteria/Melainabacteria group	PCC 7424	SAMN00000286	PRJNA20479	GCA_000021825.1	Complete	6.55417	38.5033	chromosome:NC_011729.1/CP001291.1; plasmid pP742401:NC_011738.1/CP001292.1; plasmid pP742402:NC_011737.1/CP001293.1; plasmid pP742403:NC_011730.1/CP001294.1; plasmid pP742404:NC_011732.1/CP001295.1; plasmid pP742405:NC_011733.1/CP001296.1; plasmid pP742406:NC_011734.1/CP001297.1		7	5635	2008-12-17T00:00:00Z	ftp://ftp.ncbi.nlm.nih.gov/genomes/all/GCA/000/021/825/GCA_000021825.1_ASM2182v1	ftp://ftp.ncbi.nlm.nih.gov/genomes/all/GCF/000/021/825/GCF_000021825.1_ASM2182v1
Gluconacetobacter diazotrophicus PA1 5	Bacteria;Proteobacteria;Alphaproteobacteria	PAl 5; ATCC 49037	SAMN02598444	PRJNA21071	GCA_000021325.1	Complete	3.91495	66.3446	chromosome:NC_011365.1/CP001189.1; plasmid pGDIA01:NC_011367.1/CP001190.1		2	3530	2008-10-16T00:00:00Z	ftp://ftp.ncbi.nlm.nih.gov/genomes/all/GCA/000/021/325/GCA_000021325.1_ASM2132v1	ftp://ftp.ncbi.nlm.nih.gov/genomes/all/GCF/000/021/325/GCF_000021325.1_ASM2132v1
Gluconobacter oxydans DSM 3504	Bacteria;Proteobacteria;Alphaproteobacteria	DSM 3504	SAMN05771126	PRJNA188081	GCA_000583855.1	Complete	2.88244	61	chromosome:NZ_CP004373.1/CP004373.1		1	2526	2014-03-03T00:00:00Z	ftp://ftp.ncbi.nlm.nih.gov/genomes/all/GCA/000/583/855/GCA_000583855.1_ASM58385v1	ftp://ftp.ncbi.nlm.nih.gov/genomes/all/GCF/000/583/855/GCF_000583855.1_ASM58385v1
Glutamicibacter halophytocola	Bacteria;Terrabacteria group;Actinobacteria	KLBMP 5180	SAMN03840760	PRJNA289022	GCA_001302565.1	Complete	3.91842	59.9893	chromosome:NZ_CP012750.1/CP012750.1; plasmid pKLBMP5180:NZ_CP012751.1/CP012751.1		2	3544	2015-09-29T00:00:00Z	ftp://ftp.ncbi.nlm.nih.gov/genomes/all/GCA/001/302/565/GCA_001302565.1_ASM130256v1	ftp://ftp.ncbi.nlm.nih.gov/genomes/all/GCF/001/302/565/GCF_001302565.1_ASM130256v1
Glycocaulis alkaliphilus	Bacteria;Proteobacteria;Alphaproteobacteria	6B-8	SAMN02442382	PRJNA230771	GCA_004000605.1	Complete	3.01966	63.4	chromosome:NZ_CP018911.1/CP018911.1		1	2815	2019-01-08T00:00:00Z	ftp://ftp.ncbi.nlm.nih.gov/genomes/all/GCA/004/000/605/GCA_004000605.1_ASM400060v1	ftp://ftp.ncbi.nlm.nih.gov/genomes/all/GCF/004/000/605/GCF_004000605.1_ASM400060v1
Gordonia bronchialis DSM 43247	Bacteria;Terrabacteria group;Actinobacteria	DSM 43247	SAMN00002600	PRJNA29549	GCA_000024785.1	Complete	5.29001	67.0692	chromosome:NC_013441.1/CP001802.1; plasmid pGBRO01:NC_013442.1/CP001803.1		2	4578	2009-10-27T00:00:00Z	ftp://ftp.ncbi.nlm.nih.gov/genomes/all/GCA/000/024/785/GCA_000024785.1_ASM2478v1	ftp://ftp.ncbi.nlm.nih.gov/genomes/all/GCF/000/024/785/GCF_000024785.1_ASM2478v1
Gottschalkia acidurici 9a	Bacteria;Terrabacteria group;Firmicutes	9a	SAMN02603272	PRJNA79221	GCA_000299355.1	Complete	3.10825	29.899	chromosome:NC_018664.1/CP003326.1; plasmid pCuri3:NC_018657.1/CP003327.1		2	2888	2012-09-27T00:00:00Z	ftp://ftp.ncbi.nlm.nih.gov/genomes/all/GCA/000/299/355/GCA_000299355.1_ASM29935v1	ftp://ftp.ncbi.nlm.nih.gov/genomes/all/GCF/000/299/355/GCF_000299355.1_ASM29935v1
Gracilibacillus salitolerans	Bacteria;Terrabacteria group;Firmicutes	SCU50	SAMN13151296	PRJNA580079	GCA_009650095.1	Complete	5.08811	36.7	chromosome:NZ_CP045915.1/CP045915.1		1	4571	2019-11-12T00:00:00Z	ftp://ftp.ncbi.nlm.nih.gov/genomes/all/GCA/009/650/095/GCA_009650095.1_ASM965009v1	ftp://ftp.ncbi.nlm.nih.gov/genomes/all/GCF/009/650/095/GCF_009650095.1_ASM965009v1
Gramella forsetii KT0803	Bacteria;FCB group;Bacteroidetes/Chlorobi group	KT0803	SAMEA2272667	PRJEA19061	GCA_000060345.1	Complete	3.79847	36.6	chromosome:NC_008571.1/CU207366.1		1	3378	2006-11-06T00:00:00Z	ftp://ftp.ncbi.nlm.nih.gov/genomes/all/GCA/000/060/345/GCA_000060345.1_ASM6034v1	ftp://ftp.ncbi.nlm.nih.gov/genomes/all/GCF/000/060/345/GCF_000060345.1_ASM6034v1
Granulibacter bethesdensis	Bacteria;Proteobacteria;Alphaproteobacteria	NIH7.1	SAMN05879420	PRJNA347348	GCA_001889445.1	Complete	2.70831	58.8	chromosome:NZ_CP018193.1/CP018193.1		1	2360	2016-12-06T00:00:00Z	ftp://ftp.ncbi.nlm.nih.gov/genomes/all/GCA/001/889/445/GCA_001889445.1_ASM188944v1	ftp://ftp.ncbi.nlm.nih.gov/genomes/all/GCF/001/889/445/GCF_001889445.1_ASM188944v1
Granulicatella adiacens	Bacteria;Terrabacteria group;Firmicutes	FDAARGOS_1477	SAMN20888894	PRJNA231221	GCA_019931005.1	Complete	1.96542	37.8	chromosome:NZ_CP082858.1/CP082858.1		1	1836	2021-09-12T00:00:00Z	ftp://ftp.ncbi.nlm.nih.gov/genomes/all/GCA/019/931/005/GCA_019931005.1_ASM1993100v1	ftp://ftp.ncbi.nlm.nih.gov/genomes/all/GCF/019/931/005/GCF_019931005.1_ASM1993100v1
Granulicella mallensis MP5ACTX8	Bacteria;Acidobacteria;Acidobacteriia	MP5ACTX8	SAMN02232025	PRJNA47903	GCA_000178955.2	Complete	6.23758	57.9	chromosome:NC_016631.1/CP003130.1		1	4764	2011-12-01T00:00:00Z	ftp://ftp.ncbi.nlm.nih.gov/genomes/all/GCA/000/178/955/GCA_000178955.2_ASM17895v2	ftp://ftp.ncbi.nlm.nih.gov/genomes/all/GCF/000/178/955/GCF_000178955.2_ASM17895v2
Granulosicoccus antarcticus IMCC3135	Bacteria;Proteobacteria;Gammaproteobacteria	IMCC3135	SAMN06112367	PRJNA167143	GCA_002215215.1	Complete	7.78386	52.9	chromosome:NZ_CP018632.1/CP018632.1		1	6639	2017-07-06T00:00:00Z	ftp://ftp.ncbi.nlm.nih.gov/genomes/all/GCA/002/215/215/GCA_002215215.1_ASM221521v1	ftp://ftp.ncbi.nlm.nih.gov/genomes/all/GCF/002/215/215/GCF_002215215.1_ASM221521v1
Grimontia hollisae	Bacteria;Proteobacteria;Gammaproteobacteria	FDAARGOS_111	SAMN03996327	PRJNA231221	GCA_001558255.2	Complete	3.99844	49.4846	chromosome 1:NZ_CP014056.2/CP014056.2; chromosome 2:NZ_CP014055.2/CP014055.2		2	3483	2016-02-11T00:00:00Z	ftp://ftp.ncbi.nlm.nih.gov/genomes/all/GCA/001/558/255/GCA_001558255.2_ASM155825v2	ftp://ftp.ncbi.nlm.nih.gov/genomes/all/GCF/001/558/255/GCF_001558255.2_ASM155825v2
Gryllotalpicola protaetiae	Bacteria;Terrabacteria group;Actinobacteria	2DFW10M-5	SAMN10141029	PRJNA493668	GCA_003627055.1	Complete	3.6778	69.1859	chromosome:NZ_CP032624.1/CP032624.1; plasmid unnamed1:NZ_CP032625.1/CP032625.1		2	3546	2018-10-07T00:00:00Z	ftp://ftp.ncbi.nlm.nih.gov/genomes/all/GCA/003/627/055/GCA_003627055.1_ASM362705v1	ftp://ftp.ncbi.nlm.nih.gov/genomes/all/GCF/003/627/055/GCF_003627055.1_ASM362705v1
Gudongella oleilytica	Bacteria;Terrabacteria group;Firmicutes	W6	SAMN10336855	PRJNA498902	GCA_004101785.1	Complete	2.35616	42.4	chromosome:NZ_CP035130.1/CP035130.1		1	2213	2019-01-22T00:00:00Z	ftp://ftp.ncbi.nlm.nih.gov/genomes/all/GCA/004/101/785/GCA_004101785.1_ASM410178v1	ftp://ftp.ncbi.nlm.nih.gov/genomes/all/GCF/004/101/785/GCF_004101785.1_ASM410178v1
Guyparkeria halophila	Bacteria;Proteobacteria;Gammaproteobacteria	sp2	SAMN13381662	PRJNA591430	GCA_009734265.1	Complete	2.59447	66.2	chromosome:NZ_CP046415.1/CP046415.1		1	2293	2019-12-09T00:00:00Z	ftp://ftp.ncbi.nlm.nih.gov/genomes/all/GCA/009/734/265/GCA_009734265.1_ASM973426v1	ftp://ftp.ncbi.nlm.nih.gov/genomes/all/GCF/009/734/265/GCF_009734265.1_ASM973426v1
Gynuella sunshinyii YC6258	Bacteria;Proteobacteria;Gammaproteobacteria	YC6258	SAMN03379849	PRJNA233633	GCA_000940805.1	Complete	6.47596	48.6	chromosome:NZ_CP007142.1/CP007142.1		1	5227	2015-03-04T00:00:00Z	ftp://ftp.ncbi.nlm.nih.gov/genomes/all/GCA/000/940/805/GCA_000940805.1_ASM94080v1	ftp://ftp.ncbi.nlm.nih.gov/genomes/all/GCF/000/940/805/GCF_000940805.1_ASM94080v1
Haematobacter massiliensis	Bacteria;Proteobacteria;Alphaproteobacteria	OT1	SAMN10829711	PRJNA517385	GCA_004328555.1	Complete	4.23291	64.4603	chromosome:NZ_CP035510.1/CP035510.1; plasmid pOT1-1:NZ_CP035511.1/CP035511.1; plasmid pOT1-2:NZ_CP035512.1/CP035512.1; plasmid pOT1-3:NZ_CP035513.1/CP035513.1; plasmid pOT1-4:NZ_CP035514.1/CP035514.1; plasmid pOT1-5:NZ_CP035515.1/CP035515.1; plasmid pOT1-6:NZ_CP035506.1/CP035506.1; plasmid pOT1-7:NZ_CP035507.1/CP035507.1; plasmid pOT1-8:NZ_CP035508.1/CP035508.1; plasmid pOT1-9:NZ_CP035509.1/CP035…		10	3883	2019-03-06T00:00:00Z	ftp://ftp.ncbi.nlm.nih.gov/genomes/all/GCA/004/328/555/GCA_004328555.1_ASM432855v1	ftp://ftp.ncbi.nlm.nih.gov/genomes/all/GCF/004/328/555/GCF_004328555.1_ASM432855v1
Haematospirillum jordaniae	Bacteria;Proteobacteria;Alphaproteobacteria	H5569	SAMN04456661	PRJNA310863	GCA_001611975.1	Complete	2.46762	55.474	chromosome:NZ_CP014525.1/CP014525.1; plasmid unnamed 1:NZ_CP014526.1/CP014526.1; plasmid unnamed 2:NZ_CP014527.1/CP014527.1		3	2205	2016-04-06T00:00:00Z	ftp://ftp.ncbi.nlm.nih.gov/genomes/all/GCA/001/611/975/GCA_001611975.1_ASM161197v1	ftp://ftp.ncbi.nlm.nih.gov/genomes/all/GCF/001/611/975/GCF_001611975.1_ASM161197v1
[Haemophilus] ducreyi	Bacteria;Proteobacteria;Gammaproteobacteria	VAN2	SAMN04632440	PRJNA318024	GCA_001647695.1	Complete	1.58962	37.9	chromosome:NZ_CP015425.1/CP015425.1		1	1381	2016-05-19T00:00:00Z	ftp://ftp.ncbi.nlm.nih.gov/genomes/all/GCA/001/647/695/GCA_001647695.1_ASM164769v1	ftp://ftp.ncbi.nlm.nih.gov/genomes/all/GCF/001/647/695/GCF_001647695.1_ASM164769v1
Haemophilus aegyptius	Bacteria;Proteobacteria;Gammaproteobacteria	NCTC8502	SAMEA4076725	PRJEB6403	GCA_900475885.1	Complete	1.99326	38.3	chromosome 1:NZ_LS483429.1/LS483429.1		1	1851	2018-06-17T00:00:00Z	ftp://ftp.ncbi.nlm.nih.gov/genomes/all/GCA/900/475/885/GCA_900475885.1_49595_C01	ftp://ftp.ncbi.nlm.nih.gov/genomes/all/GCF/900/475/885/GCF_900475885.1_49595_C01
Hafnia alvei	Bacteria;Proteobacteria;Gammaproteobacteria	A23BA	SAMN14329752	PRJNA610978	GCA_011617105.1	Complete	4.77205	48.7715	chromosome:NZ_CP050150.1/CP050150.1; plasmid pA23BA:NZ_CP050151.1/CP050151.1		2	4218	2020-03-23T00:00:00Z	ftp://ftp.ncbi.nlm.nih.gov/genomes/all/GCA/011/617/105/GCA_011617105.1_ASM1161710v1	ftp://ftp.ncbi.nlm.nih.gov/genomes/all/GCF/011/617/105/GCF_011617105.1_ASM1161710v1
Hahella chejuensis KCTC 2396	Bacteria;Proteobacteria;Gammaproteobacteria	KCTC 2396	SAMN02603483	PRJNA16064	GCA_000012985.1	Complete	7.21527	53.9	chromosome:NC_007645.1/CP000155.1		1	6262	2005-12-14T00:00:00Z	ftp://ftp.ncbi.nlm.nih.gov/genomes/all/GCA/000/012/985/GCA_000012985.1_ASM1298v1	ftp://ftp.ncbi.nlm.nih.gov/genomes/all/GCF/000/012/985/GCF_000012985.1_ASM1298v1
Halanaerobium praevalens DSM 2228	Bacteria;Terrabacteria group;Firmicutes	DSM 2228	SAMN00103629	PRJNA32591	GCA_000165465.1	Complete	2.30926	30.3	chromosome:NC_017455.1/CP002175.1		1	2094	2010-10-21T00:00:00Z	ftp://ftp.ncbi.nlm.nih.gov/genomes/all/GCA/000/165/465/GCA_000165465.1_ASM16546v1	ftp://ftp.ncbi.nlm.nih.gov/genomes/all/GCF/000/165/465/GCF_000165465.1_ASM16546v1
Halarcobacter anaerophilus	Bacteria;Proteobacteria;delta/epsilon subdivisions	DSM 24636	SAMN10884411	PRJNA521379	GCA_006459125.1	Complete	3.01692	30	chromosome:NZ_CP041070.1/CP041070.1		1	2926	2019-06-25T00:00:00Z	ftp://ftp.ncbi.nlm.nih.gov/genomes/all/GCA/006/459/125/GCA_006459125.1_ASM645912v1	ftp://ftp.ncbi.nlm.nih.gov/genomes/all/GCF/006/459/125/GCF_006459125.1_ASM645912v1
Haliangium ochraceum DSM 14365	Bacteria;Proteobacteria;delta/epsilon subdivisions	DSM 14365	SAMN00002596	PRJNA28711	GCA_000024805.1	Complete	9.44631	69.5	chromosome:NC_013440.1/CP001804.1		1	6718	2009-10-27T00:00:00Z	ftp://ftp.ncbi.nlm.nih.gov/genomes/all/GCA/000/024/805/GCA_000024805.1_ASM2480v1	ftp://ftp.ncbi.nlm.nih.gov/genomes/all/GCF/000/024/805/GCF_000024805.1_ASM2480v1
Halioglobus maricola	Bacteria;Proteobacteria;Gammaproteobacteria	IMCC14385	SAMN10929370	PRJNA522358	GCA_009388985.1	Complete	4.30644	56.7	chromosome:NZ_CP036422.1/CP036422.1		1	3866	2019-10-29T00:00:00Z	ftp://ftp.ncbi.nlm.nih.gov/genomes/all/GCA/009/388/985/GCA_009388985.1_ASM938898v1	ftp://ftp.ncbi.nlm.nih.gov/genomes/all/GCF/009/388/985/GCF_009388985.1_ASM938898v1
Haliscomenobacter hydrossis DSM 1100	Bacteria;FCB group;Bacteroidetes/Chlorobi group	DSM 1100	SAMN00713614	PRJNA48289	GCA_000212735.1	Complete	8.77165	47.0706	chromosome:NC_015510.1/CP002691.1; plasmid pHALHY01:NC_015511.1/CP002692.1; plasmid pHALHY02:NC_015512.1/CP002693.1; plasmid pHALHY03:NC_015513.1/CP002694.1		4	6698	2011-05-09T00:00:00Z	ftp://ftp.ncbi.nlm.nih.gov/genomes/all/GCA/000/212/735/GCA_000212735.1_ASM21273v1	ftp://ftp.ncbi.nlm.nih.gov/genomes/all/GCF/000/212/735/GCF_000212735.1_ASM21273v1
Haloactinobacterium kanbiaonis	Bacteria;Terrabacteria group;Actinobacteria	HY164	SAMN13324936	PRJNA590335	GCA_009708215.1	Complete	5.64825	71	chromosome:NZ_CP046175.1/CP046175.1		1	5092	2019-11-26T00:00:00Z	ftp://ftp.ncbi.nlm.nih.gov/genomes/all/GCA/009/708/215/GCA_009708215.1_ASM970821v1	ftp://ftp.ncbi.nlm.nih.gov/genomes/all/GCF/009/708/215/GCF_009708215.1_ASM970821v1
Halobacillus halophilus DSM 2266	Bacteria;Terrabacteria group;Firmicutes	type strain: DSM 2266	SAMEA2272168	PRJEA50647	GCA_000284515.1	Complete	4.17001	41.8004	chromosome:NC_017668.1/HE717023.1; plasmid PL3:NC_017670.1/HE717025.1; plasmid PL16:NC_017669.1/HE717024.1		3	3980	2012-04-11T00:00:00Z	ftp://ftp.ncbi.nlm.nih.gov/genomes/all/GCA/000/284/515/GCA_000284515.1_ASM28451v1	ftp://ftp.ncbi.nlm.nih.gov/genomes/all/GCF/000/284/515/GCF_000284515.1_ASM28451v1
Halobacteriovorax marinus SJ	Bacteria;Proteobacteria;Oligoflexia	SJ	SAMEA3138385	PRJNA50431	GCA_000210915.2	Complete	3.43791	36.6997	chromosome:NC_016620.1/FQ312005.1; plasmid pBMS1:NC_019100.1/HE610506.1		2	3270	2010-07-23T00:00:00Z	ftp://ftp.ncbi.nlm.nih.gov/genomes/all/GCA/000/210/915/GCA_000210915.2_ASM21091v2	ftp://ftp.ncbi.nlm.nih.gov/genomes/all/GCF/000/210/915/GCF_000210915.2_ASM21091v2
Halobacteroides halobius DSM 5150	Bacteria;Terrabacteria group;Firmicutes	DSM 5150	SAMN02261360	PRJNA46811	GCA_000328625.1	Complete	2.64926	32.5	chromosome:NC_019978.1/CP003359.1		1	2487	2012-12-28T00:00:00Z	ftp://ftp.ncbi.nlm.nih.gov/genomes/all/GCA/000/328/625/GCA_000328625.1_ASM32862v1	ftp://ftp.ncbi.nlm.nih.gov/genomes/all/GCF/000/328/625/GCF_000328625.1_ASM32862v1
Halomicronema hongdechloris C2206	Bacteria;Terrabacteria group;Cyanobacteria/Melainabacteria group	C2206	SAMN03466112	PRJNA280640	GCA_002075285.3	Complete	5.57784	54.6	chromosome:NZ_CP021983.2/CP021983.2		1	4824	2017-06-22T00:00:00Z	ftp://ftp.ncbi.nlm.nih.gov/genomes/all/GCA/002/075/285/GCA_002075285.3_ASM207528v3	ftp://ftp.ncbi.nlm.nih.gov/genomes/all/GCF/002/075/285/GCF_002075285.3_ASM207528v3
Halomonas elongata DSM 2581	Bacteria;Proteobacteria;Gammaproteobacteria	type strain: DSM 2581	SAMEA2272784	PRJEA49333	GCA_000196875.2	Complete	4.06182	63.6	chromosome:NC_014532.2/FN869568.2		1	3706	2010-09-17T00:00:00Z	ftp://ftp.ncbi.nlm.nih.gov/genomes/all/GCA/000/196/875/GCA_000196875.2_ASM19687v2	ftp://ftp.ncbi.nlm.nih.gov/genomes/all/GCF/000/196/875/GCF_000196875.2_ASM19687v2
Halorhodospira halophila SL1	Bacteria;Proteobacteria;Gammaproteobacteria	SL1	SAMN00623046	PRJNA15767	GCA_000015585.1	Complete	2.67845	68	chromosome:NC_008789.1/CP000544.1		1	2437	2007-01-10T00:00:00Z	ftp://ftp.ncbi.nlm.nih.gov/genomes/all/GCA/000/015/585/GCA_000015585.1_ASM1558v1	ftp://ftp.ncbi.nlm.nih.gov/genomes/all/GCF/000/015/585/GCF_000015585.1_ASM1558v1
Halothermothrix orenii H 168	Bacteria;Terrabacteria group;Firmicutes	H 168; DSM 9562	SAMN00623047	PRJNA16377	GCA_000020485.1	Complete	2.57815	37.9	chromosome:NC_011899.1/CP001098.1		1	2401	2009-01-13T00:00:00Z	ftp://ftp.ncbi.nlm.nih.gov/genomes/all/GCA/000/020/485/GCA_000020485.1_ASM2048v1	ftp://ftp.ncbi.nlm.nih.gov/genomes/all/GCF/000/020/485/GCF_000020485.1_ASM2048v1
Halothiobacillus neapolitanus c2	Bacteria;Proteobacteria;Gammaproteobacteria	c2	SAMN02598477	PRJNA31049	GCA_000024765.1	Complete	2.58289	54.7	chromosome:NC_013422.1/CP001801.1		1	2337	2009-10-21T00:00:00Z	ftp://ftp.ncbi.nlm.nih.gov/genomes/all/GCA/000/024/765/GCA_000024765.1_ASM2476v1	ftp://ftp.ncbi.nlm.nih.gov/genomes/all/GCF/000/024/765/GCF_000024765.1_ASM2476v1
Hankyongella ginsenosidimutans	Bacteria;Proteobacteria;Alphaproteobacteria	W1-2-3	SAMN11393911	PRJNA532297	GCA_005144965.1	Complete	2.88081	65	chromosome:NZ_CP039704.1/CP039704.1		1	2309	2019-05-05T00:00:00Z	ftp://ftp.ncbi.nlm.nih.gov/genomes/all/GCA/005/144/965/GCA_005144965.1_ASM514496v1	ftp://ftp.ncbi.nlm.nih.gov/genomes/all/GCF/005/144/965/GCF_005144965.1_ASM514496v1
Hartmannibacter diazotrophicus	Bacteria;Proteobacteria;Alphaproteobacteria	type strain: E19	SAMEA104312995	PRJEB22691	GCA_900231165.1	Complete	5.44977	63.99	chromosome 1:NZ_LT960614.1/LT960614.1; plasmid HDIAp1:NZ_LT960615.1/LT960615.1		2	4952	2017-10-24T00:00:00Z	ftp://ftp.ncbi.nlm.nih.gov/genomes/all/GCA/900/231/165/GCA_900231165.1_HDIA1	ftp://ftp.ncbi.nlm.nih.gov/genomes/all/GCF/900/231/165/GCF_900231165.1_HDIA1
Hathewaya histolytica	Bacteria;Terrabacteria group;Firmicutes	NCTC503	SAMEA3919786	PRJEB6403	GCA_901482605.1	Complete	2.74079	29.3	chromosome 1:NZ_LR590481.1/LR590481.1		1	2525	2019-05-11T00:00:00Z	ftp://ftp.ncbi.nlm.nih.gov/genomes/all/GCA/901/482/605/GCA_901482605.1_45532_E01	ftp://ftp.ncbi.nlm.nih.gov/genomes/all/GCF/901/482/605/GCF_901482605.1_45532_E01
Helicobacter pylori	Bacteria;Proteobacteria;delta/epsilon subdivisions	MT5135	SAMN18350190	PRJNA715181	GCA_017821535.1	Complete	1.62446	39.2704	chromosome:NZ_CP071982.1/CP071982.1; plasmid pMT5135:NZ_CP071983.1/CP071983.1		2	1434	2021-04-07T00:00:00Z	ftp://ftp.ncbi.nlm.nih.gov/genomes/all/GCA/017/821/535/GCA_017821535.1_ASM1782153v1	ftp://ftp.ncbi.nlm.nih.gov/genomes/all/GCF/017/821/535/GCF_017821535.1_ASM1782153v1
Heliomicrobium modesticaldum Ice1	Bacteria;Terrabacteria group;Firmicutes	Ice1; ATCC 51547	SAMN02602985	PRJNA13427	GCA_000019165.1	Complete	3.07541	57	chromosome:NC_010337.2/CP000930.2		1	2662	2008-02-11T00:00:00Z	ftp://ftp.ncbi.nlm.nih.gov/genomes/all/GCA/000/019/165/GCA_000019165.1_ASM1916v1	ftp://ftp.ncbi.nlm.nih.gov/genomes/all/GCF/000/019/165/GCF_000019165.1_ASM1916v1
Heliorestis convoluta	Bacteria;Terrabacteria group;Firmicutes	HH	SAMN12525469	PRJNA559149	GCA_009649955.1	Complete	3.21898	43.1	chromosome:NZ_CP045875.1/CP045875.1		1	2909	2019-11-12T00:00:00Z	ftp://ftp.ncbi.nlm.nih.gov/genomes/all/GCA/009/649/955/GCA_009649955.1_ASM964995v1	ftp://ftp.ncbi.nlm.nih.gov/genomes/all/GCF/009/649/955/GCF_009649955.1_ASM964995v1
Herbaspirillum seropedicae	Bacteria;Proteobacteria;Betaproteobacteria	AU13965	SAMN10532542	PRJNA508889	GCA_006378125.1	Complete	5.39297	63.0936	chromosome:NZ_CP034395.1/CP034395.1; plasmid unnamed:NZ_CP034394.1/CP034394.1		2	4689	2019-06-19T00:00:00Z	ftp://ftp.ncbi.nlm.nih.gov/genomes/all/GCA/006/378/125/GCA_006378125.1_ASM637812v1	ftp://ftp.ncbi.nlm.nih.gov/genomes/all/GCF/006/378/125/GCF_006378125.1_ASM637812v1
Herbinix luporum	Bacteria;Terrabacteria group;Firmicutes	SD1D	SAMEA3518679	PRJEB10631	GCA_900070325.1	Complete	2.60935	35.3	chromosome I:NZ_LN879430.1/LN879430.1		1	2306	2015-09-14T00:00:00Z	ftp://ftp.ncbi.nlm.nih.gov/genomes/all/GCA/900/070/325/GCA_900070325.1_SD1D	ftp://ftp.ncbi.nlm.nih.gov/genomes/all/GCF/900/070/325/GCF_900070325.1_SD1D
Herminiimonas arsenitoxidans	Bacteria;Proteobacteria;Betaproteobacteria	AS8	SAMEA4545685	PRJEB17872	GCA_900130075.1	Complete	3.78432	51.3	chromosome I:NZ_LT671418.1/LT671418.1		1	3489	2017-01-14T00:00:00Z	ftp://ftp.ncbi.nlm.nih.gov/genomes/all/GCA/900/130/075/GCA_900130075.1_Herminiimonas_arsenitoxidans	ftp://ftp.ncbi.nlm.nih.gov/genomes/all/GCF/900/130/075/GCF_900130075.1_Herminiimonas_arsenitoxidans
Heyndrickxia vini	Bacteria;Terrabacteria group;Firmicutes	JCM 19841	SAMN16955019	PRJNA639094	GCA_016772275.1	Complete	4.3098	36	chromosome:NZ_CP065425.1/CP065425.1		1	4045	2021-01-29T00:00:00Z	ftp://ftp.ncbi.nlm.nih.gov/genomes/all/GCA/016/772/275/GCA_016772275.1_ASM1677227v1	ftp://ftp.ncbi.nlm.nih.gov/genomes/all/GCF/016/772/275/GCF_016772275.1_ASM1677227v1
Hippea maritima DSM 10411	Bacteria;Proteobacteria;delta/epsilon subdivisions	DSM 10411	SAMN00713597	PRJNA48195	GCA_000194135.1	Complete	1.69443	37.5	chromosome:NC_015318.1/CP002606.1		1	1709	2011-03-29T00:00:00Z	ftp://ftp.ncbi.nlm.nih.gov/genomes/all/GCA/000/194/135/GCA_000194135.1_ASM19413v1	ftp://ftp.ncbi.nlm.nih.gov/genomes/all/GCF/000/194/135/GCF_000194135.1_ASM19413v1
Hirschia baltica ATCC 49814	Bacteria;Proteobacteria;Alphaproteobacteria	ATCC 49814	SAMN02598497	PRJNA33191	GCA_000023785.1	Complete	3.54011	45.1594	chromosome:NC_012982.1/CP001678.1; plasmid pHbal01:NC_012983.1/CP001679.1		2	3171	2009-07-17T00:00:00Z	ftp://ftp.ncbi.nlm.nih.gov/genomes/all/GCA/000/023/785/GCA_000023785.1_ASM2378v1	ftp://ftp.ncbi.nlm.nih.gov/genomes/all/GCF/000/023/785/GCF_000023785.1_ASM2378v1
Histophilus somni	Bacteria;Proteobacteria;Gammaproteobacteria	USDA-ARS-USMARC-63368	SAMN06141917	PRJNA281531	GCA_002162215.1	Complete	2.1835	37.4	chromosome:NZ_CP018804.1/CP018804.1		1	1894	2017-05-31T00:00:00Z	ftp://ftp.ncbi.nlm.nih.gov/genomes/all/GCA/002/162/215/GCA_002162215.1_ASM216221v1	ftp://ftp.ncbi.nlm.nih.gov/genomes/all/GCF/002/162/215/GCF_002162215.1_ASM216221v1
Hoyosella subflava DQS3-9A1	Bacteria;Terrabacteria group;Actinobacteria	DQS3-9A1	SAMN02603151	PRJNA63351	GCA_000214175.1	Complete	4.86349	62.1997	chromosome:NC_015564.1/CP002786.1; plasmid pAS9A-1:NC_015560.1/CP002787.1; plasmid pAS9A-2:NC_015561.1/CP002788.1		3	4461	2011-05-20T00:00:00Z	ftp://ftp.ncbi.nlm.nih.gov/genomes/all/GCA/000/214/175/GCA_000214175.1_ASM21417v1	ftp://ftp.ncbi.nlm.nih.gov/genomes/all/GCF/000/214/175/GCF_000214175.1_ASM21417v1
Humisphaera borealis	Bacteria;PVC group;Planctomycetes	M1803	SAMN16556687	PRJNA672121	GCA_015169395.1	Complete	7.18989	63.1	chromosome:NZ_CP063458.1/CP063458.1		1	5314	2020-11-02T00:00:00Z	ftp://ftp.ncbi.nlm.nih.gov/genomes/all/GCA/015/169/395/GCA_015169395.1_ASM1516939v1	ftp://ftp.ncbi.nlm.nih.gov/genomes/all/GCF/015/169/395/GCF_015169395.1_ASM1516939v1
Hydrocarboniclastica marina	Bacteria;Proteobacteria;Gammaproteobacteria	soil36-7	SAMN09602974	PRJNA479718	GCA_004851605.1	Complete	4.2585	57.9501	chromosome:NZ_CP031093.1/CP031093.1; plasmid psoil36-7:NZ_CP031094.1/CP031094.1		2	3681	2019-04-24T00:00:00Z	ftp://ftp.ncbi.nlm.nih.gov/genomes/all/GCA/004/851/605/GCA_004851605.1_ASM485160v1	ftp://ftp.ncbi.nlm.nih.gov/genomes/all/GCF/004/851/605/GCF_004851605.1_ASM485160v1
Hydrogenimonas urashimensis	Bacteria;Proteobacteria;delta/epsilon subdivisions	SSM-sur55	SAMD00229896	PRJDB9990	GCA_016593255.1	Complete	2.29789	52.8	chromosome 1:NZ_AP023212.1/AP023212.1		1	2263	2020-12-12T00:00:00Z	ftp://ftp.ncbi.nlm.nih.gov/genomes/all/GCA/016/593/255/GCA_016593255.1_ASM1659325v1	ftp://ftp.ncbi.nlm.nih.gov/genomes/all/GCF/016/593/255/GCF_016593255.1_ASM1659325v1
Hydrogenobacter thermophilus TK-6	Bacteria;Aquificae;Aquificae	TK-6	SAMN00191234	PRJNA41547	GCA_000164905.1	Complete	1.74293	44	chromosome:NC_017161.1/CP002221.1		1	1895	2010-10-15T00:00:00Z	ftp://ftp.ncbi.nlm.nih.gov/genomes/all/GCA/000/164/905/GCA_000164905.1_ASM16490v1	ftp://ftp.ncbi.nlm.nih.gov/genomes/all/GCF/000/164/905/GCF_000164905.1_ASM16490v1
Hydrogenophaga pseudoflava	Bacteria;Proteobacteria;Betaproteobacteria	DSM 1084	SAMN11056680	PRJNA525691	GCA_004353865.1	Complete	4.90597	67.0484	chromosome:NZ_CP037867.1/CP037867.1; plasmid pDSM1084:NZ_CP037868.1/CP037868.1		2	4633	2019-03-17T00:00:00Z	ftp://ftp.ncbi.nlm.nih.gov/genomes/all/GCA/004/353/865/GCA_004353865.1_ASM435386v1	ftp://ftp.ncbi.nlm.nih.gov/genomes/all/GCF/004/353/865/GCF_004353865.1_ASM435386v1
Hydrogenophilus thermoluteolus	Bacteria;Proteobacteria;Hydrogenophilalia	TH-1	SAMD00115820	PRJDB6915	GCA_003574215.1	Complete	2.28878	61.6025	chromosome:NZ_AP018558.1/AP018558.1; plasmid pTH1:NZ_AP018559.1/AP018559.1		2	2155	2018-06-20T00:00:00Z	ftp://ftp.ncbi.nlm.nih.gov/genomes/all/GCA/003/574/215/GCA_003574215.1_ASM357421v1	ftp://ftp.ncbi.nlm.nih.gov/genomes/all/GCF/003/574/215/GCF_003574215.1_ASM357421v1
Hydrogenovibrio crunogenus	Bacteria;Proteobacteria;Gammaproteobacteria	SP-41	SAMN09937998	PRJNA488626	GCA_004786015.1	Complete	2.45326	42.6	chromosome:NZ_CP032096.1/CP032096.1		1	2266	2019-04-12T00:00:00Z	ftp://ftp.ncbi.nlm.nih.gov/genomes/all/GCA/004/786/015/GCA_004786015.1_ASM478601v1	ftp://ftp.ncbi.nlm.nih.gov/genomes/all/GCF/004/786/015/GCF_004786015.1_ASM478601v1
Hymenobacter swuensis DY53	Bacteria;FCB group;Bacteroidetes/Chlorobi group	DY53	SAMN03081528	PRJNA234054	GCA_000576555.1	Complete	5.25207	59.6512	chromosome:NZ_CP007145.1/CP007145.1; plasmid pHsw1:NZ_CP007144.1/CP007144.1; plasmid pHsw2:NZ_CP007143.1/CP007143.1; plasmid pHsw3:NZ_CP007146.1/CP007146.1		4	4428	2014-02-24T00:00:00Z	ftp://ftp.ncbi.nlm.nih.gov/genomes/all/GCA/000/576/555/GCA_000576555.1_ASM57655v1	ftp://ftp.ncbi.nlm.nih.gov/genomes/all/GCF/000/576/555/GCF_000576555.1_ASM57655v1
Hypericibacter adhaerens	Bacteria;Proteobacteria;Alphaproteobacteria	R5959	SAMN12429833	PRJNA558203	GCA_008728835.1	Complete	5.86525	67.4	chromosome:NZ_CP042582.1/CP042582.1		1	5165	2019-09-30T00:00:00Z	ftp://ftp.ncbi.nlm.nih.gov/genomes/all/GCA/008/728/835/GCA_008728835.1_ASM872883v1	ftp://ftp.ncbi.nlm.nih.gov/genomes/all/GCF/008/728/835/GCF_008728835.1_ASM872883v1
Hyphomicrobium denitrificans ATCC 51888	Bacteria;Proteobacteria;Alphaproteobacteria	ATCC 51888	SAMN02598499	PRJNA33261	GCA_000143145.1	Complete	3.63897	60.8	chromosome:NC_014313.1/CP002083.1		1	3454	2010-06-25T00:00:00Z	ftp://ftp.ncbi.nlm.nih.gov/genomes/all/GCA/000/143/145/GCA_000143145.1_ASM14314v1	ftp://ftp.ncbi.nlm.nih.gov/genomes/all/GCF/000/143/145/GCF_000143145.1_ASM14314v1
Hyphomonas neptunium ATCC 15444	Bacteria;Proteobacteria;Alphaproteobacteria	ATCC 15444	SAMN02604041	PRJNA15721	GCA_000013025.1	Complete	3.70502	61.9	chromosome:NC_008358.1/CP000158.1		1	3474	2006-09-18T00:00:00Z	ftp://ftp.ncbi.nlm.nih.gov/genomes/all/GCA/000/013/025/GCA_000013025.1_ASM1302v1	ftp://ftp.ncbi.nlm.nih.gov/genomes/all/GCF/000/013/025/GCF_000013025.1_ASM1302v1
Ichthyobacterium seriolicida	Bacteria;FCB group;Bacteroidetes/Chlorobi group	JBKA-6	SAMD00000006	PRJDB1450	GCA_002369955.1	Complete	1.92141	32.8	chromosome:NZ_AP014564.1/AP014564.1		1	1390	2016-11-25T00:00:00Z	ftp://ftp.ncbi.nlm.nih.gov/genomes/all/GCA/002/369/955/GCA_002369955.1_ASM236995v1	ftp://ftp.ncbi.nlm.nih.gov/genomes/all/GCF/002/369/955/GCF_002369955.1_ASM236995v1
Ideonella dechloratans	Bacteria;Proteobacteria;Betaproteobacteria	CCUG 30977	SAMN23421340	PRJNA305687	GCA_021049305.1	Complete	4.54402	69.2156	chromosome:NZ_CP088081.1/CP088081.1; plasmid unnamed1:NZ_CP088082.1/CP088082.1		2	4126	2021-12-06T00:00:00Z	ftp://ftp.ncbi.nlm.nih.gov/genomes/all/GCA/021/049/305/GCA_021049305.1_ASM2104930v1	ftp://ftp.ncbi.nlm.nih.gov/genomes/all/GCF/021/049/305/GCF_021049305.1_ASM2104930v1
Idiomarina loihiensis L2TR	Bacteria;Proteobacteria;Gammaproteobacteria	L2TR	SAMN02604184	PRJNA10790	GCA_000008465.1	Complete	2.83932	47	chromosome:NC_006512.1/AE017340.1		1	2642	2004-12-02T00:00:00Z	ftp://ftp.ncbi.nlm.nih.gov/genomes/all/GCA/000/008/465/GCA_000008465.1_ASM846v1	ftp://ftp.ncbi.nlm.nih.gov/genomes/all/GCF/000/008/465/GCF_000008465.1_ASM846v1
Ignavibacterium album JCM 16511	Bacteria;FCB group;Bacteroidetes/Chlorobi group	JCM 16511	SAMN02603949	PRJNA61811	GCA_000258405.1	Complete	3.659	33.9	chromosome:NC_017464.1/CP003418.1		1	3117	2012-04-10T00:00:00Z	ftp://ftp.ncbi.nlm.nih.gov/genomes/all/GCA/000/258/405/GCA_000258405.1_ASM25840v1	ftp://ftp.ncbi.nlm.nih.gov/genomes/all/GCF/000/258/405/GCF_000258405.1_ASM25840v1
Ilumatobacter coccineus YM16-304	Bacteria;Terrabacteria group;Actinobacteria	YM16-304	SAMD00060985	PRJDA63297	GCA_000348785.1	Complete	4.83018	67.3	chromosome:NC_020520.1/AP012057.1		1	4237	2013-03-15T23:05:00Z	ftp://ftp.ncbi.nlm.nih.gov/genomes/all/GCA/000/348/785/GCA_000348785.1_ASM34878v1	ftp://ftp.ncbi.nlm.nih.gov/genomes/all/GCF/000/348/785/GCF_000348785.1_ASM34878v1
Ilyobacter polytropus DSM 2926	Bacteria;Fusobacteria;Fusobacteriia	DSM 2926	SAMN00116458	PRJNA32577	GCA_000165505.1	Complete	3.13231	34.3553	chromosome:NC_014632.1/CP002281.1; plasmid pILYOP01:NC_014633.1/CP002282.1; plasmid pILYOP02:NC_014634.1/CP002283.1		3	2930	2010-10-22T00:00:00Z	ftp://ftp.ncbi.nlm.nih.gov/genomes/all/GCA/000/165/505/GCA_000165505.1_ASM16550v1	ftp://ftp.ncbi.nlm.nih.gov/genomes/all/GCF/000/165/505/GCF_000165505.1_ASM16550v1
Immundisolibacter cernigliae	Bacteria;Proteobacteria;Gammaproteobacteria	TR3.2	SAMN04528780	PRJNA314077	GCA_001697225.1	Complete	3.24354	67.8	chromosome:NZ_CP014671.1/CP014671.1		1	3061	2016-08-02T00:00:00Z	ftp://ftp.ncbi.nlm.nih.gov/genomes/all/GCA/001/697/225/GCA_001697225.1_ASM169722v1	ftp://ftp.ncbi.nlm.nih.gov/genomes/all/GCF/001/697/225/GCF_001697225.1_ASM169722v1
Indioceanicola profundi	Bacteria;Proteobacteria;Alphaproteobacteria	SCSIO 08040	SAMN09405541	PRJNA475899	GCA_003568845.1	Complete	5.37498	66.2396	chromosome:NZ_CP030126.1/CP030126.1; plasmid unnamed1:NZ_CP030127.1/CP030127.1; plasmid unnamed2:NZ_CP030128.1/CP030128.1; plasmid unnamed3:NZ_CP030129.1/CP030129.1		4	4791	2018-09-13T00:00:00Z	ftp://ftp.ncbi.nlm.nih.gov/genomes/all/GCA/003/568/845/GCA_003568845.1_ASM356884v1	ftp://ftp.ncbi.nlm.nih.gov/genomes/all/GCF/003/568/845/GCF_003568845.1_ASM356884v1
Inhella inkyongensis	Bacteria;Proteobacteria;Betaproteobacteria	IMCC1713	SAMN11834752	PRJNA544366	GCA_005952805.1	Complete	4.08441	66.2	chromosome:NZ_CP040709.1/CP040709.1		1	3741	2019-06-04T00:00:00Z	ftp://ftp.ncbi.nlm.nih.gov/genomes/all/GCA/005/952/805/GCA_005952805.1_ASM595280v1	ftp://ftp.ncbi.nlm.nih.gov/genomes/all/GCF/005/952/805/GCF_005952805.1_ASM595280v1
Intestinibaculum porci	Bacteria;Terrabacteria group;Firmicutes	SG0102	SAMD00149527	PRJDB7628	GCA_003925875.1	Complete	3.21292	39.5	chromosome:NZ_AP019309.1/AP019309.1		1	2934	2018-11-14T00:00:00Z	ftp://ftp.ncbi.nlm.nih.gov/genomes/all/GCA/003/925/875/GCA_003925875.1_ASM392587v1	ftp://ftp.ncbi.nlm.nih.gov/genomes/all/GCF/003/925/875/GCF_003925875.1_ASM392587v1
Intrasporangium calvum DSM 43043	Bacteria;Terrabacteria group;Actinobacteria	DSM 43043	SAMN00713569	PRJNA43527	GCA_000184685.1	Complete	4.02438	70.7	chromosome:NC_014830.1/CP002343.1		1	3582	2010-12-29T00:00:00Z	ftp://ftp.ncbi.nlm.nih.gov/genomes/all/GCA/000/184/685/GCA_000184685.1_ASM18468v1	ftp://ftp.ncbi.nlm.nih.gov/genomes/all/GCF/000/184/685/GCF_000184685.1_ASM18468v1
Iocasia fonsfrigidae	Bacteria;Terrabacteria group;Firmicutes	NS-1	SAMN13386518	PRJNA591664	GCA_017751145.1	Complete	3.92649	35	chromosome:NZ_CP046640.1/CP046640.1		1	3671	2021-04-05T00:00:00Z	ftp://ftp.ncbi.nlm.nih.gov/genomes/all/GCA/017/751/145/GCA_017751145.1_ASM1775114v1	ftp://ftp.ncbi.nlm.nih.gov/genomes/all/GCF/017/751/145/GCF_017751145.1_ASM1775114v1
Iodobacter ciconiae	Bacteria;Proteobacteria;Betaproteobacteria	H11R3	SAMN10578776	PRJNA509323	GCA_003952345.1	Complete	3.87738	48	chromosome:NZ_CP034433.1/CP034433.1		1	3260	2018-12-18T00:00:00Z	ftp://ftp.ncbi.nlm.nih.gov/genomes/all/GCA/003/952/345/GCA_003952345.1_ASM395234v1	ftp://ftp.ncbi.nlm.nih.gov/genomes/all/GCF/003/952/345/GCF_003952345.1_ASM395234v1
Isoptericola variabilis 225	Bacteria;Terrabacteria group;Actinobacteria	225	SAMN00713634	PRJNA49657	GCA_000215105.1	Complete	3.30774	73.9	chromosome:NC_015588.1/CP002810.1		1	2936	2011-05-26T00:00:00Z	ftp://ftp.ncbi.nlm.nih.gov/genomes/all/GCA/000/215/105/GCA_000215105.1_ASM21510v1	ftp://ftp.ncbi.nlm.nih.gov/genomes/all/GCF/000/215/105/GCF_000215105.1_ASM21510v1
Isorropodon fossajaponicum endosymbiont JTNG4	Bacteria;unclassified Bacteria;Isorropodon fossajaponicum symbiont	JTNG4	SAMD00067081	PRJDB551	GCA_016592615.1	Complete	1.448	37.2	chromosome:NZ_AP013043.1/AP013043.1		1	1509	2020-12-08T00:00:00Z	ftp://ftp.ncbi.nlm.nih.gov/genomes/all/GCA/016/592/615/GCA_016592615.1_ASM1659261v1	ftp://ftp.ncbi.nlm.nih.gov/genomes/all/GCF/016/592/615/GCF_016592615.1_ASM1659261v1
Isosphaera pallida ATCC 43644	Bacteria;PVC group;Planctomycetes	ATCC 43644	SAMN00138929	PRJNA32825	GCA_000186345.1	Complete	5.5293	62.4469	chromosome:NC_014962.1/CP002353.1; plasmid pISOP01:NC_014957.1/CP002354.1		2	3636	2011-01-20T00:00:00Z	ftp://ftp.ncbi.nlm.nih.gov/genomes/all/GCA/000/186/345/GCA_000186345.1_ASM18634v1	ftp://ftp.ncbi.nlm.nih.gov/genomes/all/GCF/000/186/345/GCF_000186345.1_ASM18634v1
Janibacter melonis	Bacteria;Terrabacteria group;Actinobacteria	M714	SAMN10373444	PRJNA503758	GCA_003721155.4	Complete	3.48107	72.9187	chromosome:NZ_CP044548.2/CP044548.2; plasmid unnamed:NZ_CP046475.1/CP046475.1		2	3279	2019-10-04T00:00:00Z	ftp://ftp.ncbi.nlm.nih.gov/genomes/all/GCA/003/721/155/GCA_003721155.4_ASM372115v4	ftp://ftp.ncbi.nlm.nih.gov/genomes/all/GCF/003/721/155/GCF_003721155.3_ASM372115v4
Janthinobacterium lividum	Bacteria;Proteobacteria;Betaproteobacteria	EIF1	SAMN14082727	PRJNA605963	GCA_013372045.1	Complete	6.37359	62.6	chromosome:NZ_CP048832.1/CP048832.1		1	5530	2020-06-24T00:00:00Z	ftp://ftp.ncbi.nlm.nih.gov/genomes/all/GCA/013/372/045/GCA_013372045.1_ASM1337204v1	ftp://ftp.ncbi.nlm.nih.gov/genomes/all/GCF/013/372/045/GCF_013372045.1_ASM1337204v1
Jejubacter calystegiae	Bacteria;Proteobacteria;Gammaproteobacteria	KSNA2	SAMN11650091	PRJNA542973	GCA_005671395.1	Complete	5.1828	56.1	chromosome:NZ_CP040428.1/CP040428.1		1	4692	2019-05-23T00:00:00Z	ftp://ftp.ncbi.nlm.nih.gov/genomes/all/GCA/005/671/395/GCA_005671395.1_ASM567139v1	ftp://ftp.ncbi.nlm.nih.gov/genomes/all/GCF/005/671/395/GCF_005671395.1_ASM567139v1
Jeotgalibaca arthritidis	Bacteria;Terrabacteria group;Firmicutes	CECT 9157	SAMN14260637	PRJNA609845	GCA_011100465.1	Complete	2.3481	38.2	chromosome:NZ_CP049740.1/CP049740.1		1	2200	2020-03-10T00:00:00Z	ftp://ftp.ncbi.nlm.nih.gov/genomes/all/GCA/011/100/465/GCA_011100465.1_ASM1110046v1	ftp://ftp.ncbi.nlm.nih.gov/genomes/all/GCF/011/100/465/GCF_011100465.1_ASM1110046v1
Jeotgalibacillus malaysiensis	Bacteria;Terrabacteria group;Firmicutes	D5	SAMN02870886	PRJNA253510	GCA_000818095.1	Complete	4.11951	42.3633	chromosome:NZ_CP009416.1/CP009416.1; plasmid unnamed:NZ_CP009417.1/CP009417.1		2	4246	2015-01-14T00:00:00Z	ftp://ftp.ncbi.nlm.nih.gov/genomes/all/GCA/000/818/095/GCA_000818095.1_ASM81809v1	ftp://ftp.ncbi.nlm.nih.gov/genomes/all/GCF/000/818/095/GCF_000818095.1_ASM81809v1
Jinshanibacter zhutongyuii	Bacteria;Proteobacteria;Gammaproteobacteria	CF-458	SAMN10613010	PRJNA510665	GCA_004295645.1	Complete	4.63194	45.7	chromosome:NZ_CP034752.1/CP034752.1		1	3966	2019-02-25T00:00:00Z	ftp://ftp.ncbi.nlm.nih.gov/genomes/all/GCA/004/295/645/GCA_004295645.1_ASM429564v1	ftp://ftp.ncbi.nlm.nih.gov/genomes/all/GCF/004/295/645/GCF_004295645.1_ASM429564v1
Jonesia denitrificans	Bacteria;Terrabacteria group;Actinobacteria	NCTC10816	SAMEA3905375	PRJEB6403	GCA_900475835.1	Complete	2.74965	58.4	chromosome 1:NZ_LS483423.1/LS483423.1		1	2462	2018-06-17T00:00:00Z	ftp://ftp.ncbi.nlm.nih.gov/genomes/all/GCA/900/475/835/GCA_900475835.1_45232_G01	ftp://ftp.ncbi.nlm.nih.gov/genomes/all/GCF/900/475/835/GCF_900475835.1_45232_G01
Kaistella antarctica	Bacteria;FCB group;Bacteroidetes/Chlorobi group	NCTC13489	SAMEA48409918	PRJEB6403	GCA_900637895.1	Complete	3.13722	36.1	chromosome 1:NZ_LR134441.1/LR134441.1		1	2810	2018-12-19T00:00:00Z	ftp://ftp.ncbi.nlm.nih.gov/genomes/all/GCA/900/637/895/GCA_900637895.1_52700_G01	ftp://ftp.ncbi.nlm.nih.gov/genomes/all/GCF/900/637/895/GCF_900637895.1_52700_G01
Kangiella koreensis DSM 16069	Bacteria;Proteobacteria;Gammaproteobacteria	DSM 16069	SAMN00002604	PRJNA29443	GCA_000024085.1	Complete	2.85207	43.7	chromosome:NC_013166.1/CP001707.1		1	2589	2009-08-28T00:00:00Z	ftp://ftp.ncbi.nlm.nih.gov/genomes/all/GCA/000/024/085/GCA_000024085.1_ASM2408v1	ftp://ftp.ncbi.nlm.nih.gov/genomes/all/GCF/000/024/085/GCF_000024085.1_ASM2408v1
Kaustia mangrovi	Bacteria;Proteobacteria;Alphaproteobacteria	R1DC25	SAMN12206556	PRJNA480561	GCA_015482775.1	Complete	4.63054	67.3	chromosome:NZ_CP058214.1/CP058214.1		1	4228	2020-11-16T00:00:00Z	ftp://ftp.ncbi.nlm.nih.gov/genomes/all/GCA/015/482/775/GCA_015482775.1_ASM1548277v1	ftp://ftp.ncbi.nlm.nih.gov/genomes/all/GCF/015/482/775/GCF_015482775.1_ASM1548277v1
Keratinibaculum paraultunense	Bacteria;Terrabacteria group;Firmicutes	KD-1	SAMN17377608	PRJNA693111	GCA_016767175.1	Complete	2.308	29.5	chromosome:NZ_CP068564.1/CP068564.1		1	2181	2021-01-28T00:00:00Z	ftp://ftp.ncbi.nlm.nih.gov/genomes/all/GCA/016/767/175/GCA_016767175.1_ASM1676717v1	ftp://ftp.ncbi.nlm.nih.gov/genomes/all/GCF/016/767/175/GCF_016767175.1_ASM1676717v1
Ketobacter alkanivorans	Bacteria;Proteobacteria;Gammaproteobacteria	GI5	SAMN06011404	PRJNA353912	GCA_002863865.1	Complete	4.9145	51.2	chromosome:NZ_CP022684.1/CP022684.1		1	4141	2018-01-05T00:00:00Z	ftp://ftp.ncbi.nlm.nih.gov/genomes/all/GCA/002/863/865/GCA_002863865.1_ASM286386v1	ftp://ftp.ncbi.nlm.nih.gov/genomes/all/GCF/002/863/865/GCF_002863865.1_ASM286386v1
Ketogulonicigenium vulgare	Bacteria;Proteobacteria;Alphaproteobacteria	Hbe602	SAMN04159244	PRJNA298454	GCA_001399515.1	Complete	3.27639	61.734	chromosome:NZ_CP012908.1/CP012908.1; plasmid 1:NZ_CP012909.1/CP012909.1; plasmid 2:NZ_CP012910.1/CP012910.1		3	3118	2015-10-19T00:00:00Z	ftp://ftp.ncbi.nlm.nih.gov/genomes/all/GCA/001/399/515/GCA_001399515.1_ASM139951v1	ftp://ftp.ncbi.nlm.nih.gov/genomes/all/GCF/001/399/515/GCF_001399515.1_ASM139951v1
Kibdelosporangium phytohabitans	Bacteria;Terrabacteria group;Actinobacteria	KLBMP1111	SAMN03840758	PRJNA289020	GCA_001302585.1	Complete	11.7598	68.4	chromosome:NZ_CP012752.1/CP012752.1		1	10456	2015-09-29T00:00:00Z	ftp://ftp.ncbi.nlm.nih.gov/genomes/all/GCA/001/302/585/GCA_001302585.1_ASM130258v1	ftp://ftp.ncbi.nlm.nih.gov/genomes/all/GCF/001/302/585/GCF_001302585.1_ASM130258v1
Kineobactrum salinum	Bacteria;Proteobacteria;Gammaproteobacteria	M2	SAMN14074152	PRJNA605681	GCA_010669285.1	Complete	4.6495	60.7	chromosome:NZ_CP048711.1/CP048711.1		1	3913	2020-02-17T00:00:00Z	ftp://ftp.ncbi.nlm.nih.gov/genomes/all/GCA/010/669/285/GCA_010669285.1_ASM1066928v1	ftp://ftp.ncbi.nlm.nih.gov/genomes/all/GCF/010/669/285/GCF_010669285.1_ASM1066928v1
Kineococcus radiotolerans SRS30216 = ATCC BAA-149	Bacteria;Terrabacteria group;Actinobacteria	SRS30216	SAMN02598259	PRJNA10689	GCA_000017305.1	Complete	4.95667	74.2104	chromosome:NC_009664.2/CP000750.2; plasmid pKRAD01:NC_009806.1/CP000751.1; plasmid pKRAD02:NC_009660.1/CP000752.1		3	4653	2007-07-10T00:00:00Z	ftp://ftp.ncbi.nlm.nih.gov/genomes/all/GCA/000/017/305/GCA_000017305.1_ASM1730v1	ftp://ftp.ncbi.nlm.nih.gov/genomes/all/GCF/000/017/305/GCF_000017305.1_ASM1730v1
Kingella oralis	Bacteria;Proteobacteria;Betaproteobacteria	DSM 18271	SAMN15603182	PRJNA647881	GCA_014054985.1	Complete	2.42053	54.2536	chromosome:NZ_CP059569.1/CP059569.1; plasmid pDSM18271:NZ_CP059568.1/CP059568.1		2	2481	2020-08-04T00:00:00Z	ftp://ftp.ncbi.nlm.nih.gov/genomes/all/GCA/014/054/985/GCA_014054985.1_ASM1405498v1	ftp://ftp.ncbi.nlm.nih.gov/genomes/all/GCF/014/054/985/GCF_014054985.1_ASM1405498v1
Kiritimatiella glycovorans	Bacteria;PVC group;Kiritimatiellaeota	L21-Fru-AB	SAMN03329217	PRJNA274602	GCA_001017655.1	Complete	2.94972	63.3	chromosome:NZ_CP010904.1/CP010904.1		1	2405	2015-06-02T00:00:00Z	ftp://ftp.ncbi.nlm.nih.gov/genomes/all/GCA/001/017/655/GCA_001017655.1_ASM101765v1	ftp://ftp.ncbi.nlm.nih.gov/genomes/all/GCF/001/017/655/GCF_001017655.1_ASM101765v1
Kitasatospora setae KM-6054	Bacteria;Terrabacteria group;Actinobacteria	KM-6054	SAMD00060928	PRJDA19951	GCA_000269985.1	Complete	8.78328	74.2	chromosome:NC_016109.1/AP010968.1		1	7415	2010-11-11T23:03:00Z	ftp://ftp.ncbi.nlm.nih.gov/genomes/all/GCA/000/269/985/GCA_000269985.1_ASM26998v1	ftp://ftp.ncbi.nlm.nih.gov/genomes/all/GCF/000/269/985/GCF_000269985.1_ASM26998v1
Klebsiella oxytoca	Bacteria;Proteobacteria;Gammaproteobacteria	FDAARGOS_500	SAMN10163176	PRJNA231221	GCA_003812925.1	Complete	5.87908	55.1572	chromosome:NZ_CP033844.1/CP033844.1; plasmid unnamed1:NZ_CP033845.1/CP033845.1; plasmid unnamed2:NZ_CP033846.1/CP033846.1		3	5316	2018-11-21T00:00:00Z	ftp://ftp.ncbi.nlm.nih.gov/genomes/all/GCA/003/812/925/GCA_003812925.1_ASM381292v1	ftp://ftp.ncbi.nlm.nih.gov/genomes/all/GCF/003/812/925/GCF_003812925.1_ASM381292v1
Kluyvera ascorbata	Bacteria;Proteobacteria;Gammaproteobacteria	TP1631	SAMD00204448	PRJDB9277	GCA_015099135.1	Complete	5.37131	53.9504	chromosome:NZ_AP022665.1/AP022665.1; plasmid pKATP1:NZ_AP022666.1/AP022666.1; plasmid pKATP2:NZ_AP022667.1/AP022667.1; plasmid pKATP3:NZ_AP022668.1/AP022668.1; plasmid pKATP4:NZ_AP022669.1/AP022669.1; plasmid pKATP5:NZ_AP022670.1/AP022670.1		6	4916	2020-10-05T23:03:00Z	ftp://ftp.ncbi.nlm.nih.gov/genomes/all/GCA/015/099/135/GCA_015099135.1_ASM1509913v1	ftp://ftp.ncbi.nlm.nih.gov/genomes/all/GCF/015/099/135/GCF_015099135.1_ASM1509913v1
Koleobacter methoxysyntrophicus	Bacteria;Terrabacteria group;Firmicutes	NRmbB1	SAMN15502970	PRJNA645406	GCA_017301615.1	Complete	3.10278	40.8	chromosome:NZ_CP059066.1/CP059066.1		1	2962	2021-03-08T00:00:00Z	ftp://ftp.ncbi.nlm.nih.gov/genomes/all/GCA/017/301/615/GCA_017301615.1_ASM1730161v1	ftp://ftp.ncbi.nlm.nih.gov/genomes/all/GCF/017/301/615/GCF_017301615.1_ASM1730161v1
Komagataeibacter hansenii	Bacteria;Proteobacteria;Alphaproteobacteria	C110	SAMN16237465	PRJNA664932	GCA_014843995.1	Complete	3.54919	59.5658	chromosome:NZ_CP062147.1/CP062147.1; plasmid pKHC110_1:NZ_CP062149.1/CP062149.1; plasmid pKHC110_2:NZ_CP062148.1/CP062148.1		3	3002	2020-10-05T00:00:00Z	ftp://ftp.ncbi.nlm.nih.gov/genomes/all/GCA/014/843/995/GCA_014843995.1_ASM1484399v1	ftp://ftp.ncbi.nlm.nih.gov/genomes/all/GCF/014/843/995/GCF_014843995.1_ASM1484399v1
Kordia antarctica	Bacteria;FCB group;Bacteroidetes/Chlorobi group	IMCC3317	SAMN06214045	PRJNA360649	GCA_009901525.1	Complete	5.50099	33.2	chromosome:NZ_CP019288.1/CP019288.1		1	4558	2020-01-17T00:00:00Z	ftp://ftp.ncbi.nlm.nih.gov/genomes/all/GCA/009/901/525/GCA_009901525.1_ASM990152v1	ftp://ftp.ncbi.nlm.nih.gov/genomes/all/GCF/009/901/525/GCF_009901525.1_ASM990152v1
Kordiimonas pumila	Bacteria;Proteobacteria;Alphaproteobacteria	N18	SAMN16069864	PRJNA481858	GCA_015240255.1	Complete	4.04166	47.4	chromosome:NZ_CP061205.1/CP061205.1		1	3517	2020-11-05T00:00:00Z	ftp://ftp.ncbi.nlm.nih.gov/genomes/all/GCA/015/240/255/GCA_015240255.1_ASM1524025v1	ftp://ftp.ncbi.nlm.nih.gov/genomes/all/GCF/015/240/255/GCF_015240255.1_ASM1524025v1
Kosakonia radicincitans	Bacteria;Proteobacteria;Gammaproteobacteria	DSM 107547	SAMN11638161	PRJNA542777	GCA_008330085.1	Complete	5.77474	53.9754	chromosome:NZ_CP040392.1/CP040392.1; plasmid pKrDSM107547:NZ_CP040393.1/CP040393.1		2	5269	2019-09-09T00:00:00Z	ftp://ftp.ncbi.nlm.nih.gov/genomes/all/GCA/008/330/085/GCA_008330085.1_ASM833008v1	ftp://ftp.ncbi.nlm.nih.gov/genomes/all/GCF/008/330/085/GCF_008330085.1_ASM833008v1
Kosmotoga olearia TBF 19.5.1	Bacteria;Thermotogae;Thermotogae	TBF 19.5.1	SAMN00001868	PRJNA29419	GCA_000023325.1	Complete	2.30213	41.5	chromosome:NC_012785.1/CP001634.1		1	2091	2009-06-08T00:00:00Z	ftp://ftp.ncbi.nlm.nih.gov/genomes/all/GCA/000/023/325/GCA_000023325.1_ASM2332v1	ftp://ftp.ncbi.nlm.nih.gov/genomes/all/GCF/000/023/325/GCF_000023325.1_ASM2332v1
Kozakia baliensis	Bacteria;Proteobacteria;Alphaproteobacteria	NBRC 16680	SAMN04396915	PRJNA311264	GCA_001787355.1	Complete	3.09358	57.6407	chromosome:NZ_CP014681.1/CP014681.1; plasmid pKB16680_1:NZ_CP014682.1/CP014682.1; plasmid pKB16680_2:NZ_CP014683.1/CP014683.1; plasmid pKB16680_3:NZ_CP014684.1/CP014684.1; plasmid pKB16680_4:NZ_CP014685.1/CP014685.1; plasmid pKB16680_5:NZ_CP014686.1/CP014686.1		6	2827	2016-10-19T00:00:00Z	ftp://ftp.ncbi.nlm.nih.gov/genomes/all/GCA/001/787/355/GCA_001787355.1_ASM178735v1	ftp://ftp.ncbi.nlm.nih.gov/genomes/all/GCF/001/787/355/GCF_001787355.1_ASM178735v1
Kribbella flavida DSM 17836	Bacteria;Terrabacteria group;Actinobacteria	DSM 17836	SAMN02598447	PRJNA21089	GCA_000024345.1	Complete	7.57949	70.6	chromosome:NC_013729.1/CP001736.1		1	6963	2010-01-13T00:00:00Z	ftp://ftp.ncbi.nlm.nih.gov/genomes/all/GCA/000/024/345/GCA_000024345.1_ASM2434v1	ftp://ftp.ncbi.nlm.nih.gov/genomes/all/GCF/000/024/345/GCF_000024345.1_ASM2434v1
Kroppenstedtia eburnea	Bacteria;Terrabacteria group;Firmicutes	DSM 45196	SAMN13905711	PRJNA602730	GCA_013282215.1	Complete	3.565	54.1	chromosome:NZ_CP048103.1/CP048103.1		1	3345	2020-06-05T00:00:00Z	ftp://ftp.ncbi.nlm.nih.gov/genomes/all/GCA/013/282/215/GCA_013282215.1_ASM1328221v1	ftp://ftp.ncbi.nlm.nih.gov/genomes/all/GCF/013/282/215/GCF_013282215.1_ASM1328221v1
Ktedonosporobacter rubrisoli	Bacteria;Terrabacteria group;Chloroflexi	SCAWS-G2	SAMN10712707	PRJNA513426	GCA_004208415.1	Complete	11.3406	51.8	chromosome:NZ_CP035758.1/CP035758.1		1	9571	2019-02-16T00:00:00Z	ftp://ftp.ncbi.nlm.nih.gov/genomes/all/GCA/004/208/415/GCA_004208415.1_ASM420841v1	ftp://ftp.ncbi.nlm.nih.gov/genomes/all/GCF/004/208/415/GCF_004208415.1_ASM420841v1
Kushneria marisflavi	Bacteria;Proteobacteria;Gammaproteobacteria	SW32	SAMN06765534	PRJNA383457	GCA_002157205.1	Complete	3.66718	59	chromosome:NZ_CP021358.1/CP021358.1		1	3233	2017-05-24T00:00:00Z	ftp://ftp.ncbi.nlm.nih.gov/genomes/all/GCA/002/157/205/GCA_002157205.1_ASM215720v1	ftp://ftp.ncbi.nlm.nih.gov/genomes/all/GCF/002/157/205/GCF_002157205.1_ASM215720v1
Kutzneria albida DSM 43870	Bacteria;Terrabacteria group;Actinobacteria	DSM 43870	SAMN02641507	PRJNA235190	GCA_000525635.1	Complete	9.87493	70.6	chromosome:NZ_CP007155.1/CP007155.1		1	8702	2014-02-03T00:00:00Z	ftp://ftp.ncbi.nlm.nih.gov/genomes/all/GCA/000/525/635/GCA_000525635.1_ASM52563v1	ftp://ftp.ncbi.nlm.nih.gov/genomes/all/GCF/000/525/635/GCF_000525635.1_ASM52563v1
Kyrpidia tusciae DSM 2912	Bacteria;Terrabacteria group;Firmicutes	DSM 2912	SAMN00017498	PRJNA31345	GCA_000092905.1	Complete	3.38477	59.1	chromosome:NC_014098.1/CP002017.1		1	3196	2010-04-29T00:00:00Z	ftp://ftp.ncbi.nlm.nih.gov/genomes/all/GCA/000/092/905/GCA_000092905.1_ASM9290v1	ftp://ftp.ncbi.nlm.nih.gov/genomes/all/GCF/000/092/905/GCF_000092905.1_ASM9290v1
Labilibaculum antarcticum	Bacteria;FCB group;Bacteroidetes/Chlorobi group	SPP2	SAMD00078003	PRJDB5655	GCA_002356295.1	Complete	5.71899	36	chromosome:NZ_AP018042.1/AP018042.1		1	4381	2017-06-06T00:00:00Z	ftp://ftp.ncbi.nlm.nih.gov/genomes/all/GCA/002/356/295/GCA_002356295.1_ASM235629v1	ftp://ftp.ncbi.nlm.nih.gov/genomes/all/GCF/002/356/295/GCF_002356295.1_ASM235629v1
Labilithrix luteola	Bacteria;Proteobacteria;delta/epsilon subdivisions	DSM 27648	SAMN03951129	PRJNA291650	GCA_001263205.1	Complete	12.1915	66.1	chromosome:NZ_CP012333.1/CP012333.1		1	10457	2015-08-07T00:00:00Z	ftp://ftp.ncbi.nlm.nih.gov/genomes/all/GCA/001/263/205/GCA_001263205.1_ASM126320v1	ftp://ftp.ncbi.nlm.nih.gov/genomes/all/GCF/001/263/205/GCF_001263205.1_ASM126320v1
Lachnoanaerobaculum umeaense	Bacteria;Terrabacteria group;Firmicutes	DSM 23576 = CCUG 58757	SAMN10059125	PRJNA490792	GCA_003589745.1	Complete	2.81044	35.1	chromosome:NZ_CP032364.1/CP032364.1		1	2433	2018-09-23T00:00:00Z	ftp://ftp.ncbi.nlm.nih.gov/genomes/all/GCA/003/589/745/GCA_003589745.1_ASM358974v1	ftp://ftp.ncbi.nlm.nih.gov/genomes/all/GCF/003/589/745/GCF_003589745.1_ASM358974v1
Lachnoclostridium phytofermentans ISDg	Bacteria;Terrabacteria group;Firmicutes	ISDg	SAMN02598360	PRJNA16184	GCA_000018685.1	Complete	4.84759	35.3	chromosome:NC_010001.1/CP000885.1		1	3977	2007-11-19T00:00:00Z	ftp://ftp.ncbi.nlm.nih.gov/genomes/all/GCA/000/018/685/GCA_000018685.1_ASM1868v1	ftp://ftp.ncbi.nlm.nih.gov/genomes/all/GCF/000/018/685/GCF_000018685.1_ASM1868v1
Lacinutrix venerupis	Bacteria;FCB group;Bacteroidetes/Chlorobi group	DOK2-8	SAMN06234633	PRJNA361535	GCA_001971745.1	Complete	3.1924	30.6	chromosome:NZ_CP019352.1/CP019352.1		1	2804	2017-01-26T00:00:00Z	ftp://ftp.ncbi.nlm.nih.gov/genomes/all/GCA/001/971/745/GCA_001971745.1_ASM197174v1	ftp://ftp.ncbi.nlm.nih.gov/genomes/all/GCF/001/971/745/GCF_001971745.1_ASM197174v1
Lacipirellula parvula	Bacteria;PVC group;Planctomycetes	PX69	SAMD00187762	PRJDB8786	GCA_009177095.1	Complete	6.92226	61.7	chromosome:NZ_AP021861.1/AP021861.1		1	5393	2019-10-10T23:09:00Z	ftp://ftp.ncbi.nlm.nih.gov/genomes/all/GCA/009/177/095/GCA_009177095.1_ASM917709v1	ftp://ftp.ncbi.nlm.nih.gov/genomes/all/GCF/009/177/095/GCF_009177095.1_ASM917709v1
Lacticaseibacillus casei DSM 20011 = JCM 1134 = ATCC 393	Bacteria;Terrabacteria group;Firmicutes	ATCC 393	SAMD00061035	PRJDB480	GCA_000829055.1	Complete	2.95296	47.8636	chromosome:NZ_AP012544.1/AP012544.1; plasmid pLBCZ-1:NZ_AP012545.1/AP012545.1; plasmid pLBCZ-2:NZ_AP012546.1/AP012546.1		3	2584	2013-08-14T23:06:00Z	ftp://ftp.ncbi.nlm.nih.gov/genomes/all/GCA/000/829/055/GCA_000829055.1_ASM82905v1	ftp://ftp.ncbi.nlm.nih.gov/genomes/all/GCF/000/829/055/GCF_000829055.1_ASM82905v1
Lactiplantibacillus plantarum	Bacteria;Terrabacteria group;Firmicutes	SK151	SAMN09373895	PRJNA474785	GCA_003269405.1	Complete	3.23125	44.6	chromosome:NZ_CP030105.1/CP030105.1		1	2894	2018-06-28T00:00:00Z	ftp://ftp.ncbi.nlm.nih.gov/genomes/all/GCA/003/269/405/GCA_003269405.1_ASM326940v1	ftp://ftp.ncbi.nlm.nih.gov/genomes/all/GCF/003/269/405/GCF_003269405.1_ASM326940v1
Lactobacillus delbrueckii subsp. jakobsenii ZN7a-9 = DSM 26046	Bacteria;Terrabacteria group;Firmicutes	DSM 26046	SAMN06066887	PRJNA355248	GCA_001888925.1	Complete	1.8918	50.1	chromosome:NZ_CP018218.1/CP018218.1		1	1627	2016-12-05T00:00:00Z	ftp://ftp.ncbi.nlm.nih.gov/genomes/all/GCA/001/888/925/GCA_001888925.1_ASM188892v1	ftp://ftp.ncbi.nlm.nih.gov/genomes/all/GCF/001/888/925/GCF_001888925.1_ASM188892v1
Lactococcus lactis	Bacteria;Terrabacteria group;Firmicutes	LAC460	SAMN15502559	PRJNA645372	GCA_020463755.1	Complete	2.4266	35	chromosome:NZ_CP059048.1/CP059048.1		1	2284	2021-10-13T00:00:00Z	ftp://ftp.ncbi.nlm.nih.gov/genomes/all/GCA/020/463/755/GCA_020463755.1_ASM2046375v1	ftp://ftp.ncbi.nlm.nih.gov/genomes/all/GCF/020/463/755/GCF_020463755.1_ASM2046375v1
Lacunisphaera limnophila	Bacteria;PVC group;Verrucomicrobia	IG16b	SAMN04880612	PRJNA319155	GCA_001746835.1	Complete	4.19928	66.5	chromosome:NZ_CP016094.1/CP016094.1		1	3511	2016-09-26T00:00:00Z	ftp://ftp.ncbi.nlm.nih.gov/genomes/all/GCA/001/746/835/GCA_001746835.1_ASM174683v1	ftp://ftp.ncbi.nlm.nih.gov/genomes/all/GCF/001/746/835/GCF_001746835.1_ASM174683v1
Lancefieldella parvulum DSM 20469	Bacteria;Terrabacteria group;Actinobacteria	DSM 20469	SAMN00001907	PRJNA29401	GCA_000024225.1	Complete	1.54381	45.7	chromosome:NC_013203.1/CP001721.1		1	1351	2009-09-09T00:00:00Z	ftp://ftp.ncbi.nlm.nih.gov/genomes/all/GCA/000/024/225/GCA_000024225.1_ASM2422v1	ftp://ftp.ncbi.nlm.nih.gov/genomes/all/GCF/000/024/225/GCF_000024225.1_ASM2422v1
Lapidilactobacillus dextrinicus	Bacteria;Terrabacteria group;Firmicutes	LH506	SAMN12777614	PRJNA566017	GCA_008831385.1	Complete	1.83698	38.2	chromosome:NZ_CP044499.1/CP044499.1		1	1705	2019-10-07T00:00:00Z	ftp://ftp.ncbi.nlm.nih.gov/genomes/all/GCA/008/831/385/GCA_008831385.1_ASM883138v1	ftp://ftp.ncbi.nlm.nih.gov/genomes/all/GCF/008/831/385/GCF_008831385.1_ASM883138v1
Laribacter hongkongensis	Bacteria;Proteobacteria;Betaproteobacteria	HLGZ1	SAMN07204264	PRJNA389628	GCA_002215055.1	Complete	3.42427	62.3	chromosome:NZ_CP022115.1/CP022115.1		1	3209	2017-07-05T00:00:00Z	ftp://ftp.ncbi.nlm.nih.gov/genomes/all/GCA/002/215/055/GCA_002215055.1_ASM221505v1	ftp://ftp.ncbi.nlm.nih.gov/genomes/all/GCF/002/215/055/GCF_002215055.1_ASM221505v1
Latilactobacillus sakei	Bacteria;Terrabacteria group;Firmicutes	CBA3614	SAMN13258981	PRJNA588925	GCA_009676365.1	Complete	2.01807	41.1276	chromosome:NZ_CP046037.1/CP046037.1; plasmid unnamed1:NZ_CP046038.1/CP046038.1; plasmid unnamed2:NZ_CP046039.1/CP046039.1		3	1910	2019-11-20T00:00:00Z	ftp://ftp.ncbi.nlm.nih.gov/genomes/all/GCA/009/676/365/GCA_009676365.1_ASM967636v1	ftp://ftp.ncbi.nlm.nih.gov/genomes/all/GCF/009/676/365/GCF_009676365.1_ASM967636v1
Lautropia mirabilis	Bacteria;Proteobacteria;Betaproteobacteria	NCTC12852	SAMEA4504063	PRJEB6403	GCA_900637555.1	Complete	3.17201	65.5	chromosome 1:NZ_LR134378.1/LR134378.1		1	2523	2018-12-19T00:00:00Z	ftp://ftp.ncbi.nlm.nih.gov/genomes/all/GCA/900/637/555/GCA_900637555.1_51726_E01	ftp://ftp.ncbi.nlm.nih.gov/genomes/all/GCF/900/637/555/GCF_900637555.1_51726_E01
Lawsonella clevelandensis	Bacteria;Terrabacteria group;Actinobacteria	X1036	SAMN02943398	PRJNA256353	GCA_001293125.1	Complete	1.86055	58.6	chromosome:NZ_CP009312.1/CP009312.1		1	1543	2015-09-17T00:00:00Z	ftp://ftp.ncbi.nlm.nih.gov/genomes/all/GCA/001/293/125/GCA_001293125.1_ASM129312v1	ftp://ftp.ncbi.nlm.nih.gov/genomes/all/GCF/001/293/125/GCF_001293125.1_ASM129312v1
Lawsonia intracellularis N343	Bacteria;Proteobacteria;delta/epsilon subdivisions	N343	SAMN02603631	PRJNA175550	GCA_000331715.1	Complete	1.71919	33.0918	chromosome:NC_020127.1/CP004029.1; plasmid 1:NC_020128.1/CP004030.1; plasmid 2:NC_020129.1/CP004031.1; plasmid 3:NC_020130.1/CP004032.1		4	1424	2013-01-14T00:00:00Z	ftp://ftp.ncbi.nlm.nih.gov/genomes/all/GCA/000/331/715/GCA_000331715.1_ASM33171v1	ftp://ftp.ncbi.nlm.nih.gov/genomes/all/GCF/000/331/715/GCF_000331715.1_ASM33171v1
Leadbetterella byssophila DSM 17132	Bacteria;FCB group;Bacteroidetes/Chlorobi group	DSM 17132	SAMN00191237	PRJNA38283	GCA_000166395.1	Complete	4.05965	40.4	chromosome:NC_014655.1/CP002305.1		1	3505	2010-11-12T00:00:00Z	ftp://ftp.ncbi.nlm.nih.gov/genomes/all/GCA/000/166/395/GCA_000166395.1_ASM16639v1	ftp://ftp.ncbi.nlm.nih.gov/genomes/all/GCF/000/166/395/GCF_000166395.1_ASM16639v1
Leclercia adecarboxylata	Bacteria;Proteobacteria;Gammaproteobacteria	USDA-ARS-USMARC-60222	SAMN04158503	PRJNA281531	GCA_001518835.1	Complete	4.80392	55.8	chromosome:NZ_CP013990.1/CP013990.1		1	4346	2016-01-20T00:00:00Z	ftp://ftp.ncbi.nlm.nih.gov/genomes/all/GCA/001/518/835/GCA_001518835.1_ASM151883v1	ftp://ftp.ncbi.nlm.nih.gov/genomes/all/GCF/001/518/835/GCF_001518835.1_ASM151883v1
Lederbergia lentus	Bacteria;Terrabacteria group;Firmicutes	NCTC4824	SAMEA4040590	PRJEB6403	GCA_900478165.1	Complete	4.38437	36.7	chromosome 1:NZ_LS483476.1/LS483476.1		1	4010	2018-06-17T00:00:00Z	ftp://ftp.ncbi.nlm.nih.gov/genomes/all/GCA/900/478/165/GCA_900478165.1_48290_A02	ftp://ftp.ncbi.nlm.nih.gov/genomes/all/GCF/900/478/165/GCF_900478165.1_48290_A02
Leeuwenhoekiella palythoae	Bacteria;FCB group;Bacteroidetes/Chlorobi group	F5	SAMN21876824	PRJNA766805	GCA_020310025.1	Complete	3.99477	39.9	chromosome:NZ_CP084318.1/CP084318.1		1	3375	2021-10-06T00:00:00Z	ftp://ftp.ncbi.nlm.nih.gov/genomes/all/GCA/020/310/025/GCA_020310025.1_ASM2031002v1	ftp://ftp.ncbi.nlm.nih.gov/genomes/all/GCF/020/310/025/GCF_020310025.1_ASM2031002v1
Legionella pneumophila	Bacteria;Proteobacteria;Gammaproteobacteria	C9_S	SAMN05180030	PRJNA323476	GCA_001753085.1	Complete	3.50407	38.3271	chromosome:NZ_CP015941.1/CP015941.1; plasmid unnamed1:NZ_CP015942.1/CP015942.1; plasmid unamed2:NZ_CP015943.1/CP015943.1		3	3066	2016-10-06T00:00:00Z	ftp://ftp.ncbi.nlm.nih.gov/genomes/all/GCA/001/753/085/GCA_001753085.1_ASM175308v1	ftp://ftp.ncbi.nlm.nih.gov/genomes/all/GCF/001/753/085/GCF_001753085.1_ASM175308v1
Leifsonia xyli subsp. cynodontis DSM 46306	Bacteria;Terrabacteria group;Actinobacteria	DSM 46306	SAMN02603223	PRJNA215687	GCA_000470775.1	Complete	2.68642	68.3	chromosome:NC_022438.1/CP006734.1		1	2251	2013-09-24T00:00:00Z	ftp://ftp.ncbi.nlm.nih.gov/genomes/all/GCA/000/470/775/GCA_000470775.1_ASM47077v1	ftp://ftp.ncbi.nlm.nih.gov/genomes/all/GCF/000/470/775/GCF_000470775.1_ASM47077v1
Leisingera methylohalidivorans DSM 14336	Bacteria;Proteobacteria;Alphaproteobacteria	DSM 14336; MB2	SAMN02769646	PRJNA74371	GCA_000511355.1	Complete	4.651	62.3557	chromosome:NC_023135.1/CP006773.1; plasmid unnamed:NC_023146.1/CP006774.1; plasmid unnamed2:NC_023136.1/CP006775.1		3	4235	2013-12-20T00:00:00Z	ftp://ftp.ncbi.nlm.nih.gov/genomes/all/GCA/000/511/355/GCA_000511355.1_ASM51135v1	ftp://ftp.ncbi.nlm.nih.gov/genomes/all/GCF/000/511/355/GCF_000511355.1_ASM51135v1
Leminorella richardii	Bacteria;Proteobacteria;Gammaproteobacteria	NCTC12151	SAMEA2548145	PRJEB6403	GCA_900478135.1	Complete	3.97627	51.9	chromosome 1:NZ_LS483470.1/LS483470.1		1	3401	2018-06-17T00:00:00Z	ftp://ftp.ncbi.nlm.nih.gov/genomes/all/GCA/900/478/135/GCA_900478135.1_28193_H01	ftp://ftp.ncbi.nlm.nih.gov/genomes/all/GCF/900/478/135/GCF_900478135.1_28193_H01
Lentibacillus amyloliquefaciens	Bacteria;Terrabacteria group;Firmicutes	LAM0015	SAMN04103130	PRJNA296764	GCA_001307805.2	Complete	3.85828	42.1	chromosome:NZ_CP013862.1/CP013862.1		1	3677	2016-01-12T00:00:00Z	ftp://ftp.ncbi.nlm.nih.gov/genomes/all/GCA/001/307/805/GCA_001307805.2_ASM130780v2	ftp://ftp.ncbi.nlm.nih.gov/genomes/all/GCF/001/307/805/GCF_001307805.1_ASM130780v2
Lentilactobacillus hilgardii	Bacteria;Terrabacteria group;Firmicutes	LMG 07934	SAMN14262734	PRJNA609644	GCA_011765585.1	Complete	2.77186	39.7	chromosome:NZ_CP050262.1/CP050262.1		1	2566	2020-03-29T00:00:00Z	ftp://ftp.ncbi.nlm.nih.gov/genomes/all/GCA/011/765/585/GCA_011765585.1_ASM1176558v1	ftp://ftp.ncbi.nlm.nih.gov/genomes/all/GCF/011/765/585/GCF_011765585.1_ASM1176558v1
Lentzea guizhouensis	Bacteria;Terrabacteria group;Actinobacteria	DHS C013	SAMN05369592	PRJNA328305	GCA_001701025.1	Complete	9.99787	70	chromosome:NZ_CP016793.1/CP016793.1		1	9215	2016-08-09T00:00:00Z	ftp://ftp.ncbi.nlm.nih.gov/genomes/all/GCA/001/701/025/GCA_001701025.1_ASM170102v1	ftp://ftp.ncbi.nlm.nih.gov/genomes/all/GCF/001/701/025/GCF_001701025.1_ASM170102v1
Leptolyngbya boryana IAM M-101	Bacteria;Terrabacteria group;Cyanobacteria/Melainabacteria group	IAM M-101	SAMD00019988	PRJDB706	GCA_002142475.1	Complete	6.80347	47.013	chromosome:NZ_AP014638.1/AP014638.1; plasmid pLBA:NZ_AP014639.1/AP014639.1; plasmid pLBX:NZ_AP014640.1/AP014640.1; plasmid pLBY:NZ_AP014641.1/AP014641.1		4	6186	2015-02-14T00:00:00Z	ftp://ftp.ncbi.nlm.nih.gov/genomes/all/GCA/002/142/475/GCA_002142475.1_ASM214247v1	ftp://ftp.ncbi.nlm.nih.gov/genomes/all/GCF/002/142/475/GCF_002142475.1_ASM214247v1
Leptospira interrogans serovar Copenhageni	Bacteria;Spirochaetes;Spirochaetia	FDAARGOS_203	SAMN04875540	PRJNA231221	GCA_002073495.2	Complete	4.63076	35	chromosome:NZ_CP020414.2/CP020414.2; plasmid unnamed1:NZ_CP020413.2/CP020413.2		2	3631	2017-03-29T00:00:00Z	ftp://ftp.ncbi.nlm.nih.gov/genomes/all/GCA/002/073/495/GCA_002073495.2_ASM207349v2	ftp://ftp.ncbi.nlm.nih.gov/genomes/all/GCF/002/073/495/GCF_002073495.2_ASM207349v2
Leptospirillum ferrooxidans C2-3	Bacteria;Nitrospirae;Nitrospira	C2-3	SAMD00061058	PRJDB73	GCA_000284315.1	Complete	2.55954	50	chromosome:NC_017094.1/AP012342.1		1	2389	2012-03-30T23:06:00Z	ftp://ftp.ncbi.nlm.nih.gov/genomes/all/GCA/000/284/315/GCA_000284315.1_ASM28431v1	ftp://ftp.ncbi.nlm.nih.gov/genomes/all/GCF/000/284/315/GCF_000284315.1_ASM28431v1
Leptothrix cholodnii SP-6	Bacteria;Proteobacteria;Betaproteobacteria	SP-6	SAMN02598429	PRJNA20039	GCA_000019785.1	Complete	4.9094	68.9	chromosome:NC_010524.1/CP001013.1		1	4349	2008-03-25T00:00:00Z	ftp://ftp.ncbi.nlm.nih.gov/genomes/all/GCA/000/019/785/GCA_000019785.1_ASM1978v1	ftp://ftp.ncbi.nlm.nih.gov/genomes/all/GCF/000/019/785/GCF_000019785.1_ASM1978v1
Leptotrichia hofstadii	Bacteria;Fusobacteria;Fusobacteriia	JCM16775	SAMD00156223	PRJDB7856	GCA_007990525.1	Complete	2.60438	30.5901	chromosome:NZ_AP019823.1/AP019823.1; plasmid pJCM16775-1:NZ_AP019824.1/AP019824.1; plasmid pJCM16775-2:NZ_AP019825.1/AP019825.1; plasmid pJCM16775-3:NZ_AP019826.1/AP019826.1		4	2420	2019-07-24T00:00:00Z	ftp://ftp.ncbi.nlm.nih.gov/genomes/all/GCA/007/990/525/GCA_007990525.1_ASM799052v1	ftp://ftp.ncbi.nlm.nih.gov/genomes/all/GCF/007/990/525/GCF_007990525.1_ASM799052v1
Leucobacter triazinivorans	Bacteria;Terrabacteria group;Actinobacteria	JW-1	SAMN10857004	PRJNA518735	GCA_004208635.1	Complete	3.47881	69.4	chromosome:NZ_CP035806.1/CP035806.1		1	3033	2019-02-17T00:00:00Z	ftp://ftp.ncbi.nlm.nih.gov/genomes/all/GCA/004/208/635/GCA_004208635.1_ASM420863v1	ftp://ftp.ncbi.nlm.nih.gov/genomes/all/GCF/004/208/635/GCF_004208635.1_ASM420863v1
Leuconostoc mesenteroides	Bacteria;Terrabacteria group;Firmicutes	SRCM102733	SAMN08707608	PRJNA438180	GCA_009913915.1	Complete	2.05873	37.7211	chromosome:NZ_CP028251.1/CP028251.1; plasmid unnamed1:NZ_CP028252.1/CP028252.1; plasmid unnamed2:NZ_CP028253.1/CP028253.1		3	1965	2020-01-22T00:00:00Z	ftp://ftp.ncbi.nlm.nih.gov/genomes/all/GCA/009/913/915/GCA_009913915.1_ASM991391v1	ftp://ftp.ncbi.nlm.nih.gov/genomes/all/GCF/009/913/915/GCF_009913915.1_ASM991391v1
Levilactobacillus brevis	Bacteria;Terrabacteria group;Firmicutes	NPS-QW-145	SAMN04871683	PRJNA318996	GCA_001676805.1	Complete	2.55267	45.8	chromosome:NZ_CP015398.1/CP015398.1		1	2409	2016-06-27T00:00:00Z	ftp://ftp.ncbi.nlm.nih.gov/genomes/all/GCA/001/676/805/GCA_001676805.1_ASM167680v1	ftp://ftp.ncbi.nlm.nih.gov/genomes/all/GCF/001/676/805/GCF_001676805.1_ASM167680v1
Liberibacter crescens	Bacteria;Proteobacteria;Alphaproteobacteria	BT-0	SAMN03256334	PRJNA269727	GCA_001543305.1	Complete	1.52212	35.4	chromosome:NZ_CP010522.1/CP010522.1		1	1310	2016-02-01T00:00:00Z	ftp://ftp.ncbi.nlm.nih.gov/genomes/all/GCA/001/543/305/GCA_001543305.1_ASM154330v1	ftp://ftp.ncbi.nlm.nih.gov/genomes/all/GCF/001/543/305/GCF_001543305.1_ASM154330v1
Lichenicola cladoniae	Bacteria;Proteobacteria;Alphaproteobacteria	PAMC 26569	SAMN14917828	PRJNA632689	GCA_013201075.1	Complete	6.0613	64.6396	chromosome:NZ_CP053708.1/CP053708.1; plasmid unnamed1:NZ_CP053709.1/CP053709.1; plasmid unnamed2:NZ_CP053710.1/CP053710.1; plasmid unnamed4:NZ_CP053711.1/CP053711.1; plasmid unnamed5:NZ_CP053712.1/CP053712.1; plasmid unnamed6:NZ_CP053713.1/CP053713.1; plasmid unnamed7:NZ_CP053714.1/CP053714.1; plasmid unnamed8:NZ_CP053715.1/CP053715.1		8	5447	2020-05-31T00:00:00Z	ftp://ftp.ncbi.nlm.nih.gov/genomes/all/GCA/013/201/075/GCA_013201075.1_ASM1320107v1	ftp://ftp.ncbi.nlm.nih.gov/genomes/all/GCF/013/201/075/GCF_013201075.1_ASM1320107v1
Ligilactobacillus salivarius	Bacteria;Terrabacteria group;Firmicutes	LPM01	SAMEA4359642	PRJEB14980	GCA_900094615.1	Complete	2.03336	32.9158	chromosome I:NZ_LT604074.1/LT604074.1; plasmid II:NZ_LT604075.1/LT604075.1		2	1824	2016-09-30T23:10:00Z	ftp://ftp.ncbi.nlm.nih.gov/genomes/all/GCA/900/094/615/GCA_900094615.1_ASM90009461v1	ftp://ftp.ncbi.nlm.nih.gov/genomes/all/GCF/900/094/615/GCF_900094615.1_ASM90009461v1
Lignipirellula cremea	Bacteria;PVC group;Planctomycetes	Pla85_3_4	SAMN10954030	PRJNA485700	GCA_007751035.1	Complete	9.56523	61.4	chromosome:NZ_CP036433.1/CP036433.1		1	6995	2019-07-31T00:00:00Z	ftp://ftp.ncbi.nlm.nih.gov/genomes/all/GCA/007/751/035/GCA_007751035.1_ASM775103v1	ftp://ftp.ncbi.nlm.nih.gov/genomes/all/GCF/007/751/035/GCF_007751035.1_ASM775103v1
Limihaloglobus sulfuriphilus	Bacteria;PVC group;Planctomycetes	SM-Chi-D1	SAMN06284589	PRJNA369380	GCA_001999965.1	Complete	3.86836	47	chromosome:NZ_CP019646.1/CP019646.1		1	2915	2017-02-15T00:00:00Z	ftp://ftp.ncbi.nlm.nih.gov/genomes/all/GCA/001/999/965/GCA_001999965.1_ASM199996v1	ftp://ftp.ncbi.nlm.nih.gov/genomes/all/GCF/001/999/965/GCF_001999965.1_ASM199996v1
Limnobaculum parvum	Bacteria;Proteobacteria;Gammaproteobacteria	HYN0051	SAMN08969739	PRJNA451400	GCA_003096015.2	Complete	3.84177	46	chromosome:NZ_CP029185.2/CP029185.2		1	3062	2018-05-07T00:00:00Z	ftp://ftp.ncbi.nlm.nih.gov/genomes/all/GCA/003/096/015/GCA_003096015.2_ASM309601v2	ftp://ftp.ncbi.nlm.nih.gov/genomes/all/GCF/003/096/015/GCF_003096015.2_ASM309601v2
Limnochorda pilosa	Bacteria;Terrabacteria group;Firmicutes	HC45	SAMD00034894	PRJDB4026	GCA_001544015.1	Complete	3.81704	69.7	chromosome Unknown:NZ_AP014924.1/AP014924.1		1	3499	2015-08-21T00:00:00Z	ftp://ftp.ncbi.nlm.nih.gov/genomes/all/GCA/001/544/015/GCA_001544015.1_ASM154401v1	ftp://ftp.ncbi.nlm.nih.gov/genomes/all/GCF/001/544/015/GCF_001544015.1_ASM154401v1
Limnoglobus roseus	Bacteria;PVC group;Planctomycetes	PX52	SAMN12360391	PRJNA556575	GCA_008254045.1	Complete	9.3781	65.6	chromosome:NZ_CP042425.1/CP042425.1		1	7977	2019-09-03T00:00:00Z	ftp://ftp.ncbi.nlm.nih.gov/genomes/all/GCA/008/254/045/GCA_008254045.1_ASM825404v1	ftp://ftp.ncbi.nlm.nih.gov/genomes/all/GCF/008/254/045/GCF_008254045.1_ASM825404v1
Limosilactobacillus vaginalis	Bacteria;Terrabacteria group;Firmicutes	LV515	SAMN12784813	PRJNA566211	GCA_009362935.1	Complete	1.89471	40.5	chromosome:NZ_CP045240.1/CP045240.1		1	1725	2019-10-27T00:00:00Z	ftp://ftp.ncbi.nlm.nih.gov/genomes/all/GCA/009/362/935/GCA_009362935.1_ASM936293v1	ftp://ftp.ncbi.nlm.nih.gov/genomes/all/GCF/009/362/935/GCF_009362935.1_ASM936293v1
Listeria innocua	Bacteria;Terrabacteria group;Firmicutes	CFSAN044836	SAMN04417899	PRJNA541969	GCA_009648575.1	Complete	2.92215	37.4705	chromosome:NZ_CP045743.1/CP045743.1; plasmid pCFSAN044836:NZ_CP045744.1/CP045744.1		2	2846	2019-11-11T00:00:00Z	ftp://ftp.ncbi.nlm.nih.gov/genomes/all/GCA/009/648/575/GCA_009648575.1_ASM964857v1	ftp://ftp.ncbi.nlm.nih.gov/genomes/all/GCF/009/648/575/GCF_009648575.1_ASM964857v1
Litoricola lipolytica	Bacteria;Proteobacteria;Gammaproteobacteria	IMCC 1097	SAMN13193731	PRJNA587557	GCA_009650135.1	Complete	2.34604	58.8	chromosome:NZ_CP045871.1/CP045871.1		1	2332	2019-11-12T00:00:00Z	ftp://ftp.ncbi.nlm.nih.gov/genomes/all/GCA/009/650/135/GCA_009650135.1_ASM965013v1	ftp://ftp.ncbi.nlm.nih.gov/genomes/all/GCF/009/650/135/GCF_009650135.1_ASM965013v1
Litorilituus sediminis	Bacteria;Proteobacteria;Gammaproteobacteria	JCM 17549	SAMN10662180	PRJNA512160	GCA_004295665.1	Complete	4.27572	39.4	chromosome:NZ_CP034759.1/CP034759.1		1	3672	2019-02-25T00:00:00Z	ftp://ftp.ncbi.nlm.nih.gov/genomes/all/GCA/004/295/665/GCA_004295665.1_ASM429566v1	ftp://ftp.ncbi.nlm.nih.gov/genomes/all/GCF/004/295/665/GCF_004295665.1_ASM429566v1
Loigolactobacillus coryniformis subsp. coryniformis KCTC 3167 = DSM 20001	Bacteria;Terrabacteria group;Firmicutes	DSM 20001	SAMN05920237	PRJNA349078	GCA_002706425.1	Complete	2.95151	43.1	chromosome:NZ_CP017713.1/CP017713.1		1	2689	2017-10-25T00:00:00Z	ftp://ftp.ncbi.nlm.nih.gov/genomes/all/GCA/002/706/425/GCA_002706425.1_ASM270642v1	ftp://ftp.ncbi.nlm.nih.gov/genomes/all/GCF/002/706/425/GCF_002706425.1_ASM270642v1
Longicatena caecimuris	Bacteria;Terrabacteria group;Firmicutes	3BBH23	SAMD00283801	PRJDB11313	GCA_018406465.1	Complete	3.10376	38.3	chromosome:NZ_AP024510.1/AP024510.1		1	2785	2021-03-16T00:00:00Z	ftp://ftp.ncbi.nlm.nih.gov/genomes/all/GCA/018/406/465/GCA_018406465.1_ASM1840646v1	ftp://ftp.ncbi.nlm.nih.gov/genomes/all/GCF/018/406/465/GCF_018406465.1_ASM1840646v1
Lonsdalea populi	Bacteria;Proteobacteria;Gammaproteobacteria	N-5-1	SAMN16993121	PRJNA682499	GCA_015999465.1	Complete	3.85971	55.5	chromosome:NZ_CP065534.1/CP065534.1		1	3224	2020-12-13T00:00:00Z	ftp://ftp.ncbi.nlm.nih.gov/genomes/all/GCA/015/999/465/GCA_015999465.1_ASM1599946v1	ftp://ftp.ncbi.nlm.nih.gov/genomes/all/GCF/015/999/465/GCF_015999465.1_ASM1599946v1
Luteibacter rhizovicinus DSM 16549	Bacteria;Proteobacteria;Gammaproteobacteria	LJ96	SAMN05853519	PRJNA344944	GCA_001887595.1	Complete	4.76549	64.7	chromosome:NZ_CP017480.1/CP017480.1		1	4287	2016-11-30T00:00:00Z	ftp://ftp.ncbi.nlm.nih.gov/genomes/all/GCA/001/887/595/GCA_001887595.1_ASM188759v1	ftp://ftp.ncbi.nlm.nih.gov/genomes/all/GCF/001/887/595/GCF_001887595.1_ASM188759v1
Luteimicrobium xylanilyticum	Bacteria;Terrabacteria group;Actinobacteria	HY-24	SAMN13106273	PRJNA579204	GCA_009429125.1	Complete	4.20828	72.8	chromosome:NZ_CP045529.1/CP045529.1		1	3666	2019-10-31T00:00:00Z	ftp://ftp.ncbi.nlm.nih.gov/genomes/all/GCA/009/429/125/GCA_009429125.1_ASM942912v1	ftp://ftp.ncbi.nlm.nih.gov/genomes/all/GCF/009/429/125/GCF_009429125.1_ASM942912v1
Luteimonas chenhongjianii	Bacteria;Proteobacteria;Gammaproteobacteria	100111	SAMN07357069	PRJNA407011	GCA_002327105.1	Complete	3.35178	68.3	chromosome:NZ_CP023406.1/CP023406.1		1	2925	2017-09-21T00:00:00Z	ftp://ftp.ncbi.nlm.nih.gov/genomes/all/GCA/002/327/105/GCA_002327105.1_ASM232710v1	ftp://ftp.ncbi.nlm.nih.gov/genomes/all/GCF/002/327/105/GCF_002327105.1_ASM232710v1
Luteipulveratus mongoliensis	Bacteria;Terrabacteria group;Actinobacteria	MN07-A0370	SAMN03421079	PRJNA278633	GCA_001190945.1	Complete	5.42091	68.2	chromosome:NZ_CP011112.1/CP011112.1		1	5122	2015-08-03T00:00:00Z	ftp://ftp.ncbi.nlm.nih.gov/genomes/all/GCA/001/190/945/GCA_001190945.1_ASM119094v1	ftp://ftp.ncbi.nlm.nih.gov/genomes/all/GCF/001/190/945/GCF_001190945.1_ASM119094v1
Luteitalea pratensis	Bacteria;Acidobacteria;Vicinamibacteria	DSM 100886; HEG_-6_39	SAMN04546182	PRJNA314952	GCA_001618865.1	Complete	7.48031	67.2	chromosome:NZ_CP015136.1/CP015136.1		1	6099	2016-04-12T00:00:00Z	ftp://ftp.ncbi.nlm.nih.gov/genomes/all/GCA/001/618/865/GCA_001618865.1_ASM161886v1	ftp://ftp.ncbi.nlm.nih.gov/genomes/all/GCF/001/618/865/GCF_001618865.1_ASM161886v1
Luteithermobacter gelatinilyticus	Bacteria;Proteobacteria;Alphaproteobacteria	MEBiC09520	SAMN11774873	PRJNA543680	GCA_005849285.1	Complete	3.14589	54.7	chromosome:NZ_CP040517.1/CP040517.1		1	2757	2019-05-27T00:00:00Z	ftp://ftp.ncbi.nlm.nih.gov/genomes/all/GCA/005/849/285/GCA_005849285.1_ASM584928v1	ftp://ftp.ncbi.nlm.nih.gov/genomes/all/GCF/005/849/285/GCF_005849285.1_ASM584928v1
Luteolibacter luteus	Bacteria;PVC group;Verrucomicrobia	G-1-1-1	SAMN14642216	PRJNA626486	GCA_012913485.1	Complete	6.41208	61	chromosome:NZ_CP051774.1/CP051774.1		1	5197	2020-04-28T00:00:00Z	ftp://ftp.ncbi.nlm.nih.gov/genomes/all/GCA/012/913/485/GCA_012913485.1_ASM1291348v1	ftp://ftp.ncbi.nlm.nih.gov/genomes/all/GCF/012/913/485/GCF_012913485.1_ASM1291348v1
Lutibacter profundi	Bacteria;FCB group;Bacteroidetes/Chlorobi group	LP1	SAMN04299808	PRJNA304382	GCA_001543325.1	Complete	2.96698	29.8	chromosome:NZ_CP013355.1/CP013355.1		1	2568	2016-02-01T00:00:00Z	ftp://ftp.ncbi.nlm.nih.gov/genomes/all/GCA/001/543/325/GCA_001543325.1_ASM154332v1	ftp://ftp.ncbi.nlm.nih.gov/genomes/all/GCF/001/543/325/GCF_001543325.1_ASM154332v1
Lysinibacillus fusiformis	Bacteria;Terrabacteria group;Firmicutes	RB-21	SAMN02892976	PRJNA253769	GCA_000724775.3	Complete	4.84379	37.6	chromosome:NZ_CP010820.1/CP010820.1		1	4600	2015-02-10T00:00:00Z	ftp://ftp.ncbi.nlm.nih.gov/genomes/all/GCA/000/724/775/GCA_000724775.3_ASM72477v3	ftp://ftp.ncbi.nlm.nih.gov/genomes/all/GCF/000/724/775/GCF_000724775.3_ASM72477v3
Lysobacter antibioticus	Bacteria;Proteobacteria;Gammaproteobacteria	76	SAMN03275727	PRJNA271656	GCA_001442745.1	Complete	5.91639	66.8	chromosome:NZ_CP011129.1/CP011129.1		1	4801	2015-11-12T00:00:00Z	ftp://ftp.ncbi.nlm.nih.gov/genomes/all/GCA/001/442/745/GCA_001442745.1_ASM144274v1	ftp://ftp.ncbi.nlm.nih.gov/genomes/all/GCF/001/442/745/GCF_001442745.1_ASM144274v1
Macrococcus caseolyticus	Bacteria;Terrabacteria group;Firmicutes	FDAARGOS_868	SAMN13450398	PRJNA231221	GCA_016028795.1	Complete	2.17097	36.5992	chromosome:NZ_CP065729.1/CP065729.1; plasmid unnamed:NZ_CP065730.1/CP065730.1		2	2218	2020-12-14T00:00:00Z	ftp://ftp.ncbi.nlm.nih.gov/genomes/all/GCA/016/028/795/GCA_016028795.1_ASM1602879v1	ftp://ftp.ncbi.nlm.nih.gov/genomes/all/GCF/016/028/795/GCF_016028795.1_ASM1602879v1
Mageeibacillus indolicus UPII9-5	Bacteria;Terrabacteria group;Firmicutes	UPII9-5	SAMN00006219	PRJNA42555	GCA_000025225.2	Complete	1.80975	44.2	chromosome:NC_013895.2/CP001850.2		1	1456	2010-02-19T00:00:00Z	ftp://ftp.ncbi.nlm.nih.gov/genomes/all/GCA/000/025/225/GCA_000025225.2_ASM2522v1	ftp://ftp.ncbi.nlm.nih.gov/genomes/all/GCF/000/025/225/GCF_000025225.2_ASM2522v1
Magnetococcus marinus MC-1	Bacteria;Proteobacteria;Alphaproteobacteria	MC-1	SAMN02598452	PRJNA262	GCA_000014865.1	Complete	4.71958	54.2	chromosome:NC_008576.1/CP000471.1		1	3728	2006-11-08T00:00:00Z	ftp://ftp.ncbi.nlm.nih.gov/genomes/all/GCA/000/014/865/GCA_000014865.1_ASM1486v1	ftp://ftp.ncbi.nlm.nih.gov/genomes/all/GCF/000/014/865/GCF_000014865.1_ASM1486v1
Magnetospirillum gryphiswaldense MSR-1 v2	Bacteria;Proteobacteria;Alphaproteobacteria	MSR-1	SAMEA3138838	PRJEB4690	GCA_000513295.1	Complete	4.3658	63.3	chromosome I:NC_023065.1/HG794546.1		1	4041	2013-12-16T00:00:00Z	ftp://ftp.ncbi.nlm.nih.gov/genomes/all/GCA/000/513/295/GCA_000513295.1_MGMSRv2	ftp://ftp.ncbi.nlm.nih.gov/genomes/all/GCF/000/513/295/GCF_000513295.1_MGMSRv2
Mahella australiensis 50-1 BON	Bacteria;Terrabacteria group;Firmicutes	50-1 BON	SAMN02232034	PRJNA42243	GCA_000213255.1	Complete	3.13597	43.5	chromosome:NC_015520.1/CP002360.1		1	2902	2011-05-12T00:00:00Z	ftp://ftp.ncbi.nlm.nih.gov/genomes/all/GCA/000/213/255/GCA_000213255.1_ASM21325v1	ftp://ftp.ncbi.nlm.nih.gov/genomes/all/GCF/000/213/255/GCF_000213255.1_ASM21325v1
Maioricimonas rarisocia	Bacteria;PVC group;Planctomycetes	Mal4	SAMN10953974	PRJNA485700	GCA_007747795.1	Complete	7.74499	63.4	chromosome:NZ_CP036275.1/CP036275.1		1	5665	2019-07-31T00:00:00Z	ftp://ftp.ncbi.nlm.nih.gov/genomes/all/GCA/007/747/795/GCA_007747795.1_ASM774779v1	ftp://ftp.ncbi.nlm.nih.gov/genomes/all/GCF/007/747/795/GCF_007747795.1_ASM774779v1
Malaciobacter molluscorum LMG 25693	Bacteria;Proteobacteria;delta/epsilon subdivisions	CECT 7696	SAMN03737954	PRJNA66821	GCA_003544935.1	Complete	2.80058	26.2	chromosome:NZ_CP032098.1/CP032098.1		1	2700	2018-09-11T00:00:00Z	ftp://ftp.ncbi.nlm.nih.gov/genomes/all/GCA/003/544/935/GCA_003544935.1_ASM354493v1	ftp://ftp.ncbi.nlm.nih.gov/genomes/all/GCF/003/544/935/GCF_003544935.1_ASM354493v1
Mammaliicoccus sciuri	Bacteria;Terrabacteria group;Firmicutes	FDAARGOS_285	SAMN06173298	PRJNA231221	GCA_002209165.2	Complete	2.85381	32.5088	chromosome:NZ_CP022046.2/CP022046.2; plasmid unnamed1:NZ_CP022047.2/CP022047.2		2	2736	2017-06-27T00:00:00Z	ftp://ftp.ncbi.nlm.nih.gov/genomes/all/GCA/002/209/165/GCA_002209165.2_ASM220916v2	ftp://ftp.ncbi.nlm.nih.gov/genomes/all/GCF/002/209/165/GCF_002209165.2_ASM220916v2
Mangrovivirga cuniculi	Bacteria;FCB group;Bacteroidetes/Chlorobi group	R1DC9	SAMN08931443	PRJNA450172	GCA_005166025.1	Complete	4.6619	36.1	chromosome:NZ_CP028923.1/CP028923.1		1	3971	2019-05-06T00:00:00Z	ftp://ftp.ncbi.nlm.nih.gov/genomes/all/GCA/005/166/025/GCA_005166025.1_ASM516602v1	ftp://ftp.ncbi.nlm.nih.gov/genomes/all/GCF/005/166/025/GCF_005166025.1_ASM516602v1
[Mannheimia] succiniciproducens MBEL55E	Bacteria;Proteobacteria;Gammaproteobacteria	MBEL55E	SAMN02603473	PRJNA13068	GCA_000007745.1	Complete	2.31408	42.5	chromosome:NC_006300.1/AE016827.1		1	2077	2004-09-17T00:00:00Z	ftp://ftp.ncbi.nlm.nih.gov/genomes/all/GCA/000/007/745/GCA_000007745.1_ASM774v1	ftp://ftp.ncbi.nlm.nih.gov/genomes/all/GCF/000/007/745/GCF_000007745.1_ASM774v1
Mannheimia haemolytica	Bacteria;Proteobacteria;Gammaproteobacteria	191	SAMN07537192	PRJNA172854	GCA_002285575.1	Complete	2.75708	41.1017	chromosome:NZ_CP023044.1/CP023044.1; plasmid pL.24464.X.191:NZ_CP023045.1/CP023045.1		2	2675	2017-09-05T00:00:00Z	ftp://ftp.ncbi.nlm.nih.gov/genomes/all/GCA/002/285/575/GCA_002285575.1_ASM228557v1	ftp://ftp.ncbi.nlm.nih.gov/genomes/all/GCF/002/285/575/GCF_002285575.1_ASM228557v1
Maribacter cobaltidurans	Bacteria;FCB group;Bacteroidetes/Chlorobi group	B1	SAMN07514628	PRJNA398646	GCA_002269385.1	Complete	4.63996	39.7	chromosome:NZ_CP022957.1/CP022957.1		1	4033	2017-08-24T00:00:00Z	ftp://ftp.ncbi.nlm.nih.gov/genomes/all/GCA/002/269/385/GCA_002269385.1_ASM226938v1	ftp://ftp.ncbi.nlm.nih.gov/genomes/all/GCF/002/269/385/GCF_002269385.1_ASM226938v1
Maribellus comscasis	Bacteria;FCB group;Bacteroidetes/Chlorobi group	WC007	SAMN13382260	PRJNA591472	GCA_009762775.1	Complete	7.81131	38.4	chromosome:NZ_CP046401.1/CP046401.1		1	6225	2019-12-18T00:00:00Z	ftp://ftp.ncbi.nlm.nih.gov/genomes/all/GCA/009/762/775/GCA_009762775.1_ASM976277v1	ftp://ftp.ncbi.nlm.nih.gov/genomes/all/GCF/009/762/775/GCF_009762775.1_ASM976277v1
Marichromatium purpuratum 984	Bacteria;Proteobacteria;Gammaproteobacteria	984	SAMN02256540	PRJNA62513	GCA_000224005.3	Complete	3.77911	67.9	chromosome:NZ_CP007031.1/CP007031.1		1	3232	2014-01-03T00:00:00Z	ftp://ftp.ncbi.nlm.nih.gov/genomes/all/GCA/000/224/005/GCA_000224005.3_ASM22400v3	ftp://ftp.ncbi.nlm.nih.gov/genomes/all/GCF/000/224/005/GCF_000224005.2_ASM22400v3
Maridesulfovibrio salexigens DSM 2638	Bacteria;Proteobacteria;delta/epsilon subdivisions	DSM 2638	SAMN00001870	PRJNA29541	GCA_000023445.1	Complete	4.28985	47.1	chromosome:NC_012881.1/CP001649.1		1	3807	2009-06-26T00:00:00Z	ftp://ftp.ncbi.nlm.nih.gov/genomes/all/GCA/000/023/445/GCA_000023445.1_ASM2344v1	ftp://ftp.ncbi.nlm.nih.gov/genomes/all/GCF/000/023/445/GCF_000023445.1_ASM2344v1
Mariniblastus fucicola	Bacteria;PVC group;Planctomycetes	FC18	SAMN10980025	PRJNA485700	GCA_008087665.1	Complete	6.57084	53.4	chromosome:NZ_CP042912.1/CP042912.1		1	4871	2019-08-26T00:00:00Z	ftp://ftp.ncbi.nlm.nih.gov/genomes/all/GCA/008/087/665/GCA_008087665.1_ASM808766v1	ftp://ftp.ncbi.nlm.nih.gov/genomes/all/GCF/008/087/665/GCF_008087665.1_ASM808766v1
Marinicauda algicola	Bacteria;Proteobacteria;Alphaproteobacteria	RMAR8-3	SAMN17980852	PRJNA702823	GCA_017161425.1	Complete	3.42485	68.2	chromosome:NZ_CP071057.1/CP071057.1		1	3307	2021-03-03T00:00:00Z	ftp://ftp.ncbi.nlm.nih.gov/genomes/all/GCA/017/161/425/GCA_017161425.1_ASM1716142v1	ftp://ftp.ncbi.nlm.nih.gov/genomes/all/GCF/017/161/425/GCF_017161425.1_ASM1716142v1
Mariniplasma anaerobium	Bacteria;Terrabacteria group;Tenericutes	Mahy22	SAMD00227922	PRJDB9849	GCA_016865445.1	Complete	1.89863	30.0966	chromosome:NZ_AP024412.1/AP024412.1; plasmid pAa22_1:NZ_AP024413.1/AP024413.1		2	1745	2021-01-26T00:00:00Z	ftp://ftp.ncbi.nlm.nih.gov/genomes/all/GCA/016/865/445/GCA_016865445.1_ASM1686544v1	ftp://ftp.ncbi.nlm.nih.gov/genomes/all/GCF/016/865/445/GCF_016865445.1_ASM1686544v1
Marinithermus hydrothermalis DSM 14884	Bacteria;Terrabacteria group;Deinococcus-Thermus	DSM 14884	SAMN00713602	PRJNA50827	GCA_000195335.1	Complete	2.26917	68.1	chromosome:NC_015387.1/CP002630.1		1	2185	2011-04-07T00:00:00Z	ftp://ftp.ncbi.nlm.nih.gov/genomes/all/GCA/000/195/335/GCA_000195335.1_ASM19533v1	ftp://ftp.ncbi.nlm.nih.gov/genomes/all/GCF/000/195/335/GCF_000195335.1_ASM19533v1
Marinitoga piezophila KA3	Bacteria;Thermotogae;Thermotogae	KA3	SAMN02261422	PRJNA66025	GCA_000255135.1	Complete	2.24479	29.1839	chromosome:NC_016751.1/CP003257.1; plasmid pMARPI01:NC_016748.1/CP003258.1		2	2037	2012-01-13T00:00:00Z	ftp://ftp.ncbi.nlm.nih.gov/genomes/all/GCA/000/255/135/GCA_000255135.1_ASM25513v1	ftp://ftp.ncbi.nlm.nih.gov/genomes/all/GCF/000/255/135/GCF_000255135.1_ASM25513v1
Marinobacter nauticus ATCC 49840	Bacteria;Proteobacteria;Gammaproteobacteria	ATCC 49840	SAMEA2272383	PRJEA91119	GCA_000284615.1	Complete	3.98948	57.4	chromosome:NC_017067.1/FO203363.1		1	3591	2012-03-27T00:00:00Z	ftp://ftp.ncbi.nlm.nih.gov/genomes/all/GCA/000/284/615/GCA_000284615.1_ASM28461v1	ftp://ftp.ncbi.nlm.nih.gov/genomes/all/GCF/000/284/615/GCF_000284615.1_ASM28461v1
Marinobacterium georgiense	Bacteria;Proteobacteria;Gammaproteobacteria	IC961	SAMN07302604	PRJNA392473	GCA_017310015.1	Complete	4.05329	55.3	chromosome:NZ_CP022297.1/CP022297.1		1	3678	2021-03-09T00:00:00Z	ftp://ftp.ncbi.nlm.nih.gov/genomes/all/GCA/017/310/015/GCA_017310015.1_ASM1731001v1	ftp://ftp.ncbi.nlm.nih.gov/genomes/all/GCF/017/310/015/GCF_017310015.1_ASM1731001v1
Marinomonas posidonica IVIA-Po-181	Bacteria;Proteobacteria;Gammaproteobacteria	IVIA-Po-181	SAMN00713622	PRJNA52545	GCA_000214215.1	Complete	3.89994	44.3	chromosome:NC_015559.1/CP002771.1		1	3485	2011-05-20T00:00:00Z	ftp://ftp.ncbi.nlm.nih.gov/genomes/all/GCA/000/214/215/GCA_000214215.1_ASM21421v1	ftp://ftp.ncbi.nlm.nih.gov/genomes/all/GCF/000/214/215/GCF_000214215.1_ASM21421v1
Mariprofundus aestuarium	Bacteria;Proteobacteria;Zetaproteobacteria	CP-5	SAMN06046392	PRJNA354470	GCA_002795805.1	Complete	2.53761	51.5	chromosome:NZ_CP018799.1/CP018799.1		1	2377	2017-11-27T00:00:00Z	ftp://ftp.ncbi.nlm.nih.gov/genomes/all/GCA/002/795/805/GCA_002795805.1_ASM279580v1	ftp://ftp.ncbi.nlm.nih.gov/genomes/all/GCF/002/795/805/GCF_002795805.1_ASM279580v1
Marisediminicola antarctica	Bacteria;Terrabacteria group;Actinobacteria	ZS314	SAMN05727966	PRJNA341757	GCA_009930795.1	Complete	3.35261	67.2	chromosome:NZ_CP017146.1/CP017146.1		1	3039	2020-01-27T00:00:00Z	ftp://ftp.ncbi.nlm.nih.gov/genomes/all/GCA/009/930/795/GCA_009930795.1_ASM993079v1	ftp://ftp.ncbi.nlm.nih.gov/genomes/all/GCF/009/930/795/GCF_009930795.1_ASM993079v1
Marivirga tractuosa DSM 4126	Bacteria;FCB group;Bacteroidetes/Chlorobi group	DSM 4126	SAMN00138949	PRJNA37901	GCA_000183425.1	Complete	4.51649	35.5046	chromosome:NC_014759.1/CP002349.1; plasmid pFTRAC01:NC_014750.1/CP002350.1		2	3735	2010-11-30T00:00:00Z	ftp://ftp.ncbi.nlm.nih.gov/genomes/all/GCA/000/183/425/GCA_000183425.1_ASM18342v1	ftp://ftp.ncbi.nlm.nih.gov/genomes/all/GCF/000/183/425/GCF_000183425.1_ASM18342v1
Martelella mediterranea DSM 17316	Bacteria;Proteobacteria;Alphaproteobacteria	MACL11	SAMN02441730	PRJNA362295	GCA_002043005.1	Complete	5.69307	62.3845	chromosome:NZ_CP020330.1/CP020330.1; plasmid pMM170:NZ_CP020333.1/CP020333.1; plasmid pMM259:NZ_CP020332.1/CP020332.1; plasmid pMM593:NZ_CP020331.1/CP020331.1		4	5128	2017-03-20T00:00:00Z	ftp://ftp.ncbi.nlm.nih.gov/genomes/all/GCA/002/043/005/GCA_002043005.1_ASM204300v1	ftp://ftp.ncbi.nlm.nih.gov/genomes/all/GCF/002/043/005/GCF_002043005.1_ASM204300v1
Massilia putida	Bacteria;Proteobacteria;Betaproteobacteria	6NM-7	SAMN06191485	PRJNA359387	GCA_001941825.1	Complete	7.52302	65.5009	chromosome:NZ_CP019038.1/CP019038.1; plasmid unnamed1:NZ_CP019036.1/CP019036.1; plasmid unnamed2:NZ_CP019037.1/CP019037.1		3	6422	2017-01-10T00:00:00Z	ftp://ftp.ncbi.nlm.nih.gov/genomes/all/GCA/001/941/825/GCA_001941825.1_ASM194182v1	ftp://ftp.ncbi.nlm.nih.gov/genomes/all/GCF/001/941/825/GCF_001941825.1_ASM194182v1
Massilistercora timonensis	Bacteria;Terrabacteria group;Firmicutes	Marseille-P3756	SAMEA104651889	PRJEB24953	GCA_900312975.1	Complete	2.76959	51.2	chromosome contig00001:NZ_LT990039.1/LT990039.1		1	2640	2018-03-15T00:00:00Z	ftp://ftp.ncbi.nlm.nih.gov/genomes/all/GCA/900/312/975/GCA_900312975.1_PRJEB24953	ftp://ftp.ncbi.nlm.nih.gov/genomes/all/GCF/900/312/975/GCF_900312975.1_PRJEB24953
Megamonas hypermegale	Bacteria;Terrabacteria group;Firmicutes	NCTC10570	SAMEA4364220	PRJEB6403	GCA_900187035.1	Complete	2.23034	33.8	chromosome 1:NZ_LT906446.1/LT906446.1		1	2053	2017-08-15T00:00:00Z	ftp://ftp.ncbi.nlm.nih.gov/genomes/all/GCA/900/187/035/GCA_900187035.1_50279_G02	ftp://ftp.ncbi.nlm.nih.gov/genomes/all/GCF/900/187/035/GCF_900187035.1_50279_G02
Megasphaera elsdenii	Bacteria;Terrabacteria group;Firmicutes	NCIMB702410	SAMN08639722	PRJNA437124	GCA_003006415.1	Complete	2.56619	52.7	chromosome:NZ_CP027569.1/CP027569.1		1	2291	2018-03-17T00:00:00Z	ftp://ftp.ncbi.nlm.nih.gov/genomes/all/GCA/003/006/415/GCA_003006415.1_ASM300641v1	ftp://ftp.ncbi.nlm.nih.gov/genomes/all/GCF/003/006/415/GCF_003006415.1_ASM300641v1
Meiothermus silvanus DSM 9946	Bacteria;Terrabacteria group;Deinococcus-Thermus	DSM 9946	SAMN02598469	PRJNA29551	GCA_000092125.1	Complete	3.72167	62.7494	chromosome:NC_014212.1/CP002042.1; plasmid pMESIL01:NC_014213.1/CP002043.1; plasmid pMESIL02:NC_014214.1/CP002044.1		3	3507	2010-05-26T00:00:00Z	ftp://ftp.ncbi.nlm.nih.gov/genomes/all/GCA/000/092/125/GCA_000092125.1_ASM9212v1	ftp://ftp.ncbi.nlm.nih.gov/genomes/all/GCF/000/092/125/GCF_000092125.1_ASM9212v1
Melaminivora jejuensis	Bacteria;Proteobacteria;Betaproteobacteria	KACC 19629	SAMN24045431	PRJNA789031	GCA_021249385.1	Complete	3.66876	67.5	chromosome:NZ_CP089742.1/CP089742.1		1	3217	2021-12-21T00:00:00Z	ftp://ftp.ncbi.nlm.nih.gov/genomes/all/GCA/021/249/385/GCA_021249385.1_ASM2124938v1	ftp://ftp.ncbi.nlm.nih.gov/genomes/all/GCF/021/249/385/GCF_021249385.1_ASM2124938v1
Melioribacter roseus P3M-2	Bacteria;FCB group;Bacteroidetes/Chlorobi group	P3M-2	SAMN02603097	PRJNA165865	GCA_000279145.1	Complete	3.30041	41.3	chromosome:NC_018178.1/CP003557.1		1	2864	2012-07-18T00:00:00Z	ftp://ftp.ncbi.nlm.nih.gov/genomes/all/GCA/000/279/145/GCA_000279145.1_ASM27914v1	ftp://ftp.ncbi.nlm.nih.gov/genomes/all/GCF/000/279/145/GCF_000279145.1_ASM27914v1
Melittangium boletus DSM 14713	Bacteria;Proteobacteria;delta/epsilon subdivisions	DSM 14713	SAMN06850203	PRJNA189498	GCA_002305855.1	Complete	9.91044	68.4	chromosome:NZ_CP022163.1/CP022163.1		1	7972	2017-09-15T00:00:00Z	ftp://ftp.ncbi.nlm.nih.gov/genomes/all/GCA/002/305/855/GCA_002305855.1_ASM230585v1	ftp://ftp.ncbi.nlm.nih.gov/genomes/all/GCF/002/305/855/GCF_002305855.1_ASM230585v1
Mesoflavibacter profundi	Bacteria;FCB group;Bacteroidetes/Chlorobi group	YC1039	SAMN16131505	PRJNA663281	GCA_014764305.1	Complete	3.0882	31.2	chromosome:NZ_CP061703.1/CP061703.1		1	2726	2020-09-27T00:00:00Z	ftp://ftp.ncbi.nlm.nih.gov/genomes/all/GCA/014/764/305/GCA_014764305.1_ASM1476430v1	ftp://ftp.ncbi.nlm.nih.gov/genomes/all/GCF/014/764/305/GCF_014764305.1_ASM1476430v1
Mesoplasma florum L1	Bacteria;Terrabacteria group;Tenericutes	L1; ATCC 33453	SAMN03081416	PRJNA10650	GCA_000008305.1	Complete	0.793224	27	chromosome:NC_006055.1/AE017263.1		1	684	2004-07-19T00:00:00Z	ftp://ftp.ncbi.nlm.nih.gov/genomes/all/GCA/000/008/305/GCA_000008305.1_ASM830v1	ftp://ftp.ncbi.nlm.nih.gov/genomes/all/GCF/000/008/305/GCF_000008305.1_ASM830v1
Mesorhizobium opportunistum WSM2075	Bacteria;Proteobacteria;Alphaproteobacteria	WSM2075	SAMN02232036	PRJNA33861	GCA_000176035.2	Complete	6.88444	62.9	chromosome:NC_015675.1/CP002279.1		1	6462	2011-06-14T00:00:00Z	ftp://ftp.ncbi.nlm.nih.gov/genomes/all/GCA/000/176/035/GCA_000176035.2_ASM17603v2	ftp://ftp.ncbi.nlm.nih.gov/genomes/all/GCF/000/176/035/GCF_000176035.2_ASM17603v2
Mesotoga prima MesG1.Ag.4.2	Bacteria;Thermotogae;Thermotogae	MesG1.Ag.4.2	SAMN00025417	PRJNA48995	GCA_000147715.3	Complete	2.97595	45.4977	chromosome:NC_017934.1/CP003532.1; plasmid pTHEBA.01:NC_017935.1/CP003533.1		2	2594	2012-05-17T00:00:00Z	ftp://ftp.ncbi.nlm.nih.gov/genomes/all/GCA/000/147/715/GCA_000147715.3_ASM14771v3	ftp://ftp.ncbi.nlm.nih.gov/genomes/all/GCF/000/147/715/GCF_000147715.2_ASM14771v3
Metabacillus sediminilitoris	Bacteria;Terrabacteria group;Firmicutes	DSL-17	SAMN13336233	PRJNA559665	GCA_009720625.1	Complete	5.60254	36	chromosome:NZ_CP046266.1/CP046266.1		1	5086	2019-11-30T00:00:00Z	ftp://ftp.ncbi.nlm.nih.gov/genomes/all/GCA/009/720/625/GCA_009720625.1_ASM972062v1	ftp://ftp.ncbi.nlm.nih.gov/genomes/all/GCF/009/720/625/GCF_009720625.1_ASM972062v1
Methylacidiphilum infernorum V4	Bacteria;PVC group;Verrucomicrobia	V4	SAMN02604183	PRJNA28995	GCA_000019665.1	Complete	2.28715	45.5	chromosome:NC_010794.1/CP000975.1		1	2024	2008-05-30T00:00:00Z	ftp://ftp.ncbi.nlm.nih.gov/genomes/all/GCA/000/019/665/GCA_000019665.1_ASM1966v1	ftp://ftp.ncbi.nlm.nih.gov/genomes/all/GCF/000/019/665/GCF_000019665.1_ASM1966v1
Methylibium petroleiphilum PM1	Bacteria;Proteobacteria;Betaproteobacteria	PM1	SAMN02598264	PRJNA10789	GCA_000015725.1	Complete	4.64364	68.7869	chromosome:NC_008825.1/CP000555.1; plasmid RPME01:NC_008826.1/CP000556.1		2	4438	2007-01-29T00:00:00Z	ftp://ftp.ncbi.nlm.nih.gov/genomes/all/GCA/000/015/725/GCA_000015725.1_ASM1572v1	ftp://ftp.ncbi.nlm.nih.gov/genomes/all/GCF/000/015/725/GCF_000015725.1_ASM1572v1
Methylobacillus flagellatus KT	Bacteria;Proteobacteria;Betaproteobacteria	KT	SAMN02598256	PRJNA10647	GCA_000013705.1	Complete	2.97152	55.7	chromosome:NC_007947.1/CP000284.1		1	2785	2006-04-10T00:00:00Z	ftp://ftp.ncbi.nlm.nih.gov/genomes/all/GCA/000/013/705/GCA_000013705.1_ASM1370v1	ftp://ftp.ncbi.nlm.nih.gov/genomes/all/GCF/000/013/705/GCF_000013705.1_ASM1370v1
Methylobacterium radiotolerans JCM 2831	Bacteria;Proteobacteria;Alphaproteobacteria	JCM 2831	SAMN00000277	PRJNA18817	GCA_000019725.1	Complete	6.89911	71.0375	chromosome:NC_010505.1/CP001001.1; plasmid pMRAD01:NC_010510.1/CP001002.1; plasmid pMRAD02:NC_010509.1/CP001003.1; plasmid pMRAD03:NC_010514.1/CP001004.1; plasmid pMRAD04:NC_010517.1/CP001005.1; plasmid pMRAD05:NC_010518.1/CP001006.1; plasmid pMRAD06:NC_010502.1/CP001007.1; plasmid pMRAD07:NC_010504.1/CP001008.1; plasmid pMRAD08:NC_010507.1/CP001009.1		9	6390	2008-03-21T00:00:00Z	ftp://ftp.ncbi.nlm.nih.gov/genomes/all/GCA/000/019/725/GCA_000019725.1_ASM1972v1	ftp://ftp.ncbi.nlm.nih.gov/genomes/all/GCF/000/019/725/GCF_000019725.1_ASM1972v1
Methylocaldum marinum	Bacteria;Proteobacteria;Gammaproteobacteria	S8	SAMD00066775	PRJDB5306	GCA_003584645.1	Complete	6.08892	58.7	chromosome:NZ_AP017928.1/AP017928.1		1	5314	2017-09-08T00:00:00Z	ftp://ftp.ncbi.nlm.nih.gov/genomes/all/GCA/003/584/645/GCA_003584645.1_ASM358464v1	ftp://ftp.ncbi.nlm.nih.gov/genomes/all/GCF/003/584/645/GCF_003584645.1_ASM358464v1
Methyloceanibacter caenitepidi	Bacteria;Proteobacteria;Alphaproteobacteria	Gela4	SAMD00019677	PRJDB3104	GCA_000828475.1	Complete	3.42496	62.8	chromosome:NZ_AP014648.1/AP014648.1		1	3251	2015-01-06T23:07:00Z	ftp://ftp.ncbi.nlm.nih.gov/genomes/all/GCA/000/828/475/GCA_000828475.1_ASM82847v1	ftp://ftp.ncbi.nlm.nih.gov/genomes/all/GCF/000/828/475/GCF_000828475.1_ASM82847v1
Methylocella silvestris BL2	Bacteria;Proteobacteria;Alphaproteobacteria	BL2	SAMN00000045	PRJNA20635	GCA_000021745.1	Complete	4.30543	63.1	chromosome:NC_011666.1/CP001280.1		1	3834	2008-12-15T00:00:00Z	ftp://ftp.ncbi.nlm.nih.gov/genomes/all/GCA/000/021/745/GCA_000021745.1_ASM2174v1	ftp://ftp.ncbi.nlm.nih.gov/genomes/all/GCF/000/021/745/GCF_000021745.1_ASM2174v1
Methylococcus capsulatus str. Bath	Bacteria;Proteobacteria;Gammaproteobacteria	Bath	SAMN02603968	PRJNA21	GCA_000008325.1	Complete	3.30456	63.6	chromosome:NC_002977.6/AE017282.2		1	2980	2001-06-25T00:00:00Z	ftp://ftp.ncbi.nlm.nih.gov/genomes/all/GCA/000/008/325/GCA_000008325.1_ASM832v1	ftp://ftp.ncbi.nlm.nih.gov/genomes/all/GCF/000/008/325/GCF_000008325.1_ASM832v1
Methylocystis parvus	Bacteria;Proteobacteria;Alphaproteobacteria	BRCS2	SAMN12748973	PRJNA565504	GCA_009685195.1	Complete	4.52904	63.3872	chromosome:NZ_CP044331.1/CP044331.1; plasmid unnamed1:NZ_CP044332.1/CP044332.1; plasmid unnamed2:NZ_CP044333.1/CP044333.1		3	4214	2019-11-21T00:00:00Z	ftp://ftp.ncbi.nlm.nih.gov/genomes/all/GCA/009/685/195/GCA_009685195.1_ASM968519v1	ftp://ftp.ncbi.nlm.nih.gov/genomes/all/GCF/009/685/195/GCF_009685195.1_ASM968519v1
Methylogaea oryzae	Bacteria;Proteobacteria;Gammaproteobacteria	E10	SAMD00172921	PRJDB8373	GCA_019669985.1	Complete	4.01882	63.2	chromosome:NZ_AP019782.1/AP019782.1		1	3508	2021-06-02T00:00:00Z	ftp://ftp.ncbi.nlm.nih.gov/genomes/all/GCA/019/669/985/GCA_019669985.1_ASM1966998v1	ftp://ftp.ncbi.nlm.nih.gov/genomes/all/GCF/019/669/985/GCF_019669985.1_ASM1966998v1
Methylomagnum ishizawai	Bacteria;Proteobacteria;Gammaproteobacteria	RS11D-Pr	SAMD00172935	PRJDB8374	GCA_019670005.1	Complete	5.1995	63.4472	chromosome:NZ_AP019783.1/AP019783.1; plasmid pRS11DPr1:NZ_AP019784.1/AP019784.1; plasmid pRS11DPr2:NZ_AP019785.1/AP019785.1; plasmid pRS11DPr3:NZ_AP019786.1/AP019786.1; plasmid pRS11DPr4:NZ_AP019787.1/AP019787.1; plasmid pRS11DPr5:NZ_AP019788.1/AP019788.1; plasmid pRS11DPr6:NZ_AP019789.1/AP019789.1; plasmid pRS11DPr7:NZ_AP019790.1/AP019790.1		8	4546	2021-06-02T00:00:00Z	ftp://ftp.ncbi.nlm.nih.gov/genomes/all/GCA/019/670/005/GCA_019670005.1_ASM1967000v1	ftp://ftp.ncbi.nlm.nih.gov/genomes/all/GCF/019/670/005/GCF_019670005.1_ASM1967000v1
Methylomonas methanica MC09	Bacteria;Proteobacteria;Gammaproteobacteria	MC09	SAMN00713628	PRJNA53917	GCA_000214665.1	Complete	5.05168	51.3	chromosome:NC_015572.1/CP002738.1		1	4467	2011-05-24T00:00:00Z	ftp://ftp.ncbi.nlm.nih.gov/genomes/all/GCA/000/214/665/GCA_000214665.1_ASM21466v1	ftp://ftp.ncbi.nlm.nih.gov/genomes/all/GCF/000/214/665/GCF_000214665.1_ASM21466v1
Methylomusa anaerophila	Bacteria;Terrabacteria group;Firmicutes	MMFC1	SAMD00106843	PRJDB6491	GCA_003966895.1	Complete	4.7812	46.6	chromosome:NZ_AP018449.1/AP018449.1		1	4145	2018-09-11T00:00:00Z	ftp://ftp.ncbi.nlm.nih.gov/genomes/all/GCA/003/966/895/GCA_003966895.1_ASM396689v1	ftp://ftp.ncbi.nlm.nih.gov/genomes/all/GCF/003/966/895/GCF_003966895.1_ASM396689v1
Methylophaga frappieri	Bacteria;Proteobacteria;Gammaproteobacteria	JAM7	SAMN02603343	PRJNA84459	GCA_000260965.1	Complete	2.74529	47.9185	chromosome:NC_017856.1/CP003380.1; plasmid unnamed:NC_017858.1/CP003381.1		2	2578	2012-05-03T00:00:00Z	ftp://ftp.ncbi.nlm.nih.gov/genomes/all/GCA/000/260/965/GCA_000260965.1_ASM26096v1	ftp://ftp.ncbi.nlm.nih.gov/genomes/all/GCF/000/260/965/GCF_000260965.1_ASM26096v1
Methyloradius palustris	Bacteria;Proteobacteria;Betaproteobacteria	Zm11	SAMD00252853	PRJDB10664	GCA_019703875.1	Complete	2.80041	46.4	chromosome:NZ_AP024110.1/AP024110.1		1	2584	2021-07-01T00:00:00Z	ftp://ftp.ncbi.nlm.nih.gov/genomes/all/GCA/019/703/875/GCA_019703875.1_ASM1970387v1	ftp://ftp.ncbi.nlm.nih.gov/genomes/all/GCF/019/703/875/GCF_019703875.1_ASM1970387v1
Methylorubrum extorquens AM1	Bacteria;Proteobacteria;Alphaproteobacteria	DM4	SAMEA3138288	PRJNA16093	GCA_000083545.1	Complete	6.12385	68.0076	chromosome:NC_012988.1/FP103042.2; plasmid p1METDI:NC_012987.1/FP103043.1; plasmid p2METDI:NC_012989.1/FP103044.1		3	5526	2009-07-17T00:00:00Z	ftp://ftp.ncbi.nlm.nih.gov/genomes/all/GCA/000/083/545/GCA_000083545.1_ASM8354v1	ftp://ftp.ncbi.nlm.nih.gov/genomes/all/GCF/000/083/545/GCF_000083545.1_ASM8354v1
Methylotenera mobilis JLW8	Bacteria;Proteobacteria;Betaproteobacteria	JLW8	SAMN00017443	PRJNA33319	GCA_000023705.1	Complete	2.54757	45.5	chromosome:NC_012968.1/CP001672.1		1	2323	2009-07-15T00:00:00Z	ftp://ftp.ncbi.nlm.nih.gov/genomes/all/GCA/000/023/705/GCA_000023705.1_ASM2370v1	ftp://ftp.ncbi.nlm.nih.gov/genomes/all/GCF/000/023/705/GCF_000023705.1_ASM2370v1
Methylotuvimicrobium alcaliphilum 20Z	Bacteria;Proteobacteria;Gammaproteobacteria	20Z	SAMEA3283107	PRJEA73721	GCA_000968535.1	Complete	4.79671	48.7	chromosome:NC_016112.1/FO082060.1; plasmid MEALZ_p:NC_016108.1/FO082061.1		2	3962	2011-10-14T00:00:00Z	ftp://ftp.ncbi.nlm.nih.gov/genomes/all/GCA/000/968/535/GCA_000968535.1_ASM96853v1	ftp://ftp.ncbi.nlm.nih.gov/genomes/all/GCF/000/968/535/GCF_000968535.2_ASM96853v1
Methylovirgula ligni	Bacteria;Proteobacteria;Alphaproteobacteria	BW863	SAMN08095357	PRJNA419673	GCA_004135935.1	Complete	3.29859	62.3	chromosome:NZ_CP025086.1/CP025086.1		1	3143	2019-02-04T00:00:00Z	ftp://ftp.ncbi.nlm.nih.gov/genomes/all/GCA/004/135/935/GCA_004135935.1_ASM413593v1	ftp://ftp.ncbi.nlm.nih.gov/genomes/all/GCF/004/135/935/GCF_004135935.1_ASM413593v1
Methylovorus glucosetrophus SIP3-4	Bacteria;Proteobacteria;Betaproteobacteria	SIP3-4	SAMN02598498	PRJNA33241	GCA_000023745.1	Complete	3.08201	54.6472	chromosome:NC_012969.1/CP001674.1; plasmid pMsip01:NC_012970.1/CP001675.1; plasmid pMsip02:NC_012972.1/CP001676.1		3	2885	2009-07-15T00:00:00Z	ftp://ftp.ncbi.nlm.nih.gov/genomes/all/GCA/000/023/745/GCA_000023745.1_ASM2374v1	ftp://ftp.ncbi.nlm.nih.gov/genomes/all/GCF/000/023/745/GCF_000023745.1_ASM2374v1
Methylovulum psychrotolerans	Bacteria;Proteobacteria;Gammaproteobacteria	HV10_M2	SAMN07256813	PRJNA391059	GCA_002209385.1	Complete	4.9234	50.9	chromosome:NZ_CP022129.1/CP022129.1		1	4351	2017-06-27T00:00:00Z	ftp://ftp.ncbi.nlm.nih.gov/genomes/all/GCA/002/209/385/GCA_002209385.1_ASM220938v1	ftp://ftp.ncbi.nlm.nih.gov/genomes/all/GCF/002/209/385/GCF_002209385.1_ASM220938v1
Micavibrio aeruginosavorus ARL-13	Bacteria;Proteobacteria;Alphaproteobacteria	ARL-13	SAMN02604252	PRJNA49751	GCA_000226315.1	Complete	2.48198	54.7	chromosome:NC_016026.1/CP002382.1		1	2299	2011-09-23T00:00:00Z	ftp://ftp.ncbi.nlm.nih.gov/genomes/all/GCA/000/226/315/GCA_000226315.1_ASM22631v1	ftp://ftp.ncbi.nlm.nih.gov/genomes/all/GCF/000/226/315/GCF_000226315.1_ASM22631v1
Microbacterium resistens	Bacteria;Terrabacteria group;Actinobacteria	MZT7	SAMN21165868	PRJNA759364	GCA_021172025.1	Complete	4.01135	71.3	chromosome:NZ_CP082781.1/CP082781.1		1	3712	2021-12-13T00:00:00Z	ftp://ftp.ncbi.nlm.nih.gov/genomes/all/GCA/021/172/025/GCA_021172025.1_ASM2117202v1	ftp://ftp.ncbi.nlm.nih.gov/genomes/all/GCF/021/172/025/GCF_021172025.1_ASM2117202v1
Microbulbifer agarilyticus	Bacteria;Proteobacteria;Gammaproteobacteria	GP101	SAMN06311449	PRJNA371746	GCA_001999945.1	Complete	4.25563	55.4	chromosome:NZ_CP019650.1/CP019650.1		1	3457	2017-02-15T00:00:00Z	ftp://ftp.ncbi.nlm.nih.gov/genomes/all/GCA/001/999/945/GCA_001999945.1_ASM199994v1	ftp://ftp.ncbi.nlm.nih.gov/genomes/all/GCF/001/999/945/GCF_001999945.1_ASM199994v1
Microcella flavibacter	Bacteria;Terrabacteria group;Actinobacteria	WY83	SAMN14572434	PRJNA624248	GCA_012530535.1	Complete	2.62074	72.4	chromosome:NZ_CP051299.1/CP051299.1		1	2426	2020-04-20T00:00:00Z	ftp://ftp.ncbi.nlm.nih.gov/genomes/all/GCA/012/530/535/GCA_012530535.1_ASM1253053v1	ftp://ftp.ncbi.nlm.nih.gov/genomes/all/GCF/012/530/535/GCF_012530535.1_ASM1253053v1
Micrococcus luteus	Bacteria;Terrabacteria group;Actinobacteria	CW.Ay	SAMN21031615	PRJNA758605	GCA_019890915.1	Complete	2.54376	72.9782	chromosome:NZ_CP082331.1/CP082331.1; plasmid pCW.Ay:NZ_CP082332.1/CP082332.1		2	2231	2021-09-07T00:00:00Z	ftp://ftp.ncbi.nlm.nih.gov/genomes/all/GCA/019/890/915/GCA_019890915.1_ASM1989091v1	ftp://ftp.ncbi.nlm.nih.gov/genomes/all/GCF/019/890/915/GCF_019890915.1_ASM1989091v1
Microlunatus phosphovorus NM-1	Bacteria;Terrabacteria group;Actinobacteria	NM-1	SAMD00061117	PRJNA66879	GCA_000270245.1	Complete	5.68312	67.3	chromosome:NC_015635.1/AP012204.1		1	5084	2011-06-01T23:10:00Z	ftp://ftp.ncbi.nlm.nih.gov/genomes/all/GCA/000/270/245/GCA_000270245.1_ASM27024v1	ftp://ftp.ncbi.nlm.nih.gov/genomes/all/GCF/000/270/245/GCF_000270245.1_ASM27024v1
Micromonospora aurantiaca ATCC 27029	Bacteria;Terrabacteria group;Actinobacteria	ATCC 27029	SAMN00006196	PRJNA37957	GCA_000145235.1	Complete	7.02556	72.8	chromosome:NC_014391.1/CP002162.1		1	6207	2010-08-11T00:00:00Z	ftp://ftp.ncbi.nlm.nih.gov/genomes/all/GCA/000/145/235/GCA_000145235.1_ASM14523v1	ftp://ftp.ncbi.nlm.nih.gov/genomes/all/GCF/000/145/235/GCF_000145235.1_ASM14523v1
Micropruina glycogenica	Bacteria;Terrabacteria group;Actinobacteria	1	SAMEA104558311	PRJEB23532	GCA_900289045.1	Complete	3.84468	68.3	chromosome 1:NZ_LT985188.1/LT985188.1		1	3553	2018-02-20T00:00:00Z	ftp://ftp.ncbi.nlm.nih.gov/genomes/all/GCA/900/289/045/GCA_900289045.1_MPGL2	ftp://ftp.ncbi.nlm.nih.gov/genomes/all/GCF/900/289/045/GCF_900289045.1_MPGL2
Microvirga ossetica	Bacteria;Proteobacteria;Alphaproteobacteria	V5/3M	SAMN05413551	PRJNA329489	GCA_002741015.1	Complete	9.63105	62.6718	chromosome:NZ_CP016616.1/CP016616.1; plasmid unnamed1:NZ_CP016617.1/CP016617.1; plasmid unnamed2:NZ_CP016619.1/CP016619.1; plasmid unnamed3:NZ_CP016618.1/CP016618.1; plasmid unnamed4:NZ_CP016620.1/CP016620.1; plasmid unnamed5:NZ_CP016621.1/CP016621.1		6	8547	2016-08-05T00:00:00Z	ftp://ftp.ncbi.nlm.nih.gov/genomes/all/GCA/002/741/015/GCA_002741015.1_ASM274101v1	ftp://ftp.ncbi.nlm.nih.gov/genomes/all/GCF/002/741/015/GCF_002741015.1_ASM274101v1
Miltoncostaea marina	Bacteria;Terrabacteria group;Actinobacteria	SCSIO 60955	SAMN16686044	PRJNA674971	GCA_018141525.1	Complete	3.37027	76.2	chromosome:NZ_CP064655.1/CP064655.1		1	3334	2021-04-27T00:00:00Z	ftp://ftp.ncbi.nlm.nih.gov/genomes/all/GCA/018/141/525/GCA_018141525.1_ASM1814152v1	ftp://ftp.ncbi.nlm.nih.gov/genomes/all/GCF/018/141/525/GCF_018141525.1_ASM1814152v1
Minicystis rosea	Bacteria;Proteobacteria;delta/epsilon subdivisions	DSM 24000	SAMN05017598	PRJNA321464	GCA_001931535.1	Complete	16.0407	69.1	chromosome:NZ_CP016211.1/CP016211.1		1	12496	2017-01-04T00:00:00Z	ftp://ftp.ncbi.nlm.nih.gov/genomes/all/GCA/001/931/535/GCA_001931535.1_ASM193153v1	ftp://ftp.ncbi.nlm.nih.gov/genomes/all/GCF/001/931/535/GCF_001931535.1_ASM193153v1
Mixta gaviniae	Bacteria;Proteobacteria;Gammaproteobacteria	DSM 22758	SAMN08369925	PRJNA430362	GCA_002953195.1	Complete	4.52761	58	chromosome:NZ_CP026377.1/CP026377.1		1	3986	2018-02-04T00:00:00Z	ftp://ftp.ncbi.nlm.nih.gov/genomes/all/GCA/002/953/195/GCA_002953195.1_ASM295319v1	ftp://ftp.ncbi.nlm.nih.gov/genomes/all/GCF/002/953/195/GCF_002953195.1_ASM295319v1
Mobiluncus curtisii ATCC 43063	Bacteria;Terrabacteria group;Actinobacteria	ATCC 43063	SAMN00001505	PRJNA31519	GCA_000196535.1	Complete	2.14648	55.4	chromosome:NC_014246.1/CP001992.1		1	1798	2010-06-14T00:00:00Z	ftp://ftp.ncbi.nlm.nih.gov/genomes/all/GCA/000/196/535/GCA_000196535.1_ASM19653v1	ftp://ftp.ncbi.nlm.nih.gov/genomes/all/GCF/000/196/535/GCF_000196535.1_ASM19653v1
Mogibacterium diversum	Bacteria;Terrabacteria group;Firmicutes	CCUG 47132	SAMN08567286	PRJNA282954	GCA_002998925.1	Complete	1.81583	41	chromosome:NZ_CP027228.1/CP027228.1		1	1666	2018-03-14T00:00:00Z	ftp://ftp.ncbi.nlm.nih.gov/genomes/all/GCA/002/998/925/GCA_002998925.1_ASM299892v1	ftp://ftp.ncbi.nlm.nih.gov/genomes/all/GCF/002/998/925/GCF_002998925.1_ASM299892v1
Moorella thermoacetica	Bacteria;Terrabacteria group;Firmicutes	DSM 103284	SAMN05430237	PRJNA330910	GCA_001874605.1	Complete	2.56038	55.9	chromosome:NZ_CP017237.1/CP017237.1		1	2486	2016-11-10T00:00:00Z	ftp://ftp.ncbi.nlm.nih.gov/genomes/all/GCA/001/874/605/GCA_001874605.1_ASM187460v1	ftp://ftp.ncbi.nlm.nih.gov/genomes/all/GCF/001/874/605/GCF_001874605.1_ASM187460v1
Moraxella catarrhalis	Bacteria;Proteobacteria;Gammaproteobacteria	CCRI-195ME	SAMN05949222	PRJNA350869	GCA_002080125.1	Complete	1.99439	41.5581	chromosome:NZ_CP018059.1/CP018059.1; plasmid unnamed:NZ_CP018060.1/CP018060.1		2	1791	2017-04-05T00:00:00Z	ftp://ftp.ncbi.nlm.nih.gov/genomes/all/GCA/002/080/125/GCA_002080125.1_ASM208012v1	ftp://ftp.ncbi.nlm.nih.gov/genomes/all/GCF/002/080/125/GCF_002080125.1_ASM208012v1
Morganella morganii	Bacteria;Proteobacteria;Gammaproteobacteria	MP-1	SAMN12502771	PRJNA558324	GCA_008931805.1	Complete	4.76042	40.6858	chromosome:NZ_CP044399.1/CP044399.1; plasmid unnamed1:NZ_CP044398.1/CP044398.1		2	4047	2019-10-09T00:00:00Z	ftp://ftp.ncbi.nlm.nih.gov/genomes/all/GCA/008/931/805/GCA_008931805.1_ASM893180v1	ftp://ftp.ncbi.nlm.nih.gov/genomes/all/GCF/008/931/805/GCF_008931805.1_ASM893180v1
Mucilaginibacter gossypii	Bacteria;FCB group;Bacteroidetes/Chlorobi group	P3	SAMN18237936	PRJNA712965	GCA_017569325.1	Complete	7.18773	42.8	chromosome:NZ_CP071878.1/CP071878.1		1	6103	2021-03-23T00:00:00Z	ftp://ftp.ncbi.nlm.nih.gov/genomes/all/GCA/017/569/325/GCA_017569325.1_ASM1756932v1	ftp://ftp.ncbi.nlm.nih.gov/genomes/all/GCF/017/569/325/GCF_017569325.1_ASM1756932v1
Murdochiella vaginalis	Bacteria;Terrabacteria group;Firmicutes	Marseille-P2341	SAMEA4021839	PRJEB14245	GCA_900119705.1	Complete	1.67149	49.5	chromosome contig00001:NZ_LT632322.1/LT632322.1		1	1428	2016-11-17T00:00:00Z	ftp://ftp.ncbi.nlm.nih.gov/genomes/all/GCA/900/119/705/GCA_900119705.1_PRJEB14245	ftp://ftp.ncbi.nlm.nih.gov/genomes/all/GCF/900/119/705/GCF_900119705.1_PRJEB14245
Muribaculum intestinale	Bacteria;FCB group;Bacteroidetes/Chlorobi group	YL27	SAMN04621612	PRJNA317592	GCA_001688845.2	Complete	3.30646	50.1	chromosome:NZ_CP015402.2/CP015402.2		1	2639	2016-07-20T00:00:00Z	ftp://ftp.ncbi.nlm.nih.gov/genomes/all/GCA/001/688/845/GCA_001688845.2_ASM168884v2	ftp://ftp.ncbi.nlm.nih.gov/genomes/all/GCF/001/688/845/GCF_001688845.2_ASM168884v2
Muricauda ruestringensis DSM 13258	Bacteria;FCB group;Bacteroidetes/Chlorobi group	DSM 13258	SAMN02232041	PRJNA52467	GCA_000224085.1	Complete	3.84242	41.4	chromosome:NC_015945.1/CP002999.1		1	3357	2011-08-19T00:00:00Z	ftp://ftp.ncbi.nlm.nih.gov/genomes/all/GCA/000/224/085/GCA_000224085.1_ASM22408v1	ftp://ftp.ncbi.nlm.nih.gov/genomes/all/GCF/000/224/085/GCF_000224085.1_ASM22408v1
Muriicola soli	Bacteria;FCB group;Bacteroidetes/Chlorobi group	MMS17-SY002	SAMN10754312	PRJNA515365	GCA_004139715.1	Complete	3.06749	42.4	chromosome:NZ_CP035544.1/CP035544.1		1	2623	2019-02-06T00:00:00Z	ftp://ftp.ncbi.nlm.nih.gov/genomes/all/GCA/004/139/715/GCA_004139715.1_ASM413971v1	ftp://ftp.ncbi.nlm.nih.gov/genomes/all/GCF/004/139/715/GCF_004139715.1_ASM413971v1
Musicola paradisiaca Ech703	Bacteria;Proteobacteria;Gammaproteobacteria	Ech703	SAMN02598494	PRJNA33069	GCA_000023545.1	Complete	4.67945	55	chromosome:NC_012880.1/CP001654.1		1	3932	2009-06-26T00:00:00Z	ftp://ftp.ncbi.nlm.nih.gov/genomes/all/GCA/000/023/545/GCA_000023545.1_ASM2354v1	ftp://ftp.ncbi.nlm.nih.gov/genomes/all/GCF/000/023/545/GCF_000023545.1_ASM2354v1
Mycetocola zhujimingii	Bacteria;Terrabacteria group;Actinobacteria	449 = CGMCC 1.16372	SAMN08388711	PRJNA431327	GCA_003065425.1	Complete	3.19365	64.8778	chromosome:NZ_CP026949.1/CP026949.1; plasmid unnamed:NZ_CP026950.1/CP026950.1		2	2973	2018-04-23T00:00:00Z	ftp://ftp.ncbi.nlm.nih.gov/genomes/all/GCA/003/065/425/GCA_003065425.1_ASM306542v1	ftp://ftp.ncbi.nlm.nih.gov/genomes/all/GCF/003/065/425/GCF_003065425.1_ASM306542v1
Mycetohabitans rhizoxinica HKI 454	Bacteria;Proteobacteria;Betaproteobacteria	HKI 454	SAMEA2272497	PRJEA51915	GCA_000198775.1	Complete	3.75014	60.6963	chromosome:NC_014722.1/FR687359.1; plasmid pBRH01:NC_014718.1/FR687360.1; plasmid pBRH02:NC_014723.1/FR687361.1		3	2885	2010-11-15T00:00:00Z	ftp://ftp.ncbi.nlm.nih.gov/genomes/all/GCA/000/198/775/GCA_000198775.1_ASM19877v1	ftp://ftp.ncbi.nlm.nih.gov/genomes/all/GCF/000/198/775/GCF_000198775.1_ASM19877v1
Mycoavidus cysteinexigens	Bacteria;Proteobacteria;Betaproteobacteria	B1-EB	SAMD00079759	PRJDB5716	GCA_003966915.1	Complete	2.795	48.9	chromosome:NZ_AP018150.1/AP018150.1		1	2262	2018-05-16T00:00:00Z	ftp://ftp.ncbi.nlm.nih.gov/genomes/all/GCA/003/966/915/GCA_003966915.1_ASM396691v1	ftp://ftp.ncbi.nlm.nih.gov/genomes/all/GCF/003/966/915/GCF_003966915.1_ASM396691v1
[Mycobacterium] stephanolepidis	Bacteria;Terrabacteria group;Actinobacteria	NJB0901	SAMD00081530	PRJDB5828	GCA_002356335.1	Complete	4.99449	64	chromosome:NZ_AP018165.1/AP018165.1		1	4728	2017-06-17T00:00:00Z	ftp://ftp.ncbi.nlm.nih.gov/genomes/all/GCA/002/356/335/GCA_002356335.1_ASM235633v1	ftp://ftp.ncbi.nlm.nih.gov/genomes/all/GCF/002/356/335/GCF_002356335.1_ASM235633v1
Mycobacterium marinum	Bacteria;Terrabacteria group;Actinobacteria	MMA1	SAMN14832045	PRJNA630296	GCA_016745295.1	Complete	6.32195	65.8	chromosome:NZ_CP058277.1/CP058277.1		1	5134	2021-01-22T00:00:00Z	ftp://ftp.ncbi.nlm.nih.gov/genomes/all/GCA/016/745/295/GCA_016745295.1_ASM1674529v1	ftp://ftp.ncbi.nlm.nih.gov/genomes/all/GCF/016/745/295/GCF_016745295.1_ASM1674529v1
Mycobacteroides abscessus	Bacteria;Terrabacteria group;Actinobacteria	GZ002	SAMN10391661	PRJNA504433	GCA_004028015.1	Complete	5.08243	64.1138	chromosome:NZ_CP034181.1/CP034181.1; plasmid pMabS_GZ002:NZ_CP034180.1/CP034180.1		2	4929	2019-01-16T00:00:00Z	ftp://ftp.ncbi.nlm.nih.gov/genomes/all/GCA/004/028/015/GCA_004028015.1_ASM402801v1	ftp://ftp.ncbi.nlm.nih.gov/genomes/all/GCF/004/028/015/GCF_004028015.1_ASM402801v1
Mycolicibacter sinensis	Bacteria;Terrabacteria group;Actinobacteria	JDM601	SAMN02603865	PRJNA51513	GCA_000214155.1	Complete	4.64367	68.4	chromosome:NC_015576.1/CP002329.1		1	4273	2011-05-20T00:00:00Z	ftp://ftp.ncbi.nlm.nih.gov/genomes/all/GCA/000/214/155/GCA_000214155.1_ASM21415v1	ftp://ftp.ncbi.nlm.nih.gov/genomes/all/GCF/000/214/155/GCF_000214155.1_ASM21415v1
Mycolicibacterium vanbaalenii PYR-1	Bacteria;Terrabacteria group;Actinobacteria	PYR-1	SAMN02598347	PRJNA15761	GCA_000015305.1	Complete	6.49186	67.8	chromosome:NC_008726.1/CP000511.1		1	6017	2006-12-27T00:00:00Z	ftp://ftp.ncbi.nlm.nih.gov/genomes/all/GCA/000/015/305/GCA_000015305.1_ASM1530v1	ftp://ftp.ncbi.nlm.nih.gov/genomes/all/GCF/000/015/305/GCF_000015305.1_ASM1530v1
Mycoplasma hyopneumoniae 168-L	Bacteria;Terrabacteria group;Tenericutes	168-L	SAMN02603324	PRJNA76853	GCA_000400855.1	Complete	0.921093	28.5	chromosome:NC_021283.1/CP003131.1		1	673	2013-05-22T00:00:00Z	ftp://ftp.ncbi.nlm.nih.gov/genomes/all/GCA/000/400/855/GCA_000400855.1_ASM40085v1	ftp://ftp.ncbi.nlm.nih.gov/genomes/all/GCF/000/400/855/GCF_000400855.1_ASM40085v1
Myroides odoratimimus	Bacteria;FCB group;Bacteroidetes/Chlorobi group	G13	SAMN11047481	PRJNA525347	GCA_004337635.1	Complete	3.93803	34.1638	chromosome:NZ_CP037427.1/CP037427.1; plasmid pFM-G13:NZ_CP037428.1/CP037428.1		2	3339	2019-03-11T00:00:00Z	ftp://ftp.ncbi.nlm.nih.gov/genomes/all/GCA/004/337/635/GCA_004337635.1_ASM433763v1	ftp://ftp.ncbi.nlm.nih.gov/genomes/all/GCF/004/337/635/GCF_004337635.1_ASM433763v1
Myxococcus xanthus DK 1622	Bacteria;Proteobacteria;delta/epsilon subdivisions	DK 1622	SAMN02604018	PRJNA1421	GCA_000012685.1	Complete	9.13976	68.9	chromosome:NC_008095.1/CP000113.1		1	7193	2006-06-07T00:00:00Z	ftp://ftp.ncbi.nlm.nih.gov/genomes/all/GCA/000/012/685/GCA_000012685.1_ASM1268v1	ftp://ftp.ncbi.nlm.nih.gov/genomes/all/GCF/000/012/685/GCF_000012685.1_ASM1268v1
Nakamurella multipartita DSM 44233	Bacteria;Terrabacteria group;Actinobacteria	DSM 44233	SAMN02598467	PRJNA29537	GCA_000024365.1	Complete	6.0603	70.9	chromosome:NC_013235.1/CP001737.1		1	5365	2009-09-15T00:00:00Z	ftp://ftp.ncbi.nlm.nih.gov/genomes/all/GCA/000/024/365/GCA_000024365.1_ASM2436v1	ftp://ftp.ncbi.nlm.nih.gov/genomes/all/GCF/000/024/365/GCF_000024365.1_ASM2436v1
Natranaerobius thermophilus JW/NM-WN-LF	Bacteria;Terrabacteria group;Firmicutes	JW/NM-WN-LF	SAMN02598430	PRJNA20207	GCA_000020005.1	Complete	3.19145	36.287	chromosome:NC_010718.1/CP001034.1; plasmid pNTHE01:NC_010715.1/CP001035.1; plasmid pNTHE02:NC_010724.1/CP001036.1		3	2940	2008-04-09T00:00:00Z	ftp://ftp.ncbi.nlm.nih.gov/genomes/all/GCA/000/020/005/GCA_000020005.1_ASM2000v1	ftp://ftp.ncbi.nlm.nih.gov/genomes/all/GCF/000/020/005/GCF_000020005.1_ASM2000v1
Natronoglycomyces albus	Bacteria;Terrabacteria group;Actinobacteria	DSM 106290	SAMN17761733	PRJNA698907	GCA_016925535.1	Complete	4.01238	61.4617	chromosome:NZ_CP070496.1/CP070496.1; plasmid p1:NZ_CP070498.1/CP070498.1; plasmid p2:NZ_CP070497.1/CP070497.1		3	3362	2021-02-24T00:00:00Z	ftp://ftp.ncbi.nlm.nih.gov/genomes/all/GCA/016/925/535/GCA_016925535.1_ASM1692553v1	ftp://ftp.ncbi.nlm.nih.gov/genomes/all/GCF/016/925/535/GCF_016925535.1_ASM1692553v1
Nautilia profundicola AmH	Bacteria;Proteobacteria;delta/epsilon subdivisions	AmH	SAMN02603431	PRJNA32573	GCA_000021725.1	Complete	1.67644	33.5	chromosome:NC_012115.1/CP001279.1		1	1713	2009-02-13T00:00:00Z	ftp://ftp.ncbi.nlm.nih.gov/genomes/all/GCA/000/021/725/GCA_000021725.1_ASM2172v1	ftp://ftp.ncbi.nlm.nih.gov/genomes/all/GCF/000/021/725/GCF_000021725.1_ASM2172v1
Ndongobacter massiliensis	Bacteria;Terrabacteria group;Firmicutes	Marseille-P3170	SAMEA4555317	PRJEB18029	GCA_900120375.1	Complete	1.86488	49.7	chromosome contig00001:NZ_LT635480.1/LT635480.1		1	1655	2016-11-22T23:57:00Z	ftp://ftp.ncbi.nlm.nih.gov/genomes/all/GCA/900/120/375/GCA_900120375.1_PRJEB18029	ftp://ftp.ncbi.nlm.nih.gov/genomes/all/GCF/900/120/375/GCF_900120375.1_PRJEB18029
Neisseria meningitidis	Bacteria;Proteobacteria;Betaproteobacteria	2025-11-07	SAMN07137410	PRJNA386981	GCA_008330805.1	Complete	2.15744	51.8	chromosome:NZ_CP021520.1/CP021520.1		1	1944	2019-09-09T00:00:00Z	ftp://ftp.ncbi.nlm.nih.gov/genomes/all/GCA/008/330/805/GCA_008330805.1_ASM833080v1	ftp://ftp.ncbi.nlm.nih.gov/genomes/all/GCF/008/330/805/GCF_008330805.1_ASM833080v1
Neoasaia chiangmaiensis	Bacteria;Proteobacteria;Alphaproteobacteria	NBRC 101099	SAMN04396918	PRJNA311264	GCA_002005465.1	Complete	3.40786	61.5	chromosome:NZ_CP014691.1/CP014691.1		1	3077	2017-02-22T00:00:00Z	ftp://ftp.ncbi.nlm.nih.gov/genomes/all/GCA/002/005/465/GCA_002005465.1_ASM200546v1	ftp://ftp.ncbi.nlm.nih.gov/genomes/all/GCF/002/005/465/GCF_002005465.1_ASM200546v1
Neokomagataea tanensis	Bacteria;Proteobacteria;Alphaproteobacteria	AH13 = NBRC 106556	SAMN10095080	PRJNA492196	GCA_006542335.1	Complete	2.577	51.9574	chromosome:NZ_CP032485.1/CP032485.1; plasmid unnamed1:NZ_CP032486.1/CP032486.1		2	2175	2019-07-02T00:00:00Z	ftp://ftp.ncbi.nlm.nih.gov/genomes/all/GCA/006/542/335/GCA_006542335.1_ASM654233v1	ftp://ftp.ncbi.nlm.nih.gov/genomes/all/GCF/006/542/335/GCF_006542335.1_ASM654233v1
Neomicrococcus aestuarii	Bacteria;Terrabacteria group;Actinobacteria	B18	SAMN05728458	PRJNA341787	GCA_001887245.1	Complete	2.66784	59.1	chromosome:NZ_CP018135.1/CP018135.1		1	2324	2016-11-29T00:00:00Z	ftp://ftp.ncbi.nlm.nih.gov/genomes/all/GCA/001/887/245/GCA_001887245.1_ASM188724v1	ftp://ftp.ncbi.nlm.nih.gov/genomes/all/GCF/001/887/245/GCF_001887245.1_ASM188724v1
Neorhizobium galegae bv. orientalis str. HAMBI 540	Bacteria;Proteobacteria;Alphaproteobacteria	HAMBI 540	SAMEA3139073	PRJEB1950	GCA_000731315.1	Complete	6.45503	61.248	chromosome I:NZ_HG938353.1/HG938353.1; plasmid pHAMBI540a:NZ_HG938354.1/HG938354.1		2	6045	2014-06-25T00:00:00Z	ftp://ftp.ncbi.nlm.nih.gov/genomes/all/GCA/000/731/315/GCA_000731315.1_RG540_Ch_pA	ftp://ftp.ncbi.nlm.nih.gov/genomes/all/GCF/000/731/315/GCF_000731315.1_RG540_Ch_pA
Neorickettsia sennetsu str. Miyayama	Bacteria;Proteobacteria;Alphaproteobacteria	Miyayama	SAMN02604016	PRJNA357	GCA_000013165.1	Complete	0.859006	41.1	chromosome:NC_007798.1/CP000237.1		1	750	2006-02-21T00:00:00Z	ftp://ftp.ncbi.nlm.nih.gov/genomes/all/GCA/000/013/165/GCA_000013165.1_ASM1316v1	ftp://ftp.ncbi.nlm.nih.gov/genomes/all/GCF/000/013/165/GCF_000013165.1_ASM1316v1
Niabella soli DSM 19437	Bacteria;FCB group;Bacteroidetes/Chlorobi group	JS13-8; DSM 19437	SAMN02261390	PRJNA61269	GCA_000243115.3	Complete	4.69734	45.2	chromosome:NZ_CP007035.1/CP007035.1		1	3775	2014-01-03T00:00:00Z	ftp://ftp.ncbi.nlm.nih.gov/genomes/all/GCA/000/243/115/GCA_000243115.3_ASM24311v3	ftp://ftp.ncbi.nlm.nih.gov/genomes/all/GCF/000/243/115/GCF_000243115.2_ASM24311v3
Niallia circulans	Bacteria;Terrabacteria group;Firmicutes	FDAARGOS_783	SAMN11056498	PRJNA231221	GCA_013267435.1	Complete	5.17956	35.7	chromosome:NZ_CP053989.1/CP053989.1		1	4861	2020-06-04T00:00:00Z	ftp://ftp.ncbi.nlm.nih.gov/genomes/all/GCA/013/267/435/GCA_013267435.1_ASM1326743v1	ftp://ftp.ncbi.nlm.nih.gov/genomes/all/GCF/013/267/435/GCF_013267435.1_ASM1326743v1
Niastella koreensis GR20-10	Bacteria;FCB group;Bacteroidetes/Chlorobi group	GR20-10	SAMN02232043	PRJNA42711	GCA_000246855.1	Complete	9.03368	44.9	chromosome:NC_016609.1/CP003178.1		1	7098	2011-12-14T00:00:00Z	ftp://ftp.ncbi.nlm.nih.gov/genomes/all/GCA/000/246/855/GCA_000246855.1_ASM24685v1	ftp://ftp.ncbi.nlm.nih.gov/genomes/all/GCF/000/246/855/GCF_000246855.1_ASM24685v1
Nibribacter ruber	Bacteria;FCB group;Bacteroidetes/Chlorobi group	BT10	SAMN13841288	PRJNA601076	GCA_009913235.1	Complete	4.35218	50.3	chromosome:NZ_CP047897.1/CP047897.1		1	3609	2020-01-22T00:00:00Z	ftp://ftp.ncbi.nlm.nih.gov/genomes/all/GCA/009/913/235/GCA_009913235.1_ASM991323v1	ftp://ftp.ncbi.nlm.nih.gov/genomes/all/GCF/009/913/235/GCF_009913235.1_ASM991323v1
Nibricoccus aquaticus	Bacteria;PVC group;Verrucomicrobia	HZ-65	SAMN07628394	PRJNA404023	GCA_002310495.1	Complete	4.73045	62.2	chromosome:NZ_CP023344.1/CP023344.1		1	3774	2017-09-18T00:00:00Z	ftp://ftp.ncbi.nlm.nih.gov/genomes/all/GCA/002/310/495/GCA_002310495.1_ASM231049v1	ftp://ftp.ncbi.nlm.nih.gov/genomes/all/GCF/002/310/495/GCF_002310495.1_ASM231049v1
Nitratifractor salsuginis DSM 16511	Bacteria;Proteobacteria;delta/epsilon subdivisions	DSM 16511	SAMN00713578	PRJNA46883	GCA_000186245.1	Complete	2.10128	53.9	chromosome:NC_014935.1/CP002452.1		1	2097	2011-01-18T00:00:00Z	ftp://ftp.ncbi.nlm.nih.gov/genomes/all/GCA/000/186/245/GCA_000186245.1_ASM18624v1	ftp://ftp.ncbi.nlm.nih.gov/genomes/all/GCF/000/186/245/GCF_000186245.1_ASM18624v1
Nitratireductor kimnyeongensis	Bacteria;Proteobacteria;Alphaproteobacteria	KACC 11904	SAMN20060180	PRJNA742114	GCA_019891395.1	Complete	4.05225	59.81	chromosome:NZ_CP078143.1/CP078143.1; plasmid pNK_1:NZ_CP078144.1/CP078144.1		2	3775	2021-09-07T00:00:00Z	ftp://ftp.ncbi.nlm.nih.gov/genomes/all/GCA/019/891/395/GCA_019891395.1_ASM1989139v1	ftp://ftp.ncbi.nlm.nih.gov/genomes/all/GCF/019/891/395/GCF_019891395.1_ASM1989139v1
Nitrincola iocasae	Bacteria;Proteobacteria;Gammaproteobacteria	KXZD1103	SAMN12792670	PRJNA568599	GCA_008727795.1	Complete	4.17299	50.0336	chromosome:NZ_CP044222.1/CP044222.1; plasmid unnamed1:NZ_CP044223.1/CP044223.1		2	3772	2019-09-29T00:00:00Z	ftp://ftp.ncbi.nlm.nih.gov/genomes/all/GCA/008/727/795/GCA_008727795.1_ASM872779v1	ftp://ftp.ncbi.nlm.nih.gov/genomes/all/GCF/008/727/795/GCF_008727795.1_ASM872779v1
Nitrobacter hamburgensis X14	Bacteria;Proteobacteria;Alphaproteobacteria	X14	SAMN02598307	PRJNA13473	GCA_000013885.1	Complete	5.01152	61.6047	chromosome:NC_007964.1/CP000319.1; plasmid 1:NC_007959.1/CP000320.1; plasmid 2:NC_007960.1/CP000321.1; plasmid 3:NC_007961.1/CP000322.1		4	4407	2006-04-11T00:00:00Z	ftp://ftp.ncbi.nlm.nih.gov/genomes/all/GCA/000/013/885/GCA_000013885.1_ASM1388v1	ftp://ftp.ncbi.nlm.nih.gov/genomes/all/GCF/000/013/885/GCF_000013885.1_ASM1388v1
Nitrogeniibacter aestuarii	Bacteria;Proteobacteria;Betaproteobacteria	H1-1-2A	SAMN18092149	PRJNA705560	GCA_017309585.1	Complete	4.74503	62.6949	chromosome:CP071321.1; plasmid unnamed:CP071322.1		2	0	2021-03-09T00:00:00Z	ftp://ftp.ncbi.nlm.nih.gov/genomes/all/GCA/017/309/585/GCA_017309585.1_ASM1730958v1	ftp://ftp.ncbi.nlm.nih.gov/genomes/all/GCF/017/309/585/GCF_017309585.1_ASM1730958v1
Nitrosococcus oceani ATCC 19707	Bacteria;Proteobacteria;Gammaproteobacteria	ATCC 19707	SAMN02598329	PRJNA13993	GCA_000012805.1	Complete	3.52211	50.3241	chromosome:NC_007484.1/CP000127.1; plasmid A:NC_007483.1/CP000126.1		2	3177	2005-10-04T00:00:00Z	ftp://ftp.ncbi.nlm.nih.gov/genomes/all/GCA/000/012/805/GCA_000012805.1_ASM1280v1	ftp://ftp.ncbi.nlm.nih.gov/genomes/all/GCF/000/012/805/GCF_000012805.1_ASM1280v1
Nitrosomonas europaea ATCC 19718	Bacteria;Proteobacteria;Betaproteobacteria	ATCC 19718	SAMEA3138193	PRJNA52	GCA_000009145.1	Complete	2.81209	50.7	chromosome:NC_004757.1/AL954747.1		1	2525	2003-04-24T00:00:00Z	ftp://ftp.ncbi.nlm.nih.gov/genomes/all/GCA/000/009/145/GCA_000009145.1_ASM914v1	ftp://ftp.ncbi.nlm.nih.gov/genomes/all/GCF/000/009/145/GCF_000009145.1_ASM914v1
Nitrosophilus labii	Bacteria;Proteobacteria;delta/epsilon subdivisions	HRV44	SAMD00205706	PRJDB9307	GCA_014466985.1	Complete	2.09299	33.4755	chromosome 1:NZ_AP022826.1/AP022826.1; plasmid pHRV44:NZ_AP022827.1/AP022827.1		2	2082	2020-08-27T00:00:00Z	ftp://ftp.ncbi.nlm.nih.gov/genomes/all/GCA/014/466/985/GCA_014466985.1_ASM1446698v1	ftp://ftp.ncbi.nlm.nih.gov/genomes/all/GCF/014/466/985/GCF_014466985.1_ASM1446698v1
Nitrosospira multiformis ATCC 25196	Bacteria;Proteobacteria;Betaproteobacteria	ATCC 25196	SAMN02598322	PRJNA13912	GCA_000196355.1	Complete	3.23431	53.835	chromosome:NC_007614.1/CP000103.1; plasmid 1:NC_007615.1/CP000104.1; plasmid 2:NC_007616.1/CP000105.1; plasmid 3:NC_007617.1/CP000106.1		4	2786	2005-11-15T00:00:00Z	ftp://ftp.ncbi.nlm.nih.gov/genomes/all/GCA/000/196/355/GCA_000196355.1_ASM19635v1	ftp://ftp.ncbi.nlm.nih.gov/genomes/all/GCF/000/196/355/GCF_000196355.1_ASM19635v1
Nitrospira moscoviensis	Bacteria;Nitrospirae;Nitrospira	NSP M-1	SAMN03702441	PRJNA283178	GCA_001273775.1	Complete	4.58948	62	chromosome:NZ_CP011801.1/CP011801.1		1	4470	2015-08-25T00:00:00Z	ftp://ftp.ncbi.nlm.nih.gov/genomes/all/GCA/001/273/775/GCA_001273775.1_ASM127377v1	ftp://ftp.ncbi.nlm.nih.gov/genomes/all/GCF/001/273/775/GCF_001273775.1_ASM127377v1
Nitrospirillum amazonense CBAmc	Bacteria;Proteobacteria;Alphaproteobacteria	CBAmC	SAMN02689882	PRJNA232577	GCA_000730165.2	Complete	7.38239	67.4958	chromosome 1:NZ_CP022110.1/CP022110.1; chromosome 2:NZ_CP022111.1/CP022111.1; chromosome 3:NZ_CP022112.1/CP022112.1; chromosome 4:NZ_CP022113.1/CP022113.1		4	6183	2017-06-22T00:00:00Z	ftp://ftp.ncbi.nlm.nih.gov/genomes/all/GCA/000/730/165/GCA_000730165.2_ASM73016v2	ftp://ftp.ncbi.nlm.nih.gov/genomes/all/GCF/000/730/165/GCF_000730165.1_ASM73016v2
Niveibacterium microcysteis	Bacteria;Proteobacteria;Betaproteobacteria	HC41	SAMN11158593	PRJNA528166	GCA_017161445.1	Complete	4.85439	64.1778	chromosome:NZ_CP071060.1/CP071060.1; plasmid unnamed:NZ_CP071061.1/CP071061.1		2	4310	2021-03-03T00:00:00Z	ftp://ftp.ncbi.nlm.nih.gov/genomes/all/GCA/017/161/445/GCA_017161445.1_ASM1716144v1	ftp://ftp.ncbi.nlm.nih.gov/genomes/all/GCF/017/161/445/GCF_017161445.1_ASM1716144v1
Niveispirillum cyanobacteriorum	Bacteria;Proteobacteria;Alphaproteobacteria	TH16	SAMN08272695	PRJNA427804	GCA_002868735.1	Complete	6.04878	63.3958	chromosome eg_1:NZ_CP025611.1/CP025611.1; chromosome eg_2:NZ_CP025612.1/CP025612.1; plasmid unnamed1:NZ_CP025613.1/CP025613.1; plasmid unnamed2:NZ_CP025614.1/CP025614.1; plasmid unnamed3:NZ_CP025615.1/CP025615.1		5	5231	2018-01-09T00:00:00Z	ftp://ftp.ncbi.nlm.nih.gov/genomes/all/GCA/002/868/735/GCA_002868735.1_ASM286873v1	ftp://ftp.ncbi.nlm.nih.gov/genomes/all/GCF/002/868/735/GCF_002868735.1_ASM286873v1
Nocardia farcinica IFM 10152	Bacteria;Terrabacteria group;Actinobacteria	IFM 10152	SAMD00061069	PRJNA13117	GCA_000009805.1	Complete	6.29234	70.6615	chromosome:NC_006361.1/AP006618.1; plasmid pNF1:NC_006362.1/AP006619.1; plasmid pNF2:NC_006363.1/AP006620.1		3	5888	2004-10-08T23:07:00Z	ftp://ftp.ncbi.nlm.nih.gov/genomes/all/GCA/000/009/805/GCA_000009805.1_ASM980v1	ftp://ftp.ncbi.nlm.nih.gov/genomes/all/GCF/000/009/805/GCF_000009805.1_ASM980v1
Nocardioides dokdonensis FR1436	Bacteria;Terrabacteria group;Actinobacteria	FR1436	SAMN04606834	PRJNA191956	GCA_001653335.1	Complete	4.37671	72.3	chromosome:NZ_CP015079.1/CP015079.1		1	4070	2016-05-27T00:00:00Z	ftp://ftp.ncbi.nlm.nih.gov/genomes/all/GCA/001/653/335/GCA_001653335.1_ASM165333v1	ftp://ftp.ncbi.nlm.nih.gov/genomes/all/GCF/001/653/335/GCF_001653335.1_ASM165333v1
Nocardiopsis dassonvillei	Bacteria;Terrabacteria group;Actinobacteria	NCTC10488	SAMEA104167184	PRJEB6403	GCA_900638215.1	Complete	6.54127	72.7	chromosome 1:NZ_LR134501.1/LR134501.1		1	5443	2018-12-19T00:00:00Z	ftp://ftp.ncbi.nlm.nih.gov/genomes/all/GCA/900/638/215/GCA_900638215.1_56553_A01	ftp://ftp.ncbi.nlm.nih.gov/genomes/all/GCF/900/638/215/GCF_900638215.1_56553_A01
Nodularia spumigena UHCC 0039	Bacteria;Terrabacteria group;Cyanobacteria/Melainabacteria group	UHCC 0039	SAMN05967630	PRJNA352241	GCA_003054475.1	Complete	5.38661	41.264	chromosome:NZ_CP020114.1/CP020114.1; plasmid pUHCC0039a:NZ_CP020115.1/CP020115.1		2	4460	2018-04-17T00:00:00Z	ftp://ftp.ncbi.nlm.nih.gov/genomes/all/GCA/003/054/475/GCA_003054475.1_ASM305447v1	ftp://ftp.ncbi.nlm.nih.gov/genomes/all/GCF/003/054/475/GCF_003054475.1_ASM305447v1
Nonlabens tegetincola	Bacteria;FCB group;Bacteroidetes/Chlorobi group	NBRC 100970	SAMN06075339	PRJNA355348	GCA_002117085.1	Complete	2.83571	35.5	chromosome:NZ_CP019342.1/CP019342.1		1	2496	2017-05-02T00:00:00Z	ftp://ftp.ncbi.nlm.nih.gov/genomes/all/GCA/002/117/085/GCA_002117085.1_ASM211708v1	ftp://ftp.ncbi.nlm.nih.gov/genomes/all/GCF/002/117/085/GCF_002117085.1_ASM211708v1
Nonomuraea coxensis DSM 45129	Bacteria;Terrabacteria group;Actinobacteria	DSM 45129	SAMN17379543	PRJNA693185	GCA_019397265.1	Complete	9.07395	72.2	chromosome:NZ_CP068985.1/CP068985.1		1	8325	2021-07-29T00:00:00Z	ftp://ftp.ncbi.nlm.nih.gov/genomes/all/GCA/019/397/265/GCA_019397265.1_ASM1939726v1	ftp://ftp.ncbi.nlm.nih.gov/genomes/all/GCF/019/397/265/GCF_019397265.1_ASM1939726v1
Nosocomiicoccus ampullae	Bacteria;Terrabacteria group;Firmicutes	DSM 19163	SAMN19605268	PRJNA735953	GCA_019357495.1	Complete	1.55196	34.4917	chromosome:NZ_CP079110.1/CP079110.1; plasmid pDSM19163_1:NZ_CP079111.1/CP079111.1		2	1522	2021-07-27T00:00:00Z	ftp://ftp.ncbi.nlm.nih.gov/genomes/all/GCA/019/357/495/GCA_019357495.1_ASM1935749v1	ftp://ftp.ncbi.nlm.nih.gov/genomes/all/GCF/019/357/495/GCF_019357495.1_ASM1935749v1
Nostoc punctiforme PCC 73102	Bacteria;Terrabacteria group;Cyanobacteria/Melainabacteria group	ATCC 29133; PCC 73102	SAMN02598449	PRJNA216	GCA_000020025.1	Complete	9.05919	41.3416	chromosome:NC_010628.1/CP001037.1; plasmid pNPUN01:NC_010631.1/CP001038.1; plasmid pNPUN02:NC_010632.1/CP001039.1; plasmid pNPUN03:NC_010630.1/CP001040.1; plasmid pNPUN04:NC_010633.1/CP001041.1; plasmid pNPUN05:NC_010629.1/CP001042.1		6	7069	2008-04-24T00:00:00Z	ftp://ftp.ncbi.nlm.nih.gov/genomes/all/GCA/000/020/025/GCA_000020025.1_ASM2002v1	ftp://ftp.ncbi.nlm.nih.gov/genomes/all/GCF/000/020/025/GCF_000020025.1_ASM2002v1
Novibacillus thermophilus	Bacteria;Terrabacteria group;Firmicutes	SG-1	SAMN06310877	PRJNA371390	GCA_002005165.1	Complete	3.62922	50.4	chromosome:NZ_CP019699.1/CP019699.1		1	3313	2017-02-21T00:00:00Z	ftp://ftp.ncbi.nlm.nih.gov/genomes/all/GCA/002/005/165/GCA_002005165.1_ASM200516v1	ftp://ftp.ncbi.nlm.nih.gov/genomes/all/GCF/002/005/165/GCF_002005165.1_ASM200516v1
Novisyntrophococcus fermenticellae	Bacteria;Terrabacteria group;Firmicutes	JN500902	SAMN19513401	PRJNA734513	GCA_018866245.1	Complete	3.42032	43.5	chromosome:NZ_CP076458.1/CP076458.1		1	3019	2021-06-14T00:00:00Z	ftp://ftp.ncbi.nlm.nih.gov/genomes/all/GCA/018/866/245/GCA_018866245.1_ASM1886624v1	ftp://ftp.ncbi.nlm.nih.gov/genomes/all/GCF/018/866/245/GCF_018866245.1_ASM1886624v1
Novosphingobium aromaticivorans DSM 12444	Bacteria;Proteobacteria;Alphaproteobacteria	DSM 12444	SAMN02598432	PRJNA204	GCA_000013325.1	Complete	4.23331	65.1542	chromosome:NC_007794.1/CP000248.1; plasmid pNL1:NC_009426.1/CP000676.1; plasmid pNL2:NC_009427.1/CP000677.1		3	3973	2006-02-10T00:00:00Z	ftp://ftp.ncbi.nlm.nih.gov/genomes/all/GCA/000/013/325/GCA_000013325.1_ASM1332v1	ftp://ftp.ncbi.nlm.nih.gov/genomes/all/GCF/000/013/325/GCF_000013325.1_ASM1332v1
Novosphingopyxis iocasae	Bacteria;Proteobacteria;Alphaproteobacteria	PB63	SAMN15817294	PRJNA657161	GCA_014334095.1	Complete	3.19151	62.8	chromosome:NZ_CP060495.1/CP060495.1		1	2957	2020-08-30T00:00:00Z	ftp://ftp.ncbi.nlm.nih.gov/genomes/all/GCA/014/334/095/GCA_014334095.1_ASM1433409v1	ftp://ftp.ncbi.nlm.nih.gov/genomes/all/GCF/014/334/095/GCF_014334095.1_ASM1433409v1
Oceanicoccus sagamiensis	Bacteria;Proteobacteria;Gammaproteobacteria	NBRC 107125	SAMN06075352	PRJNA355353	GCA_002117105.1	Complete	4.47208	47.7	chromosome:NZ_CP019343.1/CP019343.1		1	3922	2017-05-02T00:00:00Z	ftp://ftp.ncbi.nlm.nih.gov/genomes/all/GCA/002/117/105/GCA_002117105.1_ASM211710v1	ftp://ftp.ncbi.nlm.nih.gov/genomes/all/GCF/002/117/105/GCF_002117105.1_ASM211710v1
Oceanidesulfovibrio marinus	Bacteria;Proteobacteria;delta/epsilon subdivisions	CS1	SAMN11431105	PRJNA532982	GCA_013085545.1	Complete	4.76143	62.4	chromosome:NZ_CP039543.1/CP039543.1		1	4099	2020-05-14T00:00:00Z	ftp://ftp.ncbi.nlm.nih.gov/genomes/all/GCA/013/085/545/GCA_013085545.1_ASM1308554v1	ftp://ftp.ncbi.nlm.nih.gov/genomes/all/GCF/013/085/545/GCF_013085545.1_ASM1308554v1
Oceanisphaera profunda	Bacteria;Proteobacteria;Gammaproteobacteria	SM1222	SAMN07139042	PRJNA387128	GCA_002157895.1	Complete	3.50886	49.8	chromosome:NZ_CP021377.1/CP021377.1		1	2924	2017-05-25T00:00:00Z	ftp://ftp.ncbi.nlm.nih.gov/genomes/all/GCA/002/157/895/GCA_002157895.1_ASM215789v1	ftp://ftp.ncbi.nlm.nih.gov/genomes/all/GCF/002/157/895/GCF_002157895.1_ASM215789v1
Oceanispirochaeta crateris	Bacteria;Spirochaetes;Spirochaetia	K2	SAMN10920396	PRJNA521952	GCA_008329965.1	Complete	4.01248	43.2	chromosome:NZ_CP036150.1/CP036150.1		1	3548	2019-09-09T00:00:00Z	ftp://ftp.ncbi.nlm.nih.gov/genomes/all/GCA/008/329/965/GCA_008329965.1_ASM832996v1	ftp://ftp.ncbi.nlm.nih.gov/genomes/all/GCF/008/329/965/GCF_008329965.1_ASM832996v1
Oceanithermus profundus DSM 14977	Bacteria;Terrabacteria group;Deinococcus-Thermus	DSM 14977	SAMN00138957	PRJNA40223	GCA_000183745.1	Complete	2.43929	69.7891	chromosome:NC_014761.1/CP002361.1; plasmid pOCEPR01:NC_014753.1/CP002362.1		2	2398	2010-12-02T00:00:00Z	ftp://ftp.ncbi.nlm.nih.gov/genomes/all/GCA/000/183/745/GCA_000183745.1_ASM18374v1	ftp://ftp.ncbi.nlm.nih.gov/genomes/all/GCF/000/183/745/GCF_000183745.1_ASM18374v1
Oceanobacillus iheyensis HTE831	Bacteria;Terrabacteria group;Firmicutes	HTE831	SAMD00061101	PRJNA284	GCA_000011245.1	Complete	3.63053	35.7	chromosome:NC_004193.1/BA000028.3		1	3465	2002-09-18T00:00:00Z	ftp://ftp.ncbi.nlm.nih.gov/genomes/all/GCA/000/011/245/GCA_000011245.1_ASM1124v1	ftp://ftp.ncbi.nlm.nih.gov/genomes/all/GCF/000/011/245/GCF_000011245.1_ASM1124v1
[Ochrobactrum] quorumnocens	Bacteria;Proteobacteria;Alphaproteobacteria	A44	SAMN07259827	PRJNA391243	GCA_002278035.1	Complete	5.64529	53.1734	chromosome 1:NZ_CP022604.1/CP022604.1; chromosome 2:NZ_CP022603.1/CP022603.1; plasmid unnamed1:NZ_CP022605.1/CP022605.1; plasmid unnamed2:NZ_CP022602.1/CP022602.1		4	5090	2017-08-30T00:00:00Z	ftp://ftp.ncbi.nlm.nih.gov/genomes/all/GCA/002/278/035/GCA_002278035.1_ASM227803v1	ftp://ftp.ncbi.nlm.nih.gov/genomes/all/GCF/002/278/035/GCF_002278035.1_ASM227803v1
Octadecabacter antarcticus 307	Bacteria;Proteobacteria;Alphaproteobacteria	307	SAMN02603621	PRJNA19333	GCA_000155675.2	Complete	4.87548	54.5768	chromosome:NC_020911.1/CP003740.1; plasmid pOA307_63:NC_020907.1/CP003741.1		2	4421	2013-04-08T00:00:00Z	ftp://ftp.ncbi.nlm.nih.gov/genomes/all/GCA/000/155/675/GCA_000155675.2_ASM15567v2	ftp://ftp.ncbi.nlm.nih.gov/genomes/all/GCF/000/155/675/GCF_000155675.2_ASM15567v2
Oenococcus oeni	Bacteria;Terrabacteria group;Firmicutes	UBOCC-A-315001	SAMN04487212	PRJNA311683	GCA_002966535.1	Complete	1.87698	37.7	chromosome:NZ_CP014324.1/CP014324.1		1	1767	2018-03-02T00:00:00Z	ftp://ftp.ncbi.nlm.nih.gov/genomes/all/GCA/002/966/535/GCA_002966535.1_ASM296653v1	ftp://ftp.ncbi.nlm.nih.gov/genomes/all/GCF/002/966/535/GCF_002966535.1_ASM296653v1
Oleidesulfovibrio alaskensis G20	Bacteria;Proteobacteria;delta/epsilon subdivisions	G20	SAMN02598492	PRJNA329	GCA_000012665.1	Complete	3.73023	57.8	chromosome:NC_007519.1/CP000112.1		1	3228	2005-10-28T00:00:00Z	ftp://ftp.ncbi.nlm.nih.gov/genomes/all/GCA/000/012/665/GCA_000012665.1_ASM1266v1	ftp://ftp.ncbi.nlm.nih.gov/genomes/all/GCF/000/012/665/GCF_000012665.1_ASM1266v1
Oleiphilus messinensis	Bacteria;Proteobacteria;Gammaproteobacteria	ME102	SAMN06234459	PRJNA362330	GCA_002162375.1	Complete	6.37928	47.8	chromosome:NZ_CP021425.1/CP021425.1		1	5411	2017-05-31T00:00:00Z	ftp://ftp.ncbi.nlm.nih.gov/genomes/all/GCA/002/162/375/GCA_002162375.1_ASM216237v1	ftp://ftp.ncbi.nlm.nih.gov/genomes/all/GCF/002/162/375/GCF_002162375.1_ASM216237v1
Olsenella uli DSM 7084	Bacteria;Terrabacteria group;Actinobacteria	DSM 7084	SAMN00016989	PRJNA36641	GCA_000143845.1	Complete	2.0519	64.7	chromosome:NC_014363.1/CP002106.1		1	1743	2010-07-26T00:00:00Z	ftp://ftp.ncbi.nlm.nih.gov/genomes/all/GCA/000/143/845/GCA_000143845.1_ASM14384v1	ftp://ftp.ncbi.nlm.nih.gov/genomes/all/GCF/000/143/845/GCF_000143845.1_ASM14384v1
Opitutus terrae PB90-1	Bacteria;PVC group;Verrucomicrobia	PB90-1	SAMN00000285	PRJNA19989	GCA_000019965.1	Complete	5.95761	65.3	chromosome:NC_010571.1/CP001032.1		1	4586	2008-04-08T00:00:00Z	ftp://ftp.ncbi.nlm.nih.gov/genomes/all/GCA/000/019/965/GCA_000019965.1_ASM1996v1	ftp://ftp.ncbi.nlm.nih.gov/genomes/all/GCF/000/019/965/GCF_000019965.1_ASM1996v1
Oricola thermophila	Bacteria;Proteobacteria;Alphaproteobacteria	MEBiC13590	SAMN15097878	PRJNA637174	GCA_013358405.1	Complete	3.99854	63.5	chromosome:NZ_CP054836.1/CP054836.1		1	3801	2020-06-18T00:00:00Z	ftp://ftp.ncbi.nlm.nih.gov/genomes/all/GCA/013/358/405/GCA_013358405.1_ASM1335840v1	ftp://ftp.ncbi.nlm.nih.gov/genomes/all/GCF/013/358/405/GCF_013358405.1_ASM1335840v1
Orientia tsutsugamushi str. Ikeda	Bacteria;Proteobacteria;Alphaproteobacteria	Ikeda	SAMD00060919	PRJDA18983	GCA_000010205.1	Complete	2.00899	30.5	chromosome:NC_010793.1/AP008981.1		1	1436	2008-05-29T23:05:00Z	ftp://ftp.ncbi.nlm.nih.gov/genomes/all/GCA/000/010/205/GCA_000010205.1_ASM1020v1	ftp://ftp.ncbi.nlm.nih.gov/genomes/all/GCF/000/010/205/GCF_000010205.1_ASM1020v1
Ornithinimicrobium flavum	Bacteria;Terrabacteria group;Actinobacteria	CPCC 203535	SAMN11231230	PRJNA528571	GCA_004526345.1	Complete	3.71291	72.5	chromosome:NZ_CP038213.1/CP038213.1		1	3164	2019-03-31T00:00:00Z	ftp://ftp.ncbi.nlm.nih.gov/genomes/all/GCA/004/526/345/GCA_004526345.1_ASM452634v1	ftp://ftp.ncbi.nlm.nih.gov/genomes/all/GCF/004/526/345/GCF_004526345.1_ASM452634v1
Ornithobacterium rhinotracheale ORT-UMN 88	Bacteria;FCB group;Bacteroidetes/Chlorobi group	ORT-UMN 88	SAMN02358229	PRJNA219465	GCA_000756505.1	Complete	2.39787	37.5	chromosome:NZ_CP006828.1/CP006828.1		1	2210	2014-09-22T00:00:00Z	ftp://ftp.ncbi.nlm.nih.gov/genomes/all/GCA/000/756/505/GCA_000756505.1_ASM75650v1	ftp://ftp.ncbi.nlm.nih.gov/genomes/all/GCF/000/756/505/GCF_000756505.1_ASM75650v1
Orrella dioscoreae	Bacteria;Proteobacteria;Betaproteobacteria	Orrdi1	SAMEA4026966	PRJEB13663	GCA_900089455.2	Complete	4.8481	67.4	chromosome I:NZ_LT907988.1/LT907988.1		1	4365	2017-10-10T23:03:00Z	ftp://ftp.ncbi.nlm.nih.gov/genomes/all/GCA/900/089/455/GCA_900089455.2_OrrDiv2	ftp://ftp.ncbi.nlm.nih.gov/genomes/all/GCF/900/089/455/GCF_900089455.2_OrrDiv2
Oryzomicrobium terrae	Bacteria;Proteobacteria;Betaproteobacteria	TPP412	SAMN06840935	PRJNA384495	GCA_008274805.1	Complete	3.52642	66.1	chromosome:NZ_CP022579.1/CP022579.1		1	3114	2019-09-05T00:00:00Z	ftp://ftp.ncbi.nlm.nih.gov/genomes/all/GCA/008/274/805/GCA_008274805.1_ASM827480v1	ftp://ftp.ncbi.nlm.nih.gov/genomes/all/GCF/008/274/805/GCF_008274805.1_ASM827480v1
Oscillatoria acuminata PCC 6304	Bacteria;Terrabacteria group;Cyanobacteria/Melainabacteria group	PCC 6304	SAMN02261334	PRJNA158709	GCA_000317105.1	Complete	7.80427	47.611	chromosome:NC_019693.1/CP003607.1; plasmid pOSCIL6304.01:NC_019700.1/CP003608.1; plasmid pOSCIL6304.02:NC_019694.1/CP003609.1		3	5851	2012-12-05T00:00:00Z	ftp://ftp.ncbi.nlm.nih.gov/genomes/all/GCA/000/317/105/GCA_000317105.1_ASM31710v1	ftp://ftp.ncbi.nlm.nih.gov/genomes/all/GCF/000/317/105/GCF_000317105.1_ASM31710v1
Oscillibacter valericigenes Sjm18-20	Bacteria;Terrabacteria group;Firmicutes	Sjm18-20	SAMD00061111	PRJNA41823	GCA_000283575.1	Complete	4.47062	53.1645	chromosome:NC_016048.1/AP012044.1; plasmid pOBV01:NC_016046.1/AP012045.1		2	4229	2011-09-30T23:05:00Z	ftp://ftp.ncbi.nlm.nih.gov/genomes/all/GCA/000/283/575/GCA_000283575.1_ASM28357v1	ftp://ftp.ncbi.nlm.nih.gov/genomes/all/GCF/000/283/575/GCF_000283575.1_ASM28357v1
Otariodibacter oris	Bacteria;Proteobacteria;Gammaproteobacteria	Baika1	SAMN04539465	PRJNA283783	GCA_009684715.1	Complete	2.01912	36.4	chromosome:NZ_CP016604.1/CP016604.1		1	1821	2019-11-21T00:00:00Z	ftp://ftp.ncbi.nlm.nih.gov/genomes/all/GCA/009/684/715/GCA_009684715.1_ASM968471v1	ftp://ftp.ncbi.nlm.nih.gov/genomes/all/GCF/009/684/715/GCF_009684715.1_ASM968471v1
Ottowia oryzae	Bacteria;Proteobacteria;Betaproteobacteria	KADR8-3	SAMN08666936	PRJNA437503	GCA_003008535.1	Complete	3.90101	66.8	chromosome:NZ_CP027666.1/CP027666.1		1	3483	2018-03-19T00:00:00Z	ftp://ftp.ncbi.nlm.nih.gov/genomes/all/GCA/003/008/535/GCA_003008535.1_ASM300853v1	ftp://ftp.ncbi.nlm.nih.gov/genomes/all/GCF/003/008/535/GCF_003008535.1_ASM300853v1
Owenweeksia hongkongensis DSM 17368	Bacteria;FCB group;Bacteroidetes/Chlorobi group	DSM 17368	SAMN02261417	PRJNA65297	GCA_000236705.1	Complete	4.00006	40.2	chromosome:NC_016599.1/CP003156.1		1	3458	2011-12-05T00:00:00Z	ftp://ftp.ncbi.nlm.nih.gov/genomes/all/GCA/000/236/705/GCA_000236705.1_ASM23670v1	ftp://ftp.ncbi.nlm.nih.gov/genomes/all/GCF/000/236/705/GCF_000236705.1_ASM23670v1
Oxalobacter formigenes	Bacteria;Proteobacteria;Betaproteobacteria	HC-1	SAMN06036219	PRJNA353993	GCA_002127965.1	Complete	2.46887	49.6	chromosome:NZ_CP018787.1/CP018787.1		1	2205	2017-05-11T00:00:00Z	ftp://ftp.ncbi.nlm.nih.gov/genomes/all/GCA/002/127/965/GCA_002127965.1_ASM212796v1	ftp://ftp.ncbi.nlm.nih.gov/genomes/all/GCF/002/127/965/GCF_002127965.1_ASM212796v1
Oxynema aestuarii AP17	Bacteria;Terrabacteria group;Cyanobacteria/Melainabacteria group	AP17	SAMN14410527	PRJNA614629	GCA_012295525.1	Complete	6.35775	51.5	chromosome:NZ_CP051167.1/CP051167.1		1	4857	2020-04-15T00:00:00Z	ftp://ftp.ncbi.nlm.nih.gov/genomes/all/GCA/012/295/525/GCA_012295525.1_ASM1229552v1	ftp://ftp.ncbi.nlm.nih.gov/genomes/all/GCF/012/295/525/GCF_012295525.1_ASM1229552v1
Pacificitalea manganoxidans	Bacteria;Proteobacteria;Alphaproteobacteria	DY25	SAMN07150770	PRJNA387378	GCA_002504165.1	Complete	3.9568	64.7772	chromosome:NZ_CP021404.1/CP021404.1; plasmid pDY25-A:NZ_CP021405.1/CP021405.1; plasmid pDY25-B:NZ_CP021406.1/CP021406.1; plasmid pDY25-C:NZ_CP021407.1/CP021407.1; plasmid pDY25-D:NZ_CP021408.1/CP021408.1; plasmid pDY25-E:NZ_CP021409.1/CP021409.1; plasmid pDY25-F:NZ_CP021410.1/CP021410.1; plasmid pDY25-G:NZ_CP021411.1/CP021411.1		8	3549	2017-10-10T00:00:00Z	ftp://ftp.ncbi.nlm.nih.gov/genomes/all/GCA/002/504/165/GCA_002504165.1_ASM250416v1	ftp://ftp.ncbi.nlm.nih.gov/genomes/all/GCF/002/504/165/GCF_002504165.1_ASM250416v1
Paenarthrobacter ureafaciens	Bacteria;Terrabacteria group;Actinobacteria	CZY1	SAMN17174218	PRJNA688386	GCA_016694995.1	Complete	4.40276	63.411	chromosome:NZ_CP068013.1/CP068013.1; plasmid pCZY:NZ_CP068014.1/CP068014.1		2	3885	2021-01-19T00:00:00Z	ftp://ftp.ncbi.nlm.nih.gov/genomes/all/GCA/016/694/995/GCA_016694995.1_ASM1669499v1	ftp://ftp.ncbi.nlm.nih.gov/genomes/all/GCF/016/694/995/GCF_016694995.1_ASM1669499v1
Paenibacillus polymyxa	Bacteria;Terrabacteria group;Firmicutes	ZF129	SAMN11890480	PRJNA545384	GCA_006274405.1	Complete	5.82055	45.3366	chromosome:NZ_CP040829.1/CP040829.1; plasmid pAP1:NZ_CP040830.1/CP040830.1; plasmid pAP2:NZ_CP040831.1/CP040831.1		3	4873	2019-06-12T00:00:00Z	ftp://ftp.ncbi.nlm.nih.gov/genomes/all/GCA/006/274/405/GCA_006274405.1_ASM627440v1	ftp://ftp.ncbi.nlm.nih.gov/genomes/all/GCF/006/274/405/GCF_006274405.1_ASM627440v1
Paeniclostridium sordellii	Bacteria;Terrabacteria group;Firmicutes	AM370	SAMN04263499	PRJNA302050	GCA_002865995.1	Complete	3.58481	27.8866	chromosome:NZ_CP014150.1/CP014150.1; plasmid pRSJ16_1:NZ_CP014149.1/CP014149.1		2	3388	2018-01-08T00:00:00Z	ftp://ftp.ncbi.nlm.nih.gov/genomes/all/GCA/002/865/995/GCA_002865995.1_ASM286599v1	ftp://ftp.ncbi.nlm.nih.gov/genomes/all/GCF/002/865/995/GCF_002865995.1_ASM286599v1
Paenisporosarcina antarctica	Bacteria;Terrabacteria group;Firmicutes	CGMCC 1.6503	SAMN11164061	PRJNA527912	GCA_004367585.1	Complete	3.97252	36.962	chromosome:NZ_CP038015.1/CP038015.1; plasmid unnamed:NZ_CP038016.1/CP038016.1		2	3631	2019-03-22T00:00:00Z	ftp://ftp.ncbi.nlm.nih.gov/genomes/all/GCA/004/367/585/GCA_004367585.1_ASM436758v1	ftp://ftp.ncbi.nlm.nih.gov/genomes/all/GCF/004/367/585/GCF_004367585.1_ASM436758v1
Paludibacter propionicigenes WB4	Bacteria;FCB group;Bacteroidetes/Chlorobi group	WB4	SAMN00016731	PRJNA42009	GCA_000183135.1	Complete	3.6855	38.9	chromosome:NC_014734.1/CP002345.1		1	2951	2010-11-23T00:00:00Z	ftp://ftp.ncbi.nlm.nih.gov/genomes/all/GCA/000/183/135/GCA_000183135.1_ASM18313v1	ftp://ftp.ncbi.nlm.nih.gov/genomes/all/GCF/000/183/135/GCF_000183135.1_ASM18313v1
Paludibacterium yongneupense	Bacteria;Proteobacteria;Betaproteobacteria	BCRC 80531	SAMN17600800	PRJNA695071	GCA_018802645.1	Complete	4.41353	62.2	chromosome:NZ_CP069162.1/CP069162.1		1	4004	2021-06-09T00:00:00Z	ftp://ftp.ncbi.nlm.nih.gov/genomes/all/GCA/018/802/645/GCA_018802645.1_ASM1880264v1	ftp://ftp.ncbi.nlm.nih.gov/genomes/all/GCF/018/802/645/GCF_018802645.1_ASM1880264v1
Paludibaculum fermentans	Bacteria;Acidobacteria;Acidobacteriia	P105	SAMN16584060	PRJNA672985	GCA_015277775.1	Complete	9.53209	63.0023	chromosome:NZ_CP063849.1/CP063849.1; plasmid pPfer1:NZ_CP063850.1/CP063850.1		2	7418	2020-11-08T00:00:00Z	ftp://ftp.ncbi.nlm.nih.gov/genomes/all/GCA/015/277/775/GCA_015277775.1_ASM1527777v1	ftp://ftp.ncbi.nlm.nih.gov/genomes/all/GCF/015/277/775/GCF_015277775.1_ASM1527777v1
Paludisphaera borealis	Bacteria;PVC group;Planctomycetes	PX4	SAMN06044225	PRJNA354242	GCA_001956985.1	Complete	7.6519	66.2465	chromosome:NZ_CP019082.1/CP019082.1; plasmid PALBO1:NZ_CP019083.1/CP019083.1; plasmid PALBO2:NZ_CP019084.1/CP019084.1		3	5699	2017-01-19T00:00:00Z	ftp://ftp.ncbi.nlm.nih.gov/genomes/all/GCA/001/956/985/GCA_001956985.1_ASM195698v1	ftp://ftp.ncbi.nlm.nih.gov/genomes/all/GCF/001/956/985/GCF_001956985.1_ASM195698v1
Panacibacter ginsenosidivorans	Bacteria;FCB group;Bacteroidetes/Chlorobi group	Gsoil1550	SAMN12429834	PRJNA558205	GCA_007971225.1	Complete	5.52803	37.9	chromosome:NZ_CP042435.1/CP042435.1		1	4612	2019-08-12T00:00:00Z	ftp://ftp.ncbi.nlm.nih.gov/genomes/all/GCA/007/971/225/GCA_007971225.1_ASM797122v1	ftp://ftp.ncbi.nlm.nih.gov/genomes/all/GCF/007/971/225/GCF_007971225.1_ASM797122v1
Pandoraea pnomenusa	Bacteria;Proteobacteria;Betaproteobacteria	RB-44	SAMN02427182	PRJNA230133	GCA_000504585.2	Complete	5.38595	64.9	chromosome:NC_023018.2/CP006938.2		1	4690	2013-12-09T00:00:00Z	ftp://ftp.ncbi.nlm.nih.gov/genomes/all/GCA/000/504/585/GCA_000504585.2_ASM50458v2	ftp://ftp.ncbi.nlm.nih.gov/genomes/all/GCF/000/504/585/GCF_000504585.2_ASM50458v2
Pantoea stewartii	Bacteria;Proteobacteria;Gammaproteobacteria	ZJ-FGZX1	SAMN14150199	PRJNA607905	GCA_011044475.1	Complete	4.98286	53.5467	chromosome:NZ_CP049115.1/CP049115.1; plasmid unnamed1:NZ_CP049116.1/CP049116.1; plasmid unnamed2:NZ_CP049117.1/CP049117.1		3	4507	2020-03-01T00:00:00Z	ftp://ftp.ncbi.nlm.nih.gov/genomes/all/GCA/011/044/475/GCA_011044475.1_ASM1104447v1	ftp://ftp.ncbi.nlm.nih.gov/genomes/all/GCF/011/044/475/GCF_011044475.1_ASM1104447v1
Parabacteroides johnsonii	Bacteria;FCB group;Bacteroidetes/Chlorobi group	FDAARGOS_1580	SAMN22091677	PRJNA231221	GCA_020735865.1	Complete	4.76616	45.2	chromosome:NZ_CP085975.1/CP085975.1		1	3712	2021-11-03T00:00:00Z	ftp://ftp.ncbi.nlm.nih.gov/genomes/all/GCA/020/735/865/GCA_020735865.1_ASM2073586v1	ftp://ftp.ncbi.nlm.nih.gov/genomes/all/GCF/020/735/865/GCF_020735865.1_ASM2073586v1
Paraburkholderia xenovorans LB400	Bacteria;Proteobacteria;Betaproteobacteria	LB400	SAMN02598451	PRJNA254	GCA_000013645.1	Complete	9.73114	62.6336	chromosome 1:NC_007951.1/CP000270.1; chromosome 2:NC_007952.1/CP000271.1; chromosome 3:NC_007953.1/CP000272.1		3	8425	2006-04-10T00:00:00Z	ftp://ftp.ncbi.nlm.nih.gov/genomes/all/GCA/000/013/645/GCA_000013645.1_ASM1364v1	ftp://ftp.ncbi.nlm.nih.gov/genomes/all/GCF/000/013/645/GCF_000013645.1_ASM1364v1
Parachlamydia acanthamoebae UV-7	Bacteria;PVC group;Chlamydiae	UV-7	SAMEA2272163	PRJEA49033	GCA_000253035.1	Complete	3.07238	39	chromosome:NC_015702.1/FR872580.1		1	2508	2011-06-21T00:00:00Z	ftp://ftp.ncbi.nlm.nih.gov/genomes/all/GCA/000/253/035/GCA_000253035.1_ASM25303v1	ftp://ftp.ncbi.nlm.nih.gov/genomes/all/GCF/000/253/035/GCF_000253035.1_ASM25303v1
Paracholeplasma brassicae	Bacteria;Terrabacteria group;Tenericutes	O502	SAMEA4532333	PRJEB1741	GCA_000967915.1	Complete	1.87779	35.8	chromosome:NC_022549.1/FO681348.1		1	1708	2013-10-11T00:00:00Z	ftp://ftp.ncbi.nlm.nih.gov/genomes/all/GCA/000/967/915/GCA_000967915.1_ASM96791v1	ftp://ftp.ncbi.nlm.nih.gov/genomes/all/GCF/000/967/915/GCF_000967915.1_ASM96791v1
Paraclostridium bifermentans	Bacteria;Terrabacteria group;Firmicutes	DSM 14991	SAMN20207145	PRJNA746444	GCA_019916025.1	Complete	3.56622	28.6123	chromosome:NZ_CP079737.1/CP079737.1; plasmid unnamed1:NZ_CP079738.1/CP079738.1; plasmid unnamed2:NZ_CP079739.1/CP079739.1; plasmid unnamed3:NZ_CP079740.1/CP079740.1; plasmid unnamed4:NZ_CP079741.1/CP079741.1		5	3346	2021-09-09T00:00:00Z	ftp://ftp.ncbi.nlm.nih.gov/genomes/all/GCA/019/916/025/GCA_019916025.1_ASM1991602v1	ftp://ftp.ncbi.nlm.nih.gov/genomes/all/GCF/019/916/025/GCF_019916025.1_ASM1991602v1
Paracoccus aminophilus JCM 7686	Bacteria;Proteobacteria;Alphaproteobacteria	JCM 7686	SAMN02604253	PRJNA212980	GCA_000444995.1	Complete	4.87312	63.4088	chromosome:NC_022041.1/CP006650.1; plasmid pAMI1:NC_022042.1/CP006651.1; plasmid pAMI4:NC_022049.1/CP006652.1; plasmid pAMI5:NC_022043.1/CP006653.1; plasmid pAMI6:NC_022044.1/CP006654.1; plasmid pAMI8:NC_022050.1/CP006655.1		6	4564	2013-08-08T00:00:00Z	ftp://ftp.ncbi.nlm.nih.gov/genomes/all/GCA/000/444/995/GCA_000444995.1_ASM44499v1	ftp://ftp.ncbi.nlm.nih.gov/genomes/all/GCF/000/444/995/GCF_000444995.1_ASM44499v1
Paradevosia shaoguanensis	Bacteria;Proteobacteria;Alphaproteobacteria	J5-3	SAMN17574782	PRJNA694805	GCA_016801025.1	Complete	4.62955	63.9	chromosome:NZ_CP068983.1/CP068983.1		1	4420	2021-02-02T00:00:00Z	ftp://ftp.ncbi.nlm.nih.gov/genomes/all/GCA/016/801/025/GCA_016801025.1_ASM1680102v1	ftp://ftp.ncbi.nlm.nih.gov/genomes/all/GCF/016/801/025/GCF_016801025.1_ASM1680102v1
Paraflavitalea soli	Bacteria;FCB group;Bacteroidetes/Chlorobi group	5GH32-13	SAMN09981721	PRJNA489512	GCA_003555545.1	Complete	8.44319	47.5	chromosome:NZ_CP032157.1/CP032157.1		1	6400	2018-09-13T00:00:00Z	ftp://ftp.ncbi.nlm.nih.gov/genomes/all/GCA/003/555/545/GCA_003555545.1_ASM355554v1	ftp://ftp.ncbi.nlm.nih.gov/genomes/all/GCF/003/555/545/GCF_003555545.1_ASM355554v1
Parageobacillus thermoglucosidasius	Bacteria;Terrabacteria group;Firmicutes	NCIMB 11955	SAMN05416582	PRJNA330787	GCA_001700985.1	Complete	4.00492	43.8351	chromosome:NZ_CP016622.1/CP016622.1; plasmid pNCI001:NZ_CP016623.1/CP016623.1; plasmid pNCI002:NZ_CP016624.1/CP016624.1		3	3684	2016-08-09T00:00:00Z	ftp://ftp.ncbi.nlm.nih.gov/genomes/all/GCA/001/700/985/GCA_001700985.1_ASM170098v1	ftp://ftp.ncbi.nlm.nih.gov/genomes/all/GCF/001/700/985/GCF_001700985.1_ASM170098v1
Paraliobacillus zengyii	Bacteria;Terrabacteria group;Firmicutes	X-1125	SAMN09305050	PRJNA474447	GCA_003268595.1	Complete	3.72845	35.2	chromosome:NZ_CP029797.1/CP029797.1		1	3477	2018-06-27T00:00:00Z	ftp://ftp.ncbi.nlm.nih.gov/genomes/all/GCA/003/268/595/GCA_003268595.1_ASM326859v1	ftp://ftp.ncbi.nlm.nih.gov/genomes/all/GCF/003/268/595/GCF_003268595.1_ASM326859v1
Paralysiella testudinis	Bacteria;Proteobacteria;Betaproteobacteria	26B	SAMN17764326	PRJNA698996	GCA_016894345.1	Complete	2.9057	54	chromosome:NZ_CP069798.1/CP069798.1		1	2785	2021-02-16T00:00:00Z	ftp://ftp.ncbi.nlm.nih.gov/genomes/all/GCA/016/894/345/GCA_016894345.1_ASM1689434v1	ftp://ftp.ncbi.nlm.nih.gov/genomes/all/GCF/016/894/345/GCF_016894345.1_ASM1689434v1
Paraneptunicella aestuarii	Bacteria;Proteobacteria;Gammaproteobacteria	NBU2194	SAMN18876451	PRJNA725348	GCA_019900845.1	Complete	4.91353	43.9	chromosome:NZ_CP074570.1/CP074570.1		1	3787	2021-09-08T00:00:00Z	ftp://ftp.ncbi.nlm.nih.gov/genomes/all/GCA/019/900/845/GCA_019900845.1_ASM1990084v1	ftp://ftp.ncbi.nlm.nih.gov/genomes/all/GCF/019/900/845/GCF_019900845.1_ASM1990084v1
Paraoceanicella profunda	Bacteria;Proteobacteria;Alphaproteobacteria	D4M1	SAMN11579697	PRJNA541207	GCA_005887635.2	Complete	5.46858	70.1162	chromosome:NZ_CP040818.1/CP040818.1; plasmid pD4M1A:NZ_CP040819.1/CP040819.1; plasmid pD4M1B:NZ_CP040820.1/CP040820.1; plasmid pD4M1C:NZ_CP040821.1/CP040821.1; plasmid pD4M1D:NZ_CP040822.1/CP040822.1; plasmid pD4M1E:NZ_CP040823.1/CP040823.1; plasmid pD4M1F:NZ_CP040824.1/CP040824.1		7	4695	2019-06-04T00:00:00Z	ftp://ftp.ncbi.nlm.nih.gov/genomes/all/GCA/005/887/635/GCA_005887635.2_ASM588763v2	ftp://ftp.ncbi.nlm.nih.gov/genomes/all/GCF/005/887/635/GCF_005887635.2_ASM588763v2
Paraphotobacterium marinum	Bacteria;Proteobacteria;Gammaproteobacteria	NSCS20N07D	SAMN07329764	PRJNA393364	GCA_002216855.1	Complete	2.59399	31.2493	chromosome large:NZ_CP022355.1/CP022355.1; chromosome small:NZ_CP022356.1/CP022356.1; plasmid p1:NZ_CP022357.1/CP022357.1		3	2281	2017-07-12T00:00:00Z	ftp://ftp.ncbi.nlm.nih.gov/genomes/all/GCA/002/216/855/GCA_002216855.1_ASM221685v1	ftp://ftp.ncbi.nlm.nih.gov/genomes/all/GCF/002/216/855/GCF_002216855.1_ASM221685v1
Paraprevotella xylaniphila YIT 11841	Bacteria;FCB group;Bacteroidetes/Chlorobi group	Paraprevotella xylaniphila 82A6	SAMEA5128832	PRJEB29940	GCA_900683745.1	Complete	4.12532	48.5	chromosome 1:NZ_LR215980.1/LR215980.1		1	3167	2019-02-19T00:00:00Z	ftp://ftp.ncbi.nlm.nih.gov/genomes/all/GCA/900/683/745/GCA_900683745.1_Paraprevotella_xylaniphila_82A6	ftp://ftp.ncbi.nlm.nih.gov/genomes/all/GCF/900/683/745/GCF_900683745.1_Paraprevotella_xylaniphila_82A6
Pararhodospirillum photometricum DSM 122	Bacteria;Proteobacteria;Alphaproteobacteria	DSM 122	SAMEA2272054	PRJEA81611	GCA_000284415.2	Complete	3.87629	64.7	chromosome DSM 122:NC_017059.1/HE663493.1		1	3260	2012-02-23T00:00:00Z	ftp://ftp.ncbi.nlm.nih.gov/genomes/all/GCA/000/284/415/GCA_000284415.2_ASM28441v2	ftp://ftp.ncbi.nlm.nih.gov/genomes/all/GCF/000/284/415/GCF_000284415.1_ASM28441v2
Parascardovia denticolens DSM 10105 = JCM 12538	Bacteria;Terrabacteria group;Actinobacteria	JCM 12538	SAMD00061048	PRJDB64	GCA_001042675.1	Complete	1.89086	58.3	chromosome Unknown:NZ_AP012333.1/AP012333.1		1	1496	2015-03-24T00:00:00Z	ftp://ftp.ncbi.nlm.nih.gov/genomes/all/GCA/001/042/675/GCA_001042675.1_ASM104267v1	ftp://ftp.ncbi.nlm.nih.gov/genomes/all/GCF/001/042/675/GCF_001042675.1_ASM104267v1
Parasedimentitalea marina	Bacteria;Proteobacteria;Alphaproteobacteria	W43	SAMN10274220	PRJNA497983	GCA_004006175.1	Complete	5.08092	55.8703	chromosome:NZ_CP033219.1/CP033219.1; plasmid pW43A:NZ_CP033220.1/CP033220.1; plasmid pW43B:NZ_CP033221.1/CP033221.1; plasmid pW43C:NZ_CP033222.1/CP033222.1; plasmid pW43D:NZ_CP033223.1/CP033223.1		5	4628	2019-01-09T00:00:00Z	ftp://ftp.ncbi.nlm.nih.gov/genomes/all/GCA/004/006/175/GCA_004006175.1_ASM400617v1	ftp://ftp.ncbi.nlm.nih.gov/genomes/all/GCF/004/006/175/GCF_004006175.1_ASM400617v1
Parashewanella spongiae	Bacteria;Proteobacteria;Gammaproteobacteria	HJ039	SAMN11111039	PRJNA526823	GCA_004358345.1	Complete	5.46875	39.6	chromosome:NZ_CP037952.1/CP037952.1		1	4194	2019-03-20T00:00:00Z	ftp://ftp.ncbi.nlm.nih.gov/genomes/all/GCA/004/358/345/GCA_004358345.1_ASM435834v1	ftp://ftp.ncbi.nlm.nih.gov/genomes/all/GCF/004/358/345/GCF_004358345.1_ASM435834v1
Parasphingopyxis algicola	Bacteria;Proteobacteria;Alphaproteobacteria	JCM 31719	SAMN14546271	PRJNA623287	GCA_013378075.1	Complete	3.6698	63.3	chromosome:NZ_CP051131.1/CP051131.1		1	3495	2020-07-01T00:00:00Z	ftp://ftp.ncbi.nlm.nih.gov/genomes/all/GCA/013/378/075/GCA_013378075.1_ASM1337807v1	ftp://ftp.ncbi.nlm.nih.gov/genomes/all/GCF/013/378/075/GCF_013378075.1_ASM1337807v1
Parasphingorhabdus halotolerans	Bacteria;Proteobacteria;Alphaproteobacteria	JK6	SAMN14564124	PRJNA624001	GCA_012516475.1	Complete	3.26918	53	chromosome:NZ_CP051217.1/CP051217.1		1	3065	2020-04-19T00:00:00Z	ftp://ftp.ncbi.nlm.nih.gov/genomes/all/GCA/012/516/475/GCA_012516475.1_ASM1251647v1	ftp://ftp.ncbi.nlm.nih.gov/genomes/all/GCF/012/516/475/GCF_012516475.1_ASM1251647v1
Parasynechococcus marenigrum WH 8102	Bacteria;Terrabacteria group;Cyanobacteria/Melainabacteria group	WH 8102	SAMEA3138327	PRJNA230	GCA_000195975.1	Complete	2.43443	59.4	chromosome:NC_005070.1/BX548020.1		1	2605	2003-08-14T00:00:00Z	ftp://ftp.ncbi.nlm.nih.gov/genomes/all/GCA/000/195/975/GCA_000195975.1_ASM19597v1	ftp://ftp.ncbi.nlm.nih.gov/genomes/all/GCF/000/195/975/GCF_000195975.1_ASM19597v1
Paraurantiacibacter namhicola	Bacteria;Proteobacteria;Alphaproteobacteria	JCM 16345	SAMN04870533	PRJNA319016	GCA_001687545.1	Complete	2.59168	65	chromosome:NZ_CP016545.1/CP016545.1		1	2514	2016-07-20T00:00:00Z	ftp://ftp.ncbi.nlm.nih.gov/genomes/all/GCA/001/687/545/GCA_001687545.1_ASM168754v1	ftp://ftp.ncbi.nlm.nih.gov/genomes/all/GCF/001/687/545/GCF_001687545.1_ASM168754v1
Paremcibacter congregatus	Bacteria;Proteobacteria;Alphaproteobacteria	ZYLT	SAMN12044301	PRJNA548597	GCA_006385135.1	Complete	4.18901	51.5	chromosome:NZ_CP041025.1/CP041025.1		1	3614	2019-06-22T00:00:00Z	ftp://ftp.ncbi.nlm.nih.gov/genomes/all/GCA/006/385/135/GCA_006385135.1_ASM638513v1	ftp://ftp.ncbi.nlm.nih.gov/genomes/all/GCF/006/385/135/GCF_006385135.1_ASM638513v1
Parolsenella catena	Bacteria;Terrabacteria group;Actinobacteria	JCM 31932	SAMD00152193	PRJDB7698	GCA_003966955.1	Complete	1.79669	65.6	chromosome:NZ_AP019367.1/AP019367.1		1	1548	2018-12-01T00:00:00Z	ftp://ftp.ncbi.nlm.nih.gov/genomes/all/GCA/003/966/955/GCA_003966955.1_ASM396695v1	ftp://ftp.ncbi.nlm.nih.gov/genomes/all/GCF/003/966/955/GCF_003966955.1_ASM396695v1
Parvibaculum lavamentivorans DS-1	Bacteria;Proteobacteria;Alphaproteobacteria	DS-1	SAMN00623055	PRJNA17639	GCA_000017565.1	Complete	3.91474	62.3	chromosome:NC_009719.1/CP000774.1		1	3663	2007-07-30T00:00:00Z	ftp://ftp.ncbi.nlm.nih.gov/genomes/all/GCA/000/017/565/GCA_000017565.1_ASM1756v1	ftp://ftp.ncbi.nlm.nih.gov/genomes/all/GCF/000/017/565/GCF_000017565.1_ASM1756v1
Parvimonas micra	Bacteria;Terrabacteria group;Firmicutes	KCOM 1037	SAMN09781070	PRJNA485032	GCA_003454775.1	Complete	1.66186	28.9	chromosome:NZ_CP031971.1/CP031971.1		1	1490	2018-09-05T00:00:00Z	ftp://ftp.ncbi.nlm.nih.gov/genomes/all/GCA/003/454/775/GCA_003454775.1_ASM345477v1	ftp://ftp.ncbi.nlm.nih.gov/genomes/all/GCF/003/454/775/GCF_003454775.1_ASM345477v1
Parvularcula bermudensis HTCC2503	Bacteria;Proteobacteria;Alphaproteobacteria	HTCC2503	SAMN02603918	PRJNA13509	GCA_000152825.2	Complete	2.90264	60.7	chromosome:NC_014414.1/CP002156.1		1	2637	2010-08-16T00:00:00Z	ftp://ftp.ncbi.nlm.nih.gov/genomes/all/GCA/000/152/825/GCA_000152825.2_ASM15282v2	ftp://ftp.ncbi.nlm.nih.gov/genomes/all/GCF/000/152/825/GCF_000152825.2_ASM15282v2
Pasteurella multocida subsp. multocida str. Pm70	Bacteria;Proteobacteria;Gammaproteobacteria	Pm70	SAMN02604085	PRJNA39	GCA_000006825.1	Complete	2.25749	40.4	chromosome:NC_002663.1/AE004439.1		1	2023	2000-10-24T00:00:00Z	ftp://ftp.ncbi.nlm.nih.gov/genomes/all/GCA/000/006/825/GCA_000006825.1_ASM682v1	ftp://ftp.ncbi.nlm.nih.gov/genomes/all/GCF/000/006/825/GCF_000006825.1_ASM682v1
Paucilactobacillus oligofermentans DSM 15707 = LMG 22743	Bacteria;Terrabacteria group;Firmicutes	LACOL	SAMEA3608370	PRJEB11302	GCA_900015005.1	Complete	1.84548	35.6878	chromosome I:NZ_LN898144.1/LN898144.1; plasmid II:NZ_LN898145.1/LN898145.1		2	1752	2016-04-01T00:00:00Z	ftp://ftp.ncbi.nlm.nih.gov/genomes/all/GCA/900/015/005/GCA_900015005.1_Lactobacillus_oligofermentans_LMG_22743_genome	ftp://ftp.ncbi.nlm.nih.gov/genomes/all/GCF/900/015/005/GCF_900015005.1_Lactobacillus_oligofermentans_LMG_22743_genome
Pectinatus frisingensis	Bacteria;Terrabacteria group;Firmicutes	MB139	SAMN12831172	PRJNA573921	GCA_014076555.1	Complete	2.88105	38.3	chromosome:NZ_CP045424.1/CP045424.1		1	2612	2020-08-05T00:00:00Z	ftp://ftp.ncbi.nlm.nih.gov/genomes/all/GCA/014/076/555/GCA_014076555.1_ASM1407655v1	ftp://ftp.ncbi.nlm.nih.gov/genomes/all/GCF/014/076/555/GCF_014076555.1_ASM1407655v1
Pectobacterium atrosepticum	Bacteria;Proteobacteria;Gammaproteobacteria	21A	SAMN02983234	PRJNA252906	GCA_000740965.1	Complete	5.02425	51.0735	chromosome:NZ_CP009125.1/CP009125.1; plasmid pPA21A:NZ_CP009126.1/CP009126.1		2	4340	2014-08-18T00:00:00Z	ftp://ftp.ncbi.nlm.nih.gov/genomes/all/GCA/000/740/965/GCA_000740965.1_ASM74096v1	ftp://ftp.ncbi.nlm.nih.gov/genomes/all/GCF/000/740/965/GCF_000740965.1_ASM74096v1
Pediococcus pentosaceus	Bacteria;Terrabacteria group;Firmicutes	FDAARGOS_873	SAMN13450403	PRJNA231221	GCA_016028695.1	Complete	1.74087	37.2	chromosome:NZ_CP065723.1/CP065723.1		1	1652	2020-12-14T00:00:00Z	ftp://ftp.ncbi.nlm.nih.gov/genomes/all/GCA/016/028/695/GCA_016028695.1_ASM1602869v1	ftp://ftp.ncbi.nlm.nih.gov/genomes/all/GCF/016/028/695/GCF_016028695.1_ASM1602869v1
Pedobacter heparinus DSM 2366	Bacteria;FCB group;Bacteroidetes/Chlorobi group	DSM 2366	SAMN02598456	PRJNA27949	GCA_000023825.1	Complete	5.16738	42	chromosome:NC_013061.1/CP001681.1		1	4196	2009-08-05T00:00:00Z	ftp://ftp.ncbi.nlm.nih.gov/genomes/all/GCA/000/023/825/GCA_000023825.1_ASM2382v1	ftp://ftp.ncbi.nlm.nih.gov/genomes/all/GCF/000/023/825/GCF_000023825.1_ASM2382v1
Pelagerythrobacter marensis	Bacteria;Proteobacteria;Alphaproteobacteria	KCTC 22370	SAMN03764476	PRJNA286057	GCA_001028625.1	Complete	2.88503	64.7	chromosome:NZ_CP011805.1/CP011805.1		1	2691	2015-06-12T00:00:00Z	ftp://ftp.ncbi.nlm.nih.gov/genomes/all/GCA/001/028/625/GCA_001028625.1_ASM102862v1	ftp://ftp.ncbi.nlm.nih.gov/genomes/all/GCF/001/028/625/GCF_001028625.1_ASM102862v1
Pelagibacterium halotolerans	Bacteria;Proteobacteria;Alphaproteobacteria	ANSP101	SAMN14777006	PRJNA629485	GCA_013004005.1	Complete	3.9623	61.4	chromosome:NZ_CP053086.1/CP053086.1		1	3781	2020-05-10T00:00:00Z	ftp://ftp.ncbi.nlm.nih.gov/genomes/all/GCA/013/004/005/GCA_013004005.1_ASM1300400v1	ftp://ftp.ncbi.nlm.nih.gov/genomes/all/GCF/013/004/005/GCF_013004005.1_ASM1300400v1
Pelagovum pacificum	Bacteria;Proteobacteria;Alphaproteobacteria	SM1903	SAMN17036614	PRJNA683780	GCA_016134045.1	Complete	4.09193	66.0829	chromosome:NZ_CP065915.1/CP065915.1; plasmid p_SM1903_1:NZ_CP065916.1/CP065916.1; plasmid p_SM1903_2:NZ_CP065917.1/CP065917.1		3	3950	2020-12-20T00:00:00Z	ftp://ftp.ncbi.nlm.nih.gov/genomes/all/GCA/016/134/045/GCA_016134045.1_ASM1613404v1	ftp://ftp.ncbi.nlm.nih.gov/genomes/all/GCF/016/134/045/GCF_016134045.1_ASM1613404v1
Pelistega ratti	Bacteria;Proteobacteria;Betaproteobacteria	NLN63	SAMN12907758	PRJNA575707	GCA_009833965.1	Complete	2.32669	37.3	chromosome:NZ_CP047165.1/CP047165.1		1	1972	2020-01-08T00:00:00Z	ftp://ftp.ncbi.nlm.nih.gov/genomes/all/GCA/009/833/965/GCA_009833965.1_ASM983396v1	ftp://ftp.ncbi.nlm.nih.gov/genomes/all/GCF/009/833/965/GCF_009833965.1_ASM983396v1
Pelobacter propionicus DSM 2379	Bacteria;Proteobacteria;delta/epsilon subdivisions	DSM 2379	SAMN02598297	PRJNA13384	GCA_000015045.1	Complete	4.24112	58.4603	chromosome:NC_008609.1/CP000482.1; plasmid pPRO1:NC_008607.1/CP000483.1; plasmid pPRO2:NC_008608.1/CP000484.1		3	3817	2006-11-30T00:00:00Z	ftp://ftp.ncbi.nlm.nih.gov/genomes/all/GCA/000/015/045/GCA_000015045.1_ASM1504v1	ftp://ftp.ncbi.nlm.nih.gov/genomes/all/GCF/000/015/045/GCF_000015045.1_ASM1504v1
Pelodictyon phaeoclathratiforme BU-1	Bacteria;FCB group;Bacteroidetes/Chlorobi group	BU-1	SAMN02598283	PRJNA13011	GCA_000020645.1	Complete	3.01824	48.1	chromosome:NC_011060.1/CP001110.1		1	2790	2008-07-18T00:00:00Z	ftp://ftp.ncbi.nlm.nih.gov/genomes/all/GCA/000/020/645/GCA_000020645.1_ASM2064v1	ftp://ftp.ncbi.nlm.nih.gov/genomes/all/GCF/000/020/645/GCF_000020645.1_ASM2064v1
Pelolinea submarina	Bacteria;Terrabacteria group;Chloroflexi	MO-CFX1	SAMD00106496	PRJDB6547	GCA_003966975.1	Complete	3.51989	50.6	chromosome:NZ_AP018437.1/AP018437.1		1	3074	2018-08-10T00:00:00Z	ftp://ftp.ncbi.nlm.nih.gov/genomes/all/GCA/003/966/975/GCA_003966975.1_ASM396697v1	ftp://ftp.ncbi.nlm.nih.gov/genomes/all/GCF/003/966/975/GCF_003966975.1_ASM396697v1
Pengzhenrongella sicca	Bacteria;Terrabacteria group;Actinobacteria	LRZ-2	SAMN18310373	PRJNA714484	GCA_017569225.1	Complete	4.39513	72.4	chromosome:NZ_CP071868.1/CP071868.1		1	3902	2021-03-23T00:00:00Z	ftp://ftp.ncbi.nlm.nih.gov/genomes/all/GCA/017/569/225/GCA_017569225.1_ASM1756922v1	ftp://ftp.ncbi.nlm.nih.gov/genomes/all/GCF/017/569/225/GCF_017569225.1_ASM1756922v1
Peptacetobacter hiranonis	Bacteria;Terrabacteria group;Firmicutes	DSM 13275	SAMN10976983	PRJNA523217	GCA_008151785.1	Complete	2.5219	31.3	chromosome:NZ_CP036523.1/CP036523.1		1	2208	2019-08-30T00:00:00Z	ftp://ftp.ncbi.nlm.nih.gov/genomes/all/GCA/008/151/785/GCA_008151785.1_ASM815178v1	ftp://ftp.ncbi.nlm.nih.gov/genomes/all/GCF/008/151/785/GCF_008151785.1_ASM815178v1
Peptoclostridium acidaminophilum DSM 3953	Bacteria;Terrabacteria group;Firmicutes	DSM 3953	SAMN02689753	PRJNA187031	GCA_000597865.1	Complete	3.05504	44.0529	chromosome:NZ_CP007452.1/CP007452.1; plasmid EAL2_808p:NZ_CP007453.1/CP007453.1		2	2815	2014-03-19T00:00:00Z	ftp://ftp.ncbi.nlm.nih.gov/genomes/all/GCA/000/597/865/GCA_000597865.1_ASM59786v1	ftp://ftp.ncbi.nlm.nih.gov/genomes/all/GCF/000/597/865/GCF_000597865.1_ASM59786v1
Peptoniphilus harei	Bacteria;Terrabacteria group;Firmicutes	NCTC13077	SAMEA104224812	PRJEB6403	GCA_900638565.1	Complete	1.7391	34.4	chromosome 1:NZ_LR134524.1/LR134524.1		1	1565	2018-12-19T00:00:00Z	ftp://ftp.ncbi.nlm.nih.gov/genomes/all/GCA/900/638/565/GCA_900638565.1_57800_G01	ftp://ftp.ncbi.nlm.nih.gov/genomes/all/GCF/900/638/565/GCF_900638565.1_57800_G01
Peribacillus simplex NBRC 15720 = DSM 1321	Bacteria;Terrabacteria group;Firmicutes	DSM 1321	SAMN05913072	PRJNA348653	GCA_002243645.1	Complete	5.64578	39.9	chromosome:NZ_CP017704.1/CP017704.1		1	5154	2017-08-08T00:00:00Z	ftp://ftp.ncbi.nlm.nih.gov/genomes/all/GCA/002/243/645/GCA_002243645.1_ASM224364v1	ftp://ftp.ncbi.nlm.nih.gov/genomes/all/GCF/002/243/645/GCF_002243645.1_ASM224364v1
Persephonella marina EX-H1	Bacteria;Aquificae;Aquificae	EX-H1	SAMN02604029	PRJNA12526	GCA_000021565.1	Complete	1.98397	37.1242	chromosome:NC_012440.1/CP001230.1; plasmid unnamed:NC_012439.1/CP001231.1		2	2038	2009-03-25T00:00:00Z	ftp://ftp.ncbi.nlm.nih.gov/genomes/all/GCA/000/021/565/GCA_000021565.1_ASM2156v1	ftp://ftp.ncbi.nlm.nih.gov/genomes/all/GCF/000/021/565/GCF_000021565.1_ASM2156v1
Peteryoungia desertarenae	Bacteria;Proteobacteria;Alphaproteobacteria	ADMK78	SAMN11783631	PRJNA543758	GCA_005860795.2	Complete	4.34237	58.6481	chromosome:NZ_CP058350.1/CP058350.1; plasmid pPRADMK78_01:NZ_CP058351.1/CP058351.1; plasmid pPRADMK78_02:NZ_CP058352.1/CP058352.1		3	4016	2020-06-30T00:00:00Z	ftp://ftp.ncbi.nlm.nih.gov/genomes/all/GCA/005/860/795/GCA_005860795.2_ASM586079v2	ftp://ftp.ncbi.nlm.nih.gov/genomes/all/GCF/005/860/795/GCF_005860795.2_ASM586079v2
Petrimonas mucosa	Bacteria;FCB group;Bacteroidetes/Chlorobi group	ING2-E5A	SAMEA4408017	PRJEB15232	GCA_900095795.1	Complete	3.71763	48	chromosome I:NZ_LT608328.1/LT608328.1		1	2904	2016-10-21T00:00:00Z	ftp://ftp.ncbi.nlm.nih.gov/genomes/all/GCA/900/095/795/GCA_900095795.1_E5A	ftp://ftp.ncbi.nlm.nih.gov/genomes/all/GCF/900/095/795/GCF_900095795.1_E5A
Petrocella atlantisensis	Bacteria;Terrabacteria group;Firmicutes	70B-A	SAMEA4890528	PRJEB28585	GCA_900538275.1	Complete	3.51888	37.3	chromosome 1:NZ_LR130778.1/LR130778.1		1	3129	2018-11-28T00:00:00Z	ftp://ftp.ncbi.nlm.nih.gov/genomes/all/GCA/900/538/275/GCA_900538275.1_PRJNA448822_chromosome	ftp://ftp.ncbi.nlm.nih.gov/genomes/all/GCF/900/538/275/GCF_900538275.1_PRJNA448822_chromosome
Petrotoga mobilis SJ95	Bacteria;Thermotogae;Thermotogae	SJ95	SAMN00623056	PRJNA17679	GCA_000018605.1	Complete	2.16955	34.1	chromosome:NC_010003.1/CP000879.1		1	1977	2007-11-16T00:00:00Z	ftp://ftp.ncbi.nlm.nih.gov/genomes/all/GCA/000/018/605/GCA_000018605.1_ASM1860v1	ftp://ftp.ncbi.nlm.nih.gov/genomes/all/GCF/000/018/605/GCF_000018605.1_ASM1860v1
Phaeobacter gallaeciensis	Bacteria;Proteobacteria;Alphaproteobacteria	P128	SAMN06834800	PRJNA384319	GCA_002381365.1	Complete	4.34935	59.6102	chromosome:NZ_CP021047.1/CP021047.1; plasmid pP128_a:NZ_CP021048.1/CP021048.1; plasmid pP128_b:NZ_CP021049.1/CP021049.1; plasmid pP128_c:NZ_CP021050.1/CP021050.1; plasmid pP128_d:NZ_CP021051.1/CP021051.1; plasmid pP128_e:NZ_CP021052.1/CP021052.1		6	4025	2017-09-27T00:00:00Z	ftp://ftp.ncbi.nlm.nih.gov/genomes/all/GCA/002/381/365/GCA_002381365.1_ASM238136v1	ftp://ftp.ncbi.nlm.nih.gov/genomes/all/GCF/002/381/365/GCF_002381365.1_ASM238136v1
Phascolarctobacterium faecium	Bacteria;Terrabacteria group;Firmicutes	JCM 30894	SAMD00143386	PRJDB7520	GCA_003945365.1	Complete	2.45437	43.7	chromosome:NZ_AP019004.1/AP019004.1		1	2286	2018-10-23T00:00:00Z	ftp://ftp.ncbi.nlm.nih.gov/genomes/all/GCA/003/945/365/GCA_003945365.1_PFJ30894_01	ftp://ftp.ncbi.nlm.nih.gov/genomes/all/GCF/003/945/365/GCF_003945365.1_PFJ30894_01
Phenylobacterium zucineum HLK1	Bacteria;Proteobacteria;Alphaproteobacteria	HLK1	SAMN02603048	PRJNA19931	GCA_000017265.1	Complete	4.37923	71.0551	chromosome:NC_011144.1/CP000747.1; plasmid unnamed:NC_011143.1/CP000748.1		2	4244	2008-08-18T00:00:00Z	ftp://ftp.ncbi.nlm.nih.gov/genomes/all/GCA/000/017/265/GCA_000017265.1_ASM1726v1	ftp://ftp.ncbi.nlm.nih.gov/genomes/all/GCF/000/017/265/GCF_000017265.1_ASM1726v1
Phnomibacter ginsenosidimutans	Bacteria;FCB group;Bacteroidetes/Chlorobi group	SB-02	SAMN13340649	PRJNA590837	GCA_009740285.1	Complete	4.3722	46.7	chromosome:NZ_CP046566.1/CP046566.1		1	3579	2019-12-11T00:00:00Z	ftp://ftp.ncbi.nlm.nih.gov/genomes/all/GCA/009/740/285/GCA_009740285.1_ASM974028v1	ftp://ftp.ncbi.nlm.nih.gov/genomes/all/GCF/009/740/285/GCF_009740285.1_ASM974028v1
Phocaeicola vulgatus	Bacteria;FCB group;Bacteroidetes/Chlorobi group	MG01-10	SAMD00405045	PRJDB12114	GCA_020885855.1	Complete	4.97753	42.2901	chromosome:NZ_AP025240.1/AP025240.1; plasmid pMG01-10_1:NZ_AP025241.1/AP025241.1; plasmid pMG01-10_2:NZ_AP025242.1/AP025242.1; plasmid pMG01-10_3:NZ_AP025243.1/AP025243.1; plasmid pMG01-10_4:NZ_AP025244.1/AP025244.1		5	3947	2021-10-30T00:00:00Z	ftp://ftp.ncbi.nlm.nih.gov/genomes/all/GCA/020/885/855/GCA_020885855.1_ASM2088585v1	ftp://ftp.ncbi.nlm.nih.gov/genomes/all/GCF/020/885/855/GCF_020885855.1_ASM2088585v1
Phoenicibacter congonensis	Bacteria;Terrabacteria group;Actinobacteria	Marseille-P3241	SAMEA103910411	PRJEB19959	GCA_900169485.1	Complete	1.44796	43.4	chromosome contig00001:NZ_LT821227.1/LT821227.1		1	1200	2017-03-14T00:00:00Z	ftp://ftp.ncbi.nlm.nih.gov/genomes/all/GCA/900/169/485/GCA_900169485.1_PRJEB19959	ftp://ftp.ncbi.nlm.nih.gov/genomes/all/GCF/900/169/485/GCF_900169485.1_PRJEB19959
Photobacterium gaetbulicola Gung47	Bacteria;Proteobacteria;Gammaproteobacteria	Gung47	SAMN03379852	PRJNA189839	GCA_000940995.1	Complete	5.90941	49.7275	chromosome 1:NZ_CP005973.1/CP005973.1; chromosome 2:NZ_CP005974.1/CP005974.1		2	5037	2015-03-04T00:00:00Z	ftp://ftp.ncbi.nlm.nih.gov/genomes/all/GCA/000/940/995/GCA_000940995.1_ASM94099v1	ftp://ftp.ncbi.nlm.nih.gov/genomes/all/GCF/000/940/995/GCF_000940995.1_ASM94099v1
Photorhabdus asymbiotica	Bacteria;Proteobacteria;Gammaproteobacteria	ATCC43949	SAMEA2272210	PRJEA30577	GCA_000196475.1	Complete	5.09414	42.1902	chromosome:NC_012962.1/FM162591.1; plasmid pPAU1:NC_012961.1/FM162592.1		2	4178	2009-07-13T23:08:00Z	ftp://ftp.ncbi.nlm.nih.gov/genomes/all/GCA/000/196/475/GCA_000196475.1_ASM19647v1	ftp://ftp.ncbi.nlm.nih.gov/genomes/all/GCF/000/196/475/GCF_000196475.1_ASM19647v1
Phreatobacter cathodiphilus	Bacteria;Proteobacteria;Alphaproteobacteria	S-12	SAMN08666935	PRJNA437502	GCA_003008515.1	Complete	4.49444	69.3	chromosome:NZ_CP027668.1/CP027668.1		1	4266	2018-03-19T00:00:00Z	ftp://ftp.ncbi.nlm.nih.gov/genomes/all/GCA/003/008/515/GCA_003008515.1_ASM300851v1	ftp://ftp.ncbi.nlm.nih.gov/genomes/all/GCF/003/008/515/GCF_003008515.1_ASM300851v1
Phycisphaera mikurensis NBRC 102666	Bacteria;PVC group;Planctomycetes	NBRC 102666	SAMD00061032	PRJDB46	GCA_000284115.1	Complete	3.88438	73.2311	chromosome:NC_017080.1/AP012338.1; plasmid pPSMK1:NC_017081.1/AP012339.1		2	3084	2012-03-28T23:07:00Z	ftp://ftp.ncbi.nlm.nih.gov/genomes/all/GCA/000/284/115/GCA_000284115.1_ASM28411v1	ftp://ftp.ncbi.nlm.nih.gov/genomes/all/GCF/000/284/115/GCF_000284115.1_ASM28411v1
Phyllobacterium zundukense	Bacteria;Proteobacteria;Alphaproteobacteria	Tri-48; RCAM 03910	SAMN05946057	PRJNA329489	GCA_002764115.1	Complete	6.20801	57.2475	chromosome:NZ_CP017940.1/CP017940.1; plasmid unnamed1:NZ_CP017941.1/CP017941.1; plasmid unnamed2:NZ_CP017943.1/CP017943.1; plasmid unnamed3:NZ_CP017942.1/CP017942.1; plasmid unnamed4:NZ_CP017944.1/CP017944.1; plasmid unnamed5:NZ_CP017945.1/CP017945.1		6	5777	2017-11-13T00:00:00Z	ftp://ftp.ncbi.nlm.nih.gov/genomes/all/GCA/002/764/115/GCA_002764115.1_ASM276411v1	ftp://ftp.ncbi.nlm.nih.gov/genomes/all/GCF/002/764/115/GCF_002764115.1_ASM276411v1
Phytobacter ursingii	Bacteria;Proteobacteria;Gammaproteobacteria	CAV1151	SAMN03733692	PRJNA246471	GCA_001022135.1	Complete	6.16645	52.4326	chromosome:NZ_CP011602.1/CP011602.1; plasmid pCAV1151-215:NZ_CP011600.1/CP011600.1; plasmid pCAV1151-296:NZ_CP011601.1/CP011601.1; plasmid pCAV1151-83:NZ_CP011599.1/CP011599.1; plasmid pKPC_CAV1151:NZ_CP011598.1/CP011598.1		5	5763	2015-06-09T00:00:00Z	ftp://ftp.ncbi.nlm.nih.gov/genomes/all/GCA/001/022/135/GCA_001022135.1_ASM102213v1	ftp://ftp.ncbi.nlm.nih.gov/genomes/all/GCF/001/022/135/GCF_001022135.1_ASM102213v1
Phytohabitans flavus	Bacteria;Terrabacteria group;Actinobacteria	NBRC 107702	SAMD00208788	PRJDB9400	GCA_011764545.1	Complete	9.607	70.8	chromosome:NZ_AP022870.1/AP022870.1		1	7707	2020-03-23T23:06:00Z	ftp://ftp.ncbi.nlm.nih.gov/genomes/all/GCA/011/764/545/GCA_011764545.1_ASM1176454v1	ftp://ftp.ncbi.nlm.nih.gov/genomes/all/GCF/011/764/545/GCF_011764545.1_ASM1176454v1
Pigmentiphaga aceris	Bacteria;Proteobacteria;Betaproteobacteria	Mada1488	SAMN12607274	PRJNA561098	GCA_008119665.1	Complete	6.16526	61.4	chromosome:NZ_CP043046.1/CP043046.1		1	5232	2019-08-27T00:00:00Z	ftp://ftp.ncbi.nlm.nih.gov/genomes/all/GCA/008/119/665/GCA_008119665.1_ASM811966v1	ftp://ftp.ncbi.nlm.nih.gov/genomes/all/GCF/008/119/665/GCF_008119665.1_ASM811966v1
Pikeienuella piscinae	Bacteria;Proteobacteria;Alphaproteobacteria	RR4-56	SAMN14132394	PRJNA607396	GCA_011044155.1	Complete	4.37305	65.9	chromosome:NZ_CP049056.1/CP049056.1		1	4066	2020-03-01T00:00:00Z	ftp://ftp.ncbi.nlm.nih.gov/genomes/all/GCA/011/044/155/GCA_011044155.1_ASM1104415v1	ftp://ftp.ncbi.nlm.nih.gov/genomes/all/GCF/011/044/155/GCF_011044155.1_ASM1104415v1
Pimelobacter simplex	Bacteria;Terrabacteria group;Actinobacteria	VKM Ac-2033D	SAMN03009415	PRJNA259593	GCA_000785495.1	Complete	5.63736	72.9	chromosome:NZ_CP009896.1/CP009896.1		1	5500	2014-11-19T00:00:00Z	ftp://ftp.ncbi.nlm.nih.gov/genomes/all/GCA/000/785/495/GCA_000785495.1_ASM78549v1	ftp://ftp.ncbi.nlm.nih.gov/genomes/all/GCF/000/785/495/GCF_000785495.1_ASM78549v1
Pirellula staleyi DSM 6068	Bacteria;PVC group;Planctomycetes	DSM 6068	SAMN00120219	PRJNA29845	GCA_000025185.1	Complete	6.1962	57.5	chromosome:NC_013720.1/CP001848.1		1	4528	2010-01-07T00:00:00Z	ftp://ftp.ncbi.nlm.nih.gov/genomes/all/GCA/000/025/185/GCA_000025185.1_ASM2518v1	ftp://ftp.ncbi.nlm.nih.gov/genomes/all/GCF/000/025/185/GCF_000025185.1_ASM2518v1
Pirellulimonas nuda	Bacteria;PVC group;Planctomycetes	Pla175	SAMN10954029	PRJNA485700	GCA_007750855.1	Complete	6.61866	66.5	chromosome:NZ_CP036291.1/CP036291.1		1	5072	2019-07-31T00:00:00Z	ftp://ftp.ncbi.nlm.nih.gov/genomes/all/GCA/007/750/855/GCA_007750855.1_ASM775085v1	ftp://ftp.ncbi.nlm.nih.gov/genomes/all/GCF/007/750/855/GCF_007750855.1_ASM775085v1
Piscirickettsia salmonis	Bacteria;Proteobacteria;Gammaproteobacteria	Psal-070	SAMN11338343	PRJNA530870	GCA_009708955.1	Complete	3.3515	39.6493	chromosome:NZ_CP039032.1/CP039032.1; plasmid unnamed1:NZ_CP039033.1/CP039033.1; plasmid unnamed2:NZ_CP039034.1/CP039034.1		3	3327	2019-11-26T00:00:00Z	ftp://ftp.ncbi.nlm.nih.gov/genomes/all/GCA/009/708/955/GCA_009708955.1_ASM970895v1	ftp://ftp.ncbi.nlm.nih.gov/genomes/all/GCF/009/708/955/GCF_009708955.1_ASM970895v1
Pistricoccus aurantiacus	Bacteria;Proteobacteria;Gammaproteobacteria	CBA4606	SAMN11843676	PRJNA544551	GCA_007954585.1	Complete	3.78119	60.1	chromosome:NZ_CP042382.1/CP042382.1		1	3449	2019-08-11T00:00:00Z	ftp://ftp.ncbi.nlm.nih.gov/genomes/all/GCA/007/954/585/GCA_007954585.1_ASM795458v1	ftp://ftp.ncbi.nlm.nih.gov/genomes/all/GCF/007/954/585/GCF_007954585.1_ASM795458v1
Planctopirus limnophila DSM 3776	Bacteria;PVC group;Planctomycetes	DSM 3776	SAMN02598463	PRJNA29411	GCA_000092105.1	Complete	5.46009	53.7224	chromosome:NC_014148.1/CP001744.1; plasmid pPLIM01:NC_014149.1/CP001745.1		2	4007	2010-05-13T00:00:00Z	ftp://ftp.ncbi.nlm.nih.gov/genomes/all/GCA/000/092/105/GCA_000092105.1_ASM9210v1	ftp://ftp.ncbi.nlm.nih.gov/genomes/all/GCF/000/092/105/GCF_000092105.1_ASM9210v1
Planktomarina temperata RCA23	Bacteria;Proteobacteria;Alphaproteobacteria	RCA23	SAMN02953969	PRJNA42833	GCA_000738435.1	Complete	3.28812	53.6	chromosome:NZ_CP003984.1/CP003984.1		1	3102	2014-08-07T00:00:00Z	ftp://ftp.ncbi.nlm.nih.gov/genomes/all/GCA/000/738/435/GCA_000738435.1_ASM73843v1	ftp://ftp.ncbi.nlm.nih.gov/genomes/all/GCF/000/738/435/GCF_000738435.1_ASM73843v1
Planococcus donghaensis	Bacteria;Terrabacteria group;Firmicutes	DSM 22276	SAMN05417750	PRJNA330591	GCA_001687665.2	Complete	3.31933	40.1503	chromosome:NZ_CP016543.2/CP016543.2; plasmid pPD76:CP016544.1; plasmid unnamed:NZ_CP016544.1/		2	3117	2016-07-20T00:00:00Z	ftp://ftp.ncbi.nlm.nih.gov/genomes/all/GCA/001/687/665/GCA_001687665.2_ASM168766v2	ftp://ftp.ncbi.nlm.nih.gov/genomes/all/GCF/001/687/665/GCF_001687665.2_ASM168766v2
Plesiomonas shigelloides	Bacteria;Proteobacteria;Gammaproteobacteria	7A	SAMN23297565	PRJNA781848	GCA_020991025.1	Complete	3.86079	51.6913	chromosome 1:NZ_CP087711.1/CP087711.1; chromosome 2:NZ_CP087712.1/CP087712.1; plasmid p7A:NZ_CP087713.1/CP087713.1		3	3252	2021-11-28T00:00:00Z	ftp://ftp.ncbi.nlm.nih.gov/genomes/all/GCA/020/991/025/GCA_020991025.1_ASM2099102v1	ftp://ftp.ncbi.nlm.nih.gov/genomes/all/GCF/020/991/025/GCF_020991025.1_ASM2099102v1
Pluralibacter gergoviae	Bacteria;Proteobacteria;Gammaproteobacteria	FDAARGOS_186	SAMN05004741	PRJNA231221	GCA_003019925.1	Complete	5.40808	59	chromosome:NZ_CP020388.1/CP020388.1		1	4880	2018-03-27T00:00:00Z	ftp://ftp.ncbi.nlm.nih.gov/genomes/all/GCA/003/019/925/GCA_003019925.1_ASM301992v1	ftp://ftp.ncbi.nlm.nih.gov/genomes/all/GCF/003/019/925/GCF_003019925.1_ASM301992v1
Polaribacter reichenbachii	Bacteria;FCB group;Bacteroidetes/Chlorobi group	6Alg 8T	SAMN06240835	PRJNA362672	GCA_001975665.1	Complete	4.12501	29.5	chromosome:NZ_CP019419.1/CP019419.1		1	3460	2017-01-30T00:00:00Z	ftp://ftp.ncbi.nlm.nih.gov/genomes/all/GCA/001/975/665/GCA_001975665.1_ASM197566v1	ftp://ftp.ncbi.nlm.nih.gov/genomes/all/GCF/001/975/665/GCF_001975665.1_ASM197566v1
Polaromonas naphthalenivorans CJ2	Bacteria;Proteobacteria;Betaproteobacteria	CJ2	SAMN02598302	PRJNA13418	GCA_000015505.1	Complete	5.36614	61.6566	chromosome:NC_008781.1/CP000529.1; plasmid pPNAP01:NC_008757.1/CP000530.1; plasmid pPNAP02:NC_008758.1/CP000531.1; plasmid pPNAP03:NC_008759.1/CP000532.1; plasmid pPNAP04:NC_008760.1/CP000533.1; plasmid pPNAP05:NC_008761.1/CP000534.1; plasmid pPNAP06:NC_008762.1/CP000535.1; plasmid pPNAP07:NC_008763.1/CP000536.1; plasmid pPNAP08:NC_008764.1/CP000537.1		9	4960	2007-01-04T00:00:00Z	ftp://ftp.ncbi.nlm.nih.gov/genomes/all/GCA/000/015/505/GCA_000015505.1_ASM1550v1	ftp://ftp.ncbi.nlm.nih.gov/genomes/all/GCF/000/015/505/GCF_000015505.1_ASM1550v1
Polycladomyces abyssicola	Bacteria;Terrabacteria group;Firmicutes	JIR-001	SAMD00292782	PRJDB11450	GCA_018326425.1	Complete	3.19723	52	chromosome:NZ_AP024601.1/AP024601.1		1	3046	2021-04-30T23:02:00Z	ftp://ftp.ncbi.nlm.nih.gov/genomes/all/GCA/018/326/425/GCA_018326425.1_ASM1832642v1	ftp://ftp.ncbi.nlm.nih.gov/genomes/all/GCF/018/326/425/GCF_018326425.1_ASM1832642v1
Polymorphospora rubra	Bacteria;Terrabacteria group;Actinobacteria	NBRC 101157	SAMD00219692	PRJDB9581	GCA_018324255.1	Complete	8.36521	71.8	chromosome:NZ_AP023359.1/AP023359.1		1	6874	2021-04-01T00:00:00Z	ftp://ftp.ncbi.nlm.nih.gov/genomes/all/GCA/018/324/255/GCA_018324255.1_ASM1832425v1	ftp://ftp.ncbi.nlm.nih.gov/genomes/all/GCF/018/324/255/GCF_018324255.1_ASM1832425v1
Polymorphum gilvum SL003B-26A1	Bacteria;Proteobacteria;Alphaproteobacteria	SL003B-26A1	SAMN02603150	PRJNA63293	GCA_000192745.1	Complete	4.71896	67.1174	chromosome:NC_015259.1/CP002568.1; plasmid pSL003B:NC_015258.1/CP002569.1		2	4380	2011-03-18T00:00:00Z	ftp://ftp.ncbi.nlm.nih.gov/genomes/all/GCA/000/192/745/GCA_000192745.1_ASM19274v1	ftp://ftp.ncbi.nlm.nih.gov/genomes/all/GCF/000/192/745/GCF_000192745.1_ASM19274v1
Polynucleobacter necessarius	Bacteria;Proteobacteria;Betaproteobacteria	PPGSP1	SAMEA4378219	PRJEB15088	GCA_900096765.1	Complete	1.82558	45.4	chromosome I:NZ_LT615228.1/LT615228.1		1	1699	2017-06-21T00:00:00Z	ftp://ftp.ncbi.nlm.nih.gov/genomes/all/GCA/900/096/765/GCA_900096765.1_PPGSP_Eae1_chr	ftp://ftp.ncbi.nlm.nih.gov/genomes/all/GCF/900/096/765/GCF_900096765.1_PPGSP_Eae1_chr
Polystyrenella longa	Bacteria;PVC group;Planctomycetes	Pla110	SAMN10954027	PRJNA485700	GCA_007750395.1	Complete	6.12548	50.3	chromosome:NZ_CP036281.1/CP036281.1		1	4451	2019-07-31T00:00:00Z	ftp://ftp.ncbi.nlm.nih.gov/genomes/all/GCA/007/750/395/GCA_007750395.1_ASM775039v1	ftp://ftp.ncbi.nlm.nih.gov/genomes/all/GCF/007/750/395/GCF_007750395.1_ASM775039v1
Pontibacter actiniarum	Bacteria;FCB group;Bacteroidetes/Chlorobi group	DSM 19842	SAMN06924458	PRJNA386053	GCA_003585765.1	Complete	4.9748	53.1319	chromosome:NZ_CP021235.1/CP021235.1; plasmid unnamed:NZ_CP021236.1/CP021236.1		2	4234	2017-05-19T00:00:00Z	ftp://ftp.ncbi.nlm.nih.gov/genomes/all/GCA/003/585/765/GCA_003585765.1_ASM358576v1	ftp://ftp.ncbi.nlm.nih.gov/genomes/all/GCF/003/585/765/GCF_003585765.1_ASM358576v1
Pontimonas salivibrio	Bacteria;Terrabacteria group;Actinobacteria	CL-TW6	SAMN08458080	PRJNA431629	GCA_002950575.1	Complete	1.76081	58.3	chromosome:NZ_CP026923.1/CP026923.1		1	1681	2018-02-21T00:00:00Z	ftp://ftp.ncbi.nlm.nih.gov/genomes/all/GCA/002/950/575/GCA_002950575.1_ASM295057v1	ftp://ftp.ncbi.nlm.nih.gov/genomes/all/GCF/002/950/575/GCF_002950575.1_ASM295057v1
Poriferisphaera corsica	Bacteria;PVC group;Planctomycetes	KS4	SAMN10954040	PRJNA485700	GCA_007747445.1	Complete	4.29117	48.7	chromosome:NZ_CP036425.1/CP036425.1		1	3454	2019-07-31T00:00:00Z	ftp://ftp.ncbi.nlm.nih.gov/genomes/all/GCA/007/747/445/GCA_007747445.1_ASM774744v1	ftp://ftp.ncbi.nlm.nih.gov/genomes/all/GCF/007/747/445/GCF_007747445.1_ASM774744v1
Porphyromonas gingivalis ATCC 33277	Bacteria;FCB group;Bacteroidetes/Chlorobi group	ATCC 33277	SAMD00060922	PRJDA19051	GCA_000010505.1	Complete	2.35489	48.4	chromosome:NC_010729.1/AP009380.1		1	1891	2008-05-20T23:06:00Z	ftp://ftp.ncbi.nlm.nih.gov/genomes/all/GCA/000/010/505/GCA_000010505.1_ASM1050v1	ftp://ftp.ncbi.nlm.nih.gov/genomes/all/GCF/000/010/505/GCF_000010505.1_ASM1050v1
Poseidonibacter lekithochrous	Bacteria;Proteobacteria;delta/epsilon subdivisions	DSM 100870	SAMN10884415	PRJNA521384	GCA_013283835.1	Complete	3.56867	28.5	chromosome:NZ_CP054052.1/CP054052.1		1	3312	2020-06-07T00:00:00Z	ftp://ftp.ncbi.nlm.nih.gov/genomes/all/GCA/013/283/835/GCA_013283835.1_ASM1328383v1	ftp://ftp.ncbi.nlm.nih.gov/genomes/all/GCF/013/283/835/GCF_013283835.1_ASM1328383v1
Pragia fontium	Bacteria;Proteobacteria;Gammaproteobacteria	NCTC12284	SAMEA104307718	PRJEB6403	GCA_900638655.1	Complete	4.0387	45.3	chromosome 1:NZ_LR134531.1/LR134531.1		1	3390	2018-12-19T00:00:00Z	ftp://ftp.ncbi.nlm.nih.gov/genomes/all/GCA/900/638/655/GCA_900638655.1_58635_F02	ftp://ftp.ncbi.nlm.nih.gov/genomes/all/GCF/900/638/655/GCF_900638655.1_58635_F02
Prauserella marina	Bacteria;Terrabacteria group;Actinobacteria	DSM 45268	SAMN05284052	PRJNA326530	GCA_002240355.1	Complete	6.98641	67.6077	chromosome:NZ_CP016353.1/CP016353.1; plasmid pPmarDSM45268:NZ_CP016354.1/CP016354.1		2	6431	2017-08-03T00:00:00Z	ftp://ftp.ncbi.nlm.nih.gov/genomes/all/GCA/002/240/355/GCA_002240355.1_ASM224035v1	ftp://ftp.ncbi.nlm.nih.gov/genomes/all/GCF/002/240/355/GCF_002240355.1_ASM224035v1
Prevotella ruminicola	Bacteria;FCB group;Bacteroidetes/Chlorobi group	KHP1	SAMN18341379	PRJNA715253	GCA_018389405.1	Complete	3.43934	47.8	chromosome:NZ_CP071890.1/CP071890.1		1	2771	2021-05-17T00:00:00Z	ftp://ftp.ncbi.nlm.nih.gov/genomes/all/GCA/018/389/405/GCA_018389405.1_ASM1838940v1	ftp://ftp.ncbi.nlm.nih.gov/genomes/all/GCF/018/389/405/GCF_018389405.1_ASM1838940v1
Priestia aryabhattai	Bacteria;Terrabacteria group;Firmicutes	K13	SAMN07785025	PRJNA414277	GCA_002688605.1	Complete	5.25425	38.1378	chromosome:NZ_CP024035.1/CP024035.1; plasmid unnamed1:NZ_CP024036.1/CP024036.1; plasmid unnamed2:NZ_CP024037.1/CP024037.1		3	5218	2017-10-24T00:00:00Z	ftp://ftp.ncbi.nlm.nih.gov/genomes/all/GCA/002/688/605/GCA_002688605.1_ASM268860v1	ftp://ftp.ncbi.nlm.nih.gov/genomes/all/GCF/002/688/605/GCF_002688605.1_ASM268860v1
Prochlorococcus marinus subsp. marinus str. CCMP1375	Bacteria;Terrabacteria group;Cyanobacteria/Melainabacteria group	CCMP1375; SS120	SAMN02603142	PRJNA419	GCA_000007925.1	Complete	1.75108	36.4	chromosome:NC_005042.1/AE017126.1		1	1842	2003-07-25T00:00:00Z	ftp://ftp.ncbi.nlm.nih.gov/genomes/all/GCA/000/007/925/GCA_000007925.1_ASM792v1	ftp://ftp.ncbi.nlm.nih.gov/genomes/all/GCF/000/007/925/GCF_000007925.1_ASM792v1
Profundibacter amoris	Bacteria;Proteobacteria;Alphaproteobacteria	BAR1	SAMN09939831	PRJNA488700	GCA_003544895.1	Complete	3.55876	57.4	chromosome:NZ_CP032125.1/CP032125.1		1	3478	2018-09-11T00:00:00Z	ftp://ftp.ncbi.nlm.nih.gov/genomes/all/GCA/003/544/895/GCA_003544895.1_ASM354489v1	ftp://ftp.ncbi.nlm.nih.gov/genomes/all/GCF/003/544/895/GCF_003544895.1_ASM354489v1
Propionibacterium freudenreichii	Bacteria;Terrabacteria group;Actinobacteria	PFRJS14	SAMEA3991644	PRJEB14036	GCA_900087655.1	Complete	2.50719	67.4	chromosome I:NZ_LT593929.1/LT593929.1		1	2139	2017-10-09T00:00:00Z	ftp://ftp.ncbi.nlm.nih.gov/genomes/all/GCA/900/087/655/GCA_900087655.1_PFRJS14	ftp://ftp.ncbi.nlm.nih.gov/genomes/all/GCF/900/087/655/GCF_900087655.1_PFRJS14
Prosthecochloris aestuarii DSM 271	Bacteria;FCB group;Bacteroidetes/Chlorobi group	DSM 271	SAMN02598281	PRJNA12749	GCA_000020625.1	Complete	2.5797	50.1104	chromosome:NC_011059.1/CP001108.1; plasmid pPAES01:NC_011061.1/CP001109.1		2	2303	2008-07-18T00:00:00Z	ftp://ftp.ncbi.nlm.nih.gov/genomes/all/GCA/000/020/625/GCA_000020625.1_ASM2062v1	ftp://ftp.ncbi.nlm.nih.gov/genomes/all/GCF/000/020/625/GCF_000020625.1_ASM2062v1
Protaetiibacter intestinalis	Bacteria;Terrabacteria group;Actinobacteria	2DFWR-13	SAMN10141032	PRJNA493671	GCA_003627075.1	Complete	3.09711	71.5	chromosome:NZ_CP032630.1/CP032630.1		1	2873	2018-10-07T00:00:00Z	ftp://ftp.ncbi.nlm.nih.gov/genomes/all/GCA/003/627/075/GCA_003627075.1_ASM362707v1	ftp://ftp.ncbi.nlm.nih.gov/genomes/all/GCF/003/627/075/GCF_003627075.1_ASM362707v1
Proteiniphilum saccharofermentans	Bacteria;FCB group;Bacteroidetes/Chlorobi group	M3/6	SAMEA4373296	PRJEB15073	GCA_900095135.1	Complete	4.41496	43.6	chromosome I:NZ_LT605205.1/LT605205.1		1	3301	2017-01-26T00:00:00Z	ftp://ftp.ncbi.nlm.nih.gov/genomes/all/GCA/900/095/135/GCA_900095135.1_M36	ftp://ftp.ncbi.nlm.nih.gov/genomes/all/GCF/900/095/135/GCF_900095135.1_M36
Proteus mirabilis HI4320	Bacteria;Proteobacteria;Gammaproteobacteria	HI4320	SAMEA1705945	PRJNA12624	GCA_000069965.1	Complete	4.0999	38.8761	chromosome:NC_010554.1/AM942759.1; plasmid pHI4320:NC_010555.1/AM942760.1		2	3614	2008-04-02T00:00:00Z	ftp://ftp.ncbi.nlm.nih.gov/genomes/all/GCA/000/069/965/GCA_000069965.1_ASM6996v1	ftp://ftp.ncbi.nlm.nih.gov/genomes/all/GCF/000/069/965/GCF_000069965.1_ASM6996v1
Providencia alcalifaciens	Bacteria;Proteobacteria;Gammaproteobacteria	FDAARGOS_408	SAMN07312452	PRJNA231221	GCA_002393505.1	Complete	3.99011	42	chromosome:NZ_CP023536.1/CP023536.1		1	3615	2017-09-28T00:00:00Z	ftp://ftp.ncbi.nlm.nih.gov/genomes/all/GCA/002/393/505/GCA_002393505.1_ASM239350v1	ftp://ftp.ncbi.nlm.nih.gov/genomes/all/GCF/002/393/505/GCF_002393505.1_ASM239350v1
Pseudarthrobacter chlorophenolicus A6	Bacteria;Terrabacteria group;Actinobacteria	A6	SAMN00000051	PRJNA20011	GCA_000022025.1	Complete	4.98087	65.9781	chromosome:NC_011886.1/CP001341.1; plasmid pACHL01:NC_011879.1/CP001342.1; plasmid pACHL02:NC_011881.1/CP001343.1		3	4525	2009-01-09T00:00:00Z	ftp://ftp.ncbi.nlm.nih.gov/genomes/all/GCA/000/022/025/GCA_000022025.1_ASM2202v1	ftp://ftp.ncbi.nlm.nih.gov/genomes/all/GCF/000/022/025/GCF_000022025.1_ASM2202v1
Pseudoalteromonas atlantica T6c	Bacteria;Proteobacteria;Gammaproteobacteria	T6c	SAMN02598305	PRJNA13454	GCA_000014225.1	Complete	5.18701	44.6	chromosome:NC_008228.1/CP000388.1		1	4300	2006-06-28T00:00:00Z	ftp://ftp.ncbi.nlm.nih.gov/genomes/all/GCA/000/014/225/GCA_000014225.1_ASM1422v1	ftp://ftp.ncbi.nlm.nih.gov/genomes/all/GCF/000/014/225/GCF_000014225.1_ASM1422v1
Pseudoarcobacter acticola	Bacteria;Proteobacteria;delta/epsilon subdivisions	KCTC 52212	SAMN12421736	PRJNA558024	GCA_013177675.1	Complete	3.01907	27.6	chromosome:NZ_CP042652.1/CP042652.1		1	2987	2020-05-27T00:00:00Z	ftp://ftp.ncbi.nlm.nih.gov/genomes/all/GCA/013/177/675/GCA_013177675.1_ASM1317767v1	ftp://ftp.ncbi.nlm.nih.gov/genomes/all/GCF/013/177/675/GCF_013177675.1_ASM1317767v1
Pseudoclostridium thermosuccinogenes	Bacteria;Terrabacteria group;Firmicutes	DSM 5807	SAMN07200985	PRJNA388583	GCA_002896855.1	Complete	4.73122	41.5	chromosome:NZ_CP021850.1/CP021850.1		1	3939	2018-01-24T00:00:00Z	ftp://ftp.ncbi.nlm.nih.gov/genomes/all/GCA/002/896/855/GCA_002896855.1_ASM289685v1	ftp://ftp.ncbi.nlm.nih.gov/genomes/all/GCF/002/896/855/GCF_002896855.1_ASM289685v1
Pseudocnuella soli	Bacteria;FCB group;Bacteroidetes/Chlorobi group	17J28-1	SAMN10715998	PRJNA513889	GCA_004347775.1	Complete	4.80451	49.4	chromosome:NZ_CP037755.1/CP037755.1		1	3915	2019-03-13T00:00:00Z	ftp://ftp.ncbi.nlm.nih.gov/genomes/all/GCA/004/347/775/GCA_004347775.1_ASM434777v1	ftp://ftp.ncbi.nlm.nih.gov/genomes/all/GCF/004/347/775/GCF_004347775.1_ASM434777v1
Pseudodesulfovibrio mercurii	Bacteria;Proteobacteria;delta/epsilon subdivisions	ND132	SAMN02232015	PRJNA37769	GCA_000189295.2	Complete	3.85858	65.2	chromosome:NC_016803.1/CP003220.1		1	3455	2011-12-29T00:00:00Z	ftp://ftp.ncbi.nlm.nih.gov/genomes/all/GCA/000/189/295/GCA_000189295.2_ASM18929v2	ftp://ftp.ncbi.nlm.nih.gov/genomes/all/GCF/000/189/295/GCF_000189295.2_ASM18929v2
Pseudohongiella spirulinae	Bacteria;Proteobacteria;Gammaproteobacteria	KCTC 32221	SAMN04260401	PRJNA301918	GCA_001444425.1	Complete	3.34512	54	chromosome:NZ_CP013189.1/CP013189.1		1	3028	2015-11-17T00:00:00Z	ftp://ftp.ncbi.nlm.nih.gov/genomes/all/GCA/001/444/425/GCA_001444425.1_ASM144442v1	ftp://ftp.ncbi.nlm.nih.gov/genomes/all/GCF/001/444/425/GCF_001444425.1_ASM144442v1
Pseudoleptotrichia goodfellowii	Bacteria;Fusobacteria;Fusobacteriia	JCM16774	SAMD00156222	PRJDB7856	GCA_007990505.1	Complete	2.29073	31.7	chromosome:NZ_AP019822.1/AP019822.1		1	2148	2019-07-24T00:00:00Z	ftp://ftp.ncbi.nlm.nih.gov/genomes/all/GCA/007/990/505/GCA_007990505.1_ASM799050v1	ftp://ftp.ncbi.nlm.nih.gov/genomes/all/GCF/007/990/505/GCF_007990505.1_ASM799050v1
Pseudolysobacter antarcticus	Bacteria;Proteobacteria;Gammaproteobacteria	AQ6-296	SAMN10622743	PRJNA511354	GCA_004168365.1	Complete	4.72898	58.6927	chromosome:NZ_CP035704.1/CP035704.1; plasmid unnamed1:NZ_CP035703.1/CP035703.1		2	3970	2019-02-12T00:00:00Z	ftp://ftp.ncbi.nlm.nih.gov/genomes/all/GCA/004/168/365/GCA_004168365.1_ASM416836v1	ftp://ftp.ncbi.nlm.nih.gov/genomes/all/GCF/004/168/365/GCF_004168365.1_ASM416836v1
Pseudomonas putida NBRC 14164	Bacteria;Proteobacteria;Gammaproteobacteria	NBRC 14164	SAMD00061028	PRJDB191	GCA_000412675.1	Complete	6.1567	62.3	chromosome:NC_021505.1/AP013070.1		1	5368	2013-06-14T23:09:00Z	ftp://ftp.ncbi.nlm.nih.gov/genomes/all/GCA/000/412/675/GCA_000412675.1_ASM41267v1	ftp://ftp.ncbi.nlm.nih.gov/genomes/all/GCF/000/412/675/GCF_000412675.1_ASM41267v1
Pseudonocardia autotrophica	Bacteria;Terrabacteria group;Actinobacteria	NBRC 12743	SAMD00129985	PRJDB7192	GCA_003945385.1	Complete	7.53529	72.7964	chromosome:NZ_AP018920.1/AP018920.1; plasmid pPA12743CP:NZ_AP018921.1/AP018921.1		2	6886	2018-08-23T00:00:00Z	ftp://ftp.ncbi.nlm.nih.gov/genomes/all/GCA/003/945/385/GCA_003945385.1_ASM394538v1	ftp://ftp.ncbi.nlm.nih.gov/genomes/all/GCF/003/945/385/GCF_003945385.1_ASM394538v1
Pseudooceanicola algae	Bacteria;Proteobacteria;Alphaproteobacteria	Lw-13e	SAMN08912472	PRJNA449592	GCA_003590145.2	Complete	4.09472	64.0226	chromosome:NZ_CP060436.1/CP060436.1; plasmid p49:NZ_CP060439.1/CP060439.1; plasmid p111:NZ_CP060438.1/CP060438.1; plasmid p202:NZ_CP060437.1/CP060437.1		4	3735	2020-08-20T00:00:00Z	ftp://ftp.ncbi.nlm.nih.gov/genomes/all/GCA/003/590/145/GCA_003590145.2_ASM359014v2	ftp://ftp.ncbi.nlm.nih.gov/genomes/all/GCF/003/590/145/GCF_003590145.2_ASM359014v2
Pseudopedobacter saltans DSM 12145	Bacteria;FCB group;Bacteroidetes/Chlorobi group	DSM 12145	SAMN00103626	PRJNA49337	GCA_000190735.2	Complete	4.63524	36.6	chromosome:NC_015177.1/CP002545.1		1	3771	2011-03-01T00:00:00Z	ftp://ftp.ncbi.nlm.nih.gov/genomes/all/GCA/000/190/735/GCA_000190735.2_ASM19073v2	ftp://ftp.ncbi.nlm.nih.gov/genomes/all/GCF/000/190/735/GCF_000190735.1_ASM19073v2
Pseudoprevotella muciniphila	Bacteria;FCB group;Bacteroidetes/Chlorobi group	E39	SAMN08763369	PRJNA439355	GCA_003265305.2	Complete	2.92017	46.4	chromosome:NZ_CP033459.1/CP033459.1		1	2287	2018-11-02T00:00:00Z	ftp://ftp.ncbi.nlm.nih.gov/genomes/all/GCA/003/265/305/GCA_003265305.2_ASM326530v2	ftp://ftp.ncbi.nlm.nih.gov/genomes/all/GCF/003/265/305/GCF_003265305.2_ASM326530v2
Pseudopuniceibacterium antarcticum	Bacteria;Proteobacteria;Alphaproteobacteria	HQ09	SAMN12777334	PRJNA566065	GCA_014899185.1	Complete	4.36578	63.3	chromosome:NZ_CP045201.1/CP045201.1		1	4010	2020-10-20T00:00:00Z	ftp://ftp.ncbi.nlm.nih.gov/genomes/all/GCA/014/899/185/GCA_014899185.1_ASM1489918v1	ftp://ftp.ncbi.nlm.nih.gov/genomes/all/GCF/014/899/185/GCF_014899185.1_ASM1489918v1
Pseudorhizobium flavum	Bacteria;Proteobacteria;Alphaproteobacteria	YW14	SAMEA104296051	PRJEB21840	GCA_902502825.2	Complete	4.74906	61.5097	chromosome 1:NZ_LR723670.1/LR723670.1; plasmid 2:NZ_LR723671.1/LR723671.1; plasmid 3:NZ_LR723672.1/LR723672.1; plasmid 4:NZ_LR723673.1/LR723673.1; plasmid 5:NZ_LR723674.1/LR723674.1		5	4434	2019-10-10T00:00:00Z	ftp://ftp.ncbi.nlm.nih.gov/genomes/all/GCA/902/502/825/GCA_902502825.2_E03_1.v3	ftp://ftp.ncbi.nlm.nih.gov/genomes/all/GCF/902/502/825/GCF_902502825.2_E03_1.v3
Pseudorhodobacter turbinis	Bacteria;Proteobacteria;Alphaproteobacteria	S12M18	SAMN10678733	PRJNA512585	GCA_005234135.1	Complete	4.24698	57.7851	chromosome:NZ_CP039964.1/CP039964.1; plasmid unnamed1:NZ_CP039965.1/CP039965.1; plasmid unnamed2:NZ_CP039966.1/CP039966.1; plasmid unnamed3:NZ_CP039967.1/CP039967.1		4	3853	2019-05-08T00:00:00Z	ftp://ftp.ncbi.nlm.nih.gov/genomes/all/GCA/005/234/135/GCA_005234135.1_ASM523413v1	ftp://ftp.ncbi.nlm.nih.gov/genomes/all/GCF/005/234/135/GCF_005234135.1_ASM523413v1
Pseudorhodoplanes sinuspersici	Bacteria;Proteobacteria;Alphaproteobacteria	RIPI110	SAMN06886414	PRJNA385308	GCA_002119765.1	Complete	5.97161	60.3	chromosome:NZ_CP021112.1/CP021112.1		1	5646	2017-05-09T00:00:00Z	ftp://ftp.ncbi.nlm.nih.gov/genomes/all/GCA/002/119/765/GCA_002119765.1_ASM211976v1	ftp://ftp.ncbi.nlm.nih.gov/genomes/all/GCF/002/119/765/GCF_002119765.1_ASM211976v1
Pseudothermotoga lettingae TMO	Bacteria;Thermotogae;Thermotogae	TMO	SAMN02598331	PRJNA15644	GCA_000017865.1	Complete	2.13534	38.7	chromosome:NC_009828.1/CP000812.1		1	2078	2007-09-18T00:00:00Z	ftp://ftp.ncbi.nlm.nih.gov/genomes/all/GCA/000/017/865/GCA_000017865.1_ASM1786v1	ftp://ftp.ncbi.nlm.nih.gov/genomes/all/GCF/000/017/865/GCF_000017865.1_ASM1786v1
Pseudoxanthomonas spadix BD-a59	Bacteria;Proteobacteria;Gammaproteobacteria	BD-a59	SAMN02603133	PRJNA67981	GCA_000233915.4	Complete	3.45255	67.7	chromosome:NC_016147.2/CP003093.2		1	3087	2011-11-02T00:00:00Z	ftp://ftp.ncbi.nlm.nih.gov/genomes/all/GCA/000/233/915/GCA_000233915.4_ASM23391v4	ftp://ftp.ncbi.nlm.nih.gov/genomes/all/GCF/000/233/915/GCF_000233915.3_ASM23391v4
Psychrobacillus glaciei	Bacteria;Terrabacteria group;Firmicutes	PB01	SAMN09708448	PRJNA482511	GCA_008973485.1	Complete	4.35134	35.9925	chromosome:NZ_CP031223.1/CP031223.1; plasmid pPB01:NZ_CP031224.1/CP031224.1		2	3975	2019-10-04T00:00:00Z	ftp://ftp.ncbi.nlm.nih.gov/genomes/all/GCA/008/973/485/GCA_008973485.1_ASM897348v1	ftp://ftp.ncbi.nlm.nih.gov/genomes/all/GCF/008/973/485/GCF_008973485.1_ASM897348v1
Psychrobacter cryohalolentis	Bacteria;Proteobacteria;Gammaproteobacteria	FDAARGOS_308	SAMN06173321	PRJNA231221	GCA_002208765.2	Complete	3.10865	42.247	chromosome:NZ_CP022043.2/CP022043.2; plasmid unnamed1:NZ_CP022042.2/CP022042.2		2	2516	2017-06-27T00:00:00Z	ftp://ftp.ncbi.nlm.nih.gov/genomes/all/GCA/002/208/765/GCA_002208765.2_ASM220876v2	ftp://ftp.ncbi.nlm.nih.gov/genomes/all/GCF/002/208/765/GCF_002208765.2_ASM220876v2
Psychroflexus torquis ATCC 700755	Bacteria;FCB group;Bacteroidetes/Chlorobi group	ATCC 700755	SAMN02603919	PRJNA13542	GCA_000153485.2	Complete	4.32183	34.5	chromosome:NC_018721.1/CP003879.1		1	3529	2012-10-09T00:00:00Z	ftp://ftp.ncbi.nlm.nih.gov/genomes/all/GCA/000/153/485/GCA_000153485.2_ASM15348v2	ftp://ftp.ncbi.nlm.nih.gov/genomes/all/GCF/000/153/485/GCF_000153485.2_ASM15348v2
Psychromicrobium lacuslunae	Bacteria;Terrabacteria group;Actinobacteria	IHBB 11108	SAMN03366954	PRJNA276066	GCA_000950575.1	Complete	3.59943	58.9962	chromosome:NZ_CP011005.1/CP011005.1; plasmid pAG001:NZ_CP011006.1/CP011006.1		2	3309	2015-03-11T00:00:00Z	ftp://ftp.ncbi.nlm.nih.gov/genomes/all/GCA/000/950/575/GCA_000950575.1_ASM95057v1	ftp://ftp.ncbi.nlm.nih.gov/genomes/all/GCF/000/950/575/GCF_000950575.1_ASM95057v1
Psychromonas ingrahamii 37	Bacteria;Proteobacteria;Gammaproteobacteria	37	SAMN02598361	PRJNA16187	GCA_000015285.1	Complete	4.5596	40.1	chromosome:NC_008709.1/CP000510.1		1	3722	2006-12-22T00:00:00Z	ftp://ftp.ncbi.nlm.nih.gov/genomes/all/GCA/000/015/285/GCA_000015285.1_ASM1528v1	ftp://ftp.ncbi.nlm.nih.gov/genomes/all/GCF/000/015/285/GCF_000015285.1_ASM1528v1
Psychrosphaera aestuarii	Bacteria;Proteobacteria;Gammaproteobacteria	PSC101	SAMN18642714	PRJNA720233	GCA_017948405.1	Complete	3.04978	39.6	chromosome:NZ_CP072844.1/CP072844.1		1	2688	2021-04-14T00:00:00Z	ftp://ftp.ncbi.nlm.nih.gov/genomes/all/GCA/017/948/405/GCA_017948405.1_ASM1794840v1	ftp://ftp.ncbi.nlm.nih.gov/genomes/all/GCF/017/948/405/GCF_017948405.1_ASM1794840v1
Pukyongia salina	Bacteria;FCB group;Bacteroidetes/Chlorobi group	RR4-38	SAMN08563960	PRJNA434542	GCA_002966125.1	Complete	3.18227	41.9	chromosome:NZ_CP027062.1/CP027062.1		1	2837	2018-03-01T00:00:00Z	ftp://ftp.ncbi.nlm.nih.gov/genomes/all/GCA/002/966/125/GCA_002966125.1_ASM296612v1	ftp://ftp.ncbi.nlm.nih.gov/genomes/all/GCF/002/966/125/GCF_002966125.1_ASM296612v1
Pukyongiella litopenaei	Bacteria;Proteobacteria;Alphaproteobacteria	SH-1	SAMN08643256	PRJNA437205	GCA_003008555.2	Complete	4.26297	65.6288	chromosome:NZ_CP027665.1/CP027665.1; plasmid p1:NZ_CP043619.1/CP043619.1; plasmid p2:NZ_CP043620.1/CP043620.1; plasmid p3:NZ_CP043621.1/CP043621.1; plasmid p4:NZ_CP043622.1/CP043622.1; plasmid p5:NZ_CP043623.1/CP043623.1		6	4045	2018-03-19T00:00:00Z	ftp://ftp.ncbi.nlm.nih.gov/genomes/all/GCA/003/008/555/GCA_003008555.2_ASM300855v2	ftp://ftp.ncbi.nlm.nih.gov/genomes/all/GCF/003/008/555/GCF_003008555.2_ASM300855v2
Pulveribacter suum	Bacteria;Proteobacteria;Betaproteobacteria	SC2-7	SAMN08707401	PRJNA438161	GCA_003013695.1	Complete	3.35843	69.1	chromosome:NZ_CP027792.1/CP027792.1		1	3023	2018-03-22T00:00:00Z	ftp://ftp.ncbi.nlm.nih.gov/genomes/all/GCA/003/013/695/GCA_003013695.1_ASM301369v1	ftp://ftp.ncbi.nlm.nih.gov/genomes/all/GCF/003/013/695/GCF_003013695.1_ASM301369v1
Pusillimonas thiosulfatoxidans	Bacteria;Proteobacteria;Betaproteobacteria	YE3	SAMN07527258	PRJNA399218	GCA_004022565.1	Complete	3.5487	59.3	chromosome:NZ_CP022987.1/CP022987.1		1	3290	2019-01-15T00:00:00Z	ftp://ftp.ncbi.nlm.nih.gov/genomes/all/GCA/004/022/565/GCA_004022565.1_ASM402256v1	ftp://ftp.ncbi.nlm.nih.gov/genomes/all/GCF/004/022/565/GCF_004022565.1_ASM402256v1
Qingshengfaniella alkalisoli	Bacteria;Proteobacteria;Alphaproteobacteria	LN3S51	SAMN12359454	PRJNA556555	GCA_007855645.1	Complete	3.92851	59.0732	chromosome:NZ_CP042261.1/CP042261.1; plasmid unnamed1:NZ_CP042262.1/CP042262.1; plasmid unnamed2:NZ_CP042263.1/CP042263.1; plasmid unnamed3:NZ_CP042264.1/CP042264.1; plasmid unnamed4:NZ_CP042265.1/CP042265.1		5	3611	2019-08-06T00:00:00Z	ftp://ftp.ncbi.nlm.nih.gov/genomes/all/GCA/007/855/645/GCA_007855645.1_ASM785564v1	ftp://ftp.ncbi.nlm.nih.gov/genomes/all/GCF/007/855/645/GCF_007855645.1_ASM785564v1
Qipengyuania flava	Bacteria;Proteobacteria;Alphaproteobacteria	2025-03-21	SAMN09862513	PRJNA486729	GCA_008932225.1	Complete	3.22967	63.6	chromosome:NZ_CP032228.1/CP032228.1		1	3078	2019-10-09T00:00:00Z	ftp://ftp.ncbi.nlm.nih.gov/genomes/all/GCA/008/932/225/GCA_008932225.1_ASM893222v1	ftp://ftp.ncbi.nlm.nih.gov/genomes/all/GCF/008/932/225/GCF_008932225.1_ASM893222v1
Quatrionicoccus australiensis	Bacteria;Proteobacteria;Betaproteobacteria	D9	SAMN19030605	PRJNA727717	GCA_020510525.1	Complete	4.17111	61.3	chromosome:NZ_CP075188.1/CP075188.1		1	3843	2021-10-15T00:00:00Z	ftp://ftp.ncbi.nlm.nih.gov/genomes/all/GCA/020/510/525/GCA_020510525.1_ASM2051052v1	ftp://ftp.ncbi.nlm.nih.gov/genomes/all/GCF/020/510/525/GCF_020510525.1_ASM2051052v1
Radiobacillus deserti	Bacteria;Terrabacteria group;Firmicutes	TKL69	SAMN12268500	PRJNA554471	GCA_007301515.1	Complete	3.6154	38.5	chromosome:NZ_CP041666.1/CP041666.1		1	3560	2019-07-23T00:00:00Z	ftp://ftp.ncbi.nlm.nih.gov/genomes/all/GCA/007/301/515/GCA_007301515.1_ASM730151v1	ftp://ftp.ncbi.nlm.nih.gov/genomes/all/GCF/007/301/515/GCF_007301515.1_ASM730151v1
Rahnella victoriana	Bacteria;Proteobacteria;Gammaproteobacteria	JZ-GX1	SAMN18652319	PRJNA720502	GCA_021276285.1	Complete	5.47283	53.5508	chromosome:NZ_CP089919.1/CP089919.1; plasmid unnamed1:NZ_CP089920.1/CP089920.1; plasmid unnamed2:NZ_CP089921.1/CP089921.1		3	4831	2021-12-23T00:00:00Z	ftp://ftp.ncbi.nlm.nih.gov/genomes/all/GCA/021/276/285/GCA_021276285.1_ASM2127628v1	ftp://ftp.ncbi.nlm.nih.gov/genomes/all/GCF/021/276/285/GCF_021276285.1_ASM2127628v1
Ralstonia syzygii	Bacteria;Proteobacteria;Betaproteobacteria	LLRS-1	SAMN13518540	PRJNA594455	GCA_018243215.1	Complete	5.69472	66.3	chromosome:NZ_CP046729.1/CP046729.1; plasmid pLLRS-1:NZ_CP046730.1/CP046730.1		2	4864	2021-05-03T00:00:00Z	ftp://ftp.ncbi.nlm.nih.gov/genomes/all/GCA/018/243/215/GCA_018243215.1_ASM1824321v1	ftp://ftp.ncbi.nlm.nih.gov/genomes/all/GCF/018/243/215/GCF_018243215.1_ASM1824321v1
Ramlibacter tataouinensis TTB310	Bacteria;Proteobacteria;Betaproteobacteria	TTB310	SAMN02603053	PRJNA16294	GCA_000215705.1	Complete	4.07019	70	chromosome:NC_015677.1/CP000245.1		1	3910	2011-06-03T00:00:00Z	ftp://ftp.ncbi.nlm.nih.gov/genomes/all/GCA/000/215/705/GCA_000215705.1_ASM21570v1	ftp://ftp.ncbi.nlm.nih.gov/genomes/all/GCF/000/215/705/GCF_000215705.1_ASM21570v1
Raoultella terrigena	Bacteria;Proteobacteria;Gammaproteobacteria	JH01	SAMN14446261	PRJNA615066	GCA_012029655.1	Complete	5.59845	57.4	chromosome:NZ_CP050508.1/CP050508.1		1	5045	2020-04-04T00:00:00Z	ftp://ftp.ncbi.nlm.nih.gov/genomes/all/GCA/012/029/655/GCA_012029655.1_ASM1202965v1	ftp://ftp.ncbi.nlm.nih.gov/genomes/all/GCF/012/029/655/GCF_012029655.1_ASM1202965v1
Rathayibacter tritici	Bacteria;Terrabacteria group;Actinobacteria	NCPPB 1953	SAMN04910036	PRJNA319877	GCA_001641005.1	Complete	3.35468	69.5	chromosome:NZ_CP015515.1/CP015515.1		1	3067	2016-05-09T00:00:00Z	ftp://ftp.ncbi.nlm.nih.gov/genomes/all/GCA/001/641/005/GCA_001641005.1_ASM164100v1	ftp://ftp.ncbi.nlm.nih.gov/genomes/all/GCF/001/641/005/GCF_001641005.1_ASM164100v1
Reinekea forsetii	Bacteria;Proteobacteria;Gammaproteobacteria	Hel1_31_D35	SAMN03652921	PRJNA283582	GCA_002795845.1	Complete	3.66006	53	chromosome:NZ_CP011797.1/CP011797.1		1	3206	2017-11-27T00:00:00Z	ftp://ftp.ncbi.nlm.nih.gov/genomes/all/GCA/002/795/845/GCA_002795845.1_ASM279584v1	ftp://ftp.ncbi.nlm.nih.gov/genomes/all/GCF/002/795/845/GCF_002795845.1_ASM279584v1
Renibacterium salmoninarum ATCC 33209	Bacteria;Terrabacteria group;Actinobacteria	ATCC 33209	SAMN02603684	PRJNA19227	GCA_000018885.1	Complete	3.15525	56.3	chromosome:NC_010168.1/CP000910.1		1	2722	2007-12-18T00:00:00Z	ftp://ftp.ncbi.nlm.nih.gov/genomes/all/GCA/000/018/885/GCA_000018885.1_ASM1888v1	ftp://ftp.ncbi.nlm.nih.gov/genomes/all/GCF/000/018/885/GCF_000018885.1_ASM1888v1
Rheinheimera mangrovi	Bacteria;Proteobacteria;Gammaproteobacteria	LHK132	SAMN10617864	PRJNA510894	GCA_003990335.1	Complete	4.62835	46.7	chromosome:NZ_CP034683.1/CP034683.1		1	4001	2019-01-02T00:00:00Z	ftp://ftp.ncbi.nlm.nih.gov/genomes/all/GCA/003/990/335/GCA_003990335.1_ASM399033v1	ftp://ftp.ncbi.nlm.nih.gov/genomes/all/GCF/003/990/335/GCF_003990335.1_ASM399033v1
Rhizobacter gummiphilus	Bacteria;Proteobacteria;Betaproteobacteria	NBRC 109400	SAMN07709032	PRJNA412281	GCA_002762215.1	Complete	6.3981	69.7	chromosome:NZ_CP024645.1/CP024645.1		1	5843	2017-11-08T00:00:00Z	ftp://ftp.ncbi.nlm.nih.gov/genomes/all/GCA/002/762/215/GCA_002762215.1_ASM276221v1	ftp://ftp.ncbi.nlm.nih.gov/genomes/all/GCF/002/762/215/GCF_002762215.1_ASM276221v1
Rhizobium etli	Bacteria;Proteobacteria;Alphaproteobacteria	NXC12	SAMN06767430	PRJNA383588	GCA_002119845.1	Complete	6.75685	61.0228	chromosome:NZ_CP020906.1/CP020906.1; plasmid pRetNXC12a:NZ_CP020907.1/CP020907.1; plasmid pRetNXC12b:NZ_CP020908.1/CP020908.1; plasmid pRetNXC12c:NZ_CP020909.1/CP020909.1; plasmid pRetNXC12d:NZ_CP020910.1/CP020910.1; plasmid pRetNXC12e:NZ_CP020911.1/CP020911.1		6	6152	2017-05-09T00:00:00Z	ftp://ftp.ncbi.nlm.nih.gov/genomes/all/GCA/002/119/845/GCA_002119845.1_ASM211984v1	ftp://ftp.ncbi.nlm.nih.gov/genomes/all/GCF/002/119/845/GCF_002119845.1_ASM211984v1
Rhizorhabdus wittichii RW1	Bacteria;Proteobacteria;Alphaproteobacteria	RW1	SAMN02598383	PRJNA17343	GCA_000016765.1	Complete	5.91525	67.9033	chromosome:NC_009511.1/CP000699.1; plasmid pSWIT01:NC_009507.1/CP000700.1; plasmid pSWIT02:NC_009508.1/CP000701.1		3	5433	2007-05-31T00:00:00Z	ftp://ftp.ncbi.nlm.nih.gov/genomes/all/GCA/000/016/765/GCA_000016765.1_ASM1676v1	ftp://ftp.ncbi.nlm.nih.gov/genomes/all/GCF/000/016/765/GCF_000016765.1_ASM1676v1
Rhodanobacter denitrificans	Bacteria;Proteobacteria;Gammaproteobacteria	2APBS1	SAMN02232048	PRJNA50861	GCA_000230695.3	Complete	4.22549	67.5	chromosome:NC_020541.1/CP003470.1		1	3836	2013-03-11T00:00:00Z	ftp://ftp.ncbi.nlm.nih.gov/genomes/all/GCA/000/230/695/GCA_000230695.3_ASM23069v3	ftp://ftp.ncbi.nlm.nih.gov/genomes/all/GCF/000/230/695/GCF_000230695.2_ASM23069v3
Rhodobacter capsulatus SB 1003	Bacteria;Proteobacteria;Alphaproteobacteria	SB 1003	SAMN02604080	PRJNA55	GCA_000021865.1	Complete	3.87192	66.5966	chromosome:NC_014034.1/CP001312.1; plasmid pRCB133:NC_014035.1/CP001313.1		2	3588	2010-04-09T00:00:00Z	ftp://ftp.ncbi.nlm.nih.gov/genomes/all/GCA/000/021/865/GCA_000021865.1_ASM2186v1	ftp://ftp.ncbi.nlm.nih.gov/genomes/all/GCF/000/021/865/GCF_000021865.1_ASM2186v1
Rhodococcus erythropolis R138	Bacteria;Terrabacteria group;Actinobacteria	R138	SAMN02639992	PRJNA188397	GCA_000696675.2	Complete	6.80651	62.3283	chromosome:NZ_CP007255.1/CP007255.1; plasmid pCRE138:NZ_CP007256.1/CP007256.1; plasmid pLRE138:NZ_CP007257.1/CP007257.1		3	6126	2015-12-30T00:00:00Z	ftp://ftp.ncbi.nlm.nih.gov/genomes/all/GCA/000/696/675/GCA_000696675.2_ASM69667v2	ftp://ftp.ncbi.nlm.nih.gov/genomes/all/GCF/000/696/675/GCF_000696675.2_ASM69667v2
Rhodocytophaga rosea	Bacteria;FCB group;Bacteroidetes/Chlorobi group	172606-1	SAMN13930951	PRJNA603394	GCA_010119975.1	Complete	8.98345	40.7	chromosome:NZ_CP048222.1/CP048222.1		1	7174	2020-02-04T00:00:00Z	ftp://ftp.ncbi.nlm.nih.gov/genomes/all/GCA/010/119/975/GCA_010119975.1_ASM1011997v1	ftp://ftp.ncbi.nlm.nih.gov/genomes/all/GCF/010/119/975/GCF_010119975.1_ASM1011997v1
Rhodoferax ferrireducens T118	Bacteria;Proteobacteria;Betaproteobacteria	DSM 15236	SAMN02598320	PRJNA13908	GCA_000013605.1	Complete	4.96978	59.6151	chromosome:NC_007908.1/CP000267.1; plasmid plasmid1:NC_007901.1/CP000268.1		2	4496	2006-03-10T00:00:00Z	ftp://ftp.ncbi.nlm.nih.gov/genomes/all/GCA/000/013/605/GCA_000013605.1_ASM1360v1	ftp://ftp.ncbi.nlm.nih.gov/genomes/all/GCF/000/013/605/GCF_000013605.1_ASM1360v1
Rhodoluna lacicola	Bacteria;Terrabacteria group;Actinobacteria	MWH-Ta8	SAMN02848463	PRJNA237851	GCA_000699505.1	Complete	1.43043	51.5	chromosome:NZ_CP007490.1/CP007490.1		1	1358	2014-06-09T00:00:00Z	ftp://ftp.ncbi.nlm.nih.gov/genomes/all/GCA/000/699/505/GCA_000699505.1_ASM69950v1	ftp://ftp.ncbi.nlm.nih.gov/genomes/all/GCF/000/699/505/GCF_000699505.1_ASM69950v1
Rhodomicrobium vannielii ATCC 17100	Bacteria;Proteobacteria;Alphaproteobacteria	ATCC 17100	SAMN00007427	PRJNA38253	GCA_000166055.1	Complete	4.01447	62.2	chromosome:NC_014664.1/CP002292.1		1	3592	2010-11-05T00:00:00Z	ftp://ftp.ncbi.nlm.nih.gov/genomes/all/GCA/000/166/055/GCA_000166055.1_ASM16605v1	ftp://ftp.ncbi.nlm.nih.gov/genomes/all/GCF/000/166/055/GCF_000166055.1_ASM16605v1
Rhodopirellula baltica SH 1	Bacteria;PVC group;Planctomycetes	1	SAMEA3138332	PRJNA413	GCA_000196115.1	Complete	7.14558	55.4	chromosome:NC_005027.1/BX119912.1		1	5093	2003-07-02T00:00:00Z	ftp://ftp.ncbi.nlm.nih.gov/genomes/all/GCA/000/196/115/GCA_000196115.1_ASM19611v1	ftp://ftp.ncbi.nlm.nih.gov/genomes/all/GCF/000/196/115/GCF_000196115.1_ASM19611v1
Rhodopseudomonas palustris	Bacteria;Proteobacteria;Alphaproteobacteria	RCB100	SAMN17028957	PRJNA683609	GCA_016584445.1	Complete	5.45729	64.9929	chromosome:NZ_CP066699.1/CP066699.1; plasmid unnamed1:NZ_CP066700.1/CP066700.1		2	4899	2021-01-08T00:00:00Z	ftp://ftp.ncbi.nlm.nih.gov/genomes/all/GCA/016/584/445/GCA_016584445.1_ASM1658444v1	ftp://ftp.ncbi.nlm.nih.gov/genomes/all/GCF/016/584/445/GCF_016584445.1_ASM1658444v1
Rhodospirillum rubrum F11	Bacteria;Proteobacteria;Alphaproteobacteria	F11	SAMN02603286	PRJNA67413	GCA_000225955.1	Complete	4.35283	65.4	chromosome:NC_017584.1/CP003046.1		1	3817	2011-09-15T00:00:00Z	ftp://ftp.ncbi.nlm.nih.gov/genomes/all/GCA/000/225/955/GCA_000225955.1_ASM22595v1	ftp://ftp.ncbi.nlm.nih.gov/genomes/all/GCF/000/225/955/GCF_000225955.1_ASM22595v1
Rhodothermus marinus DSM 4252	Bacteria;FCB group;Bacteroidetes/Chlorobi group	DSM 4252	SAMN00002700	PRJNA29281	GCA_000024845.1	Complete	3.38674	64.2672	chromosome:NC_013501.1/CP001807.1; plasmid pRMAR01:NC_013502.1/CP001808.1		2	2896	2009-11-03T00:00:00Z	ftp://ftp.ncbi.nlm.nih.gov/genomes/all/GCA/000/024/845/GCA_000024845.1_ASM2484v1	ftp://ftp.ncbi.nlm.nih.gov/genomes/all/GCF/000/024/845/GCF_000024845.1_ASM2484v1
Rhodovulum sulfidophilum	Bacteria;Proteobacteria;Alphaproteobacteria	SNK001	SAMN04903812	PRJNA319729	GCA_001633145.1	Complete	4.19649	66.8568	chromosome:NZ_CP015421.1/CP015421.1; plasmid unnamed:NZ_CP015422.1/CP015422.1		2	3846	2016-04-28T00:00:00Z	ftp://ftp.ncbi.nlm.nih.gov/genomes/all/GCA/001/633/145/GCA_001633145.1_ASM163314v1	ftp://ftp.ncbi.nlm.nih.gov/genomes/all/GCF/001/633/145/GCF_001633145.1_ASM163314v1
Richelia sinica FACHB-800	Bacteria;Terrabacteria group;Cyanobacteria/Melainabacteria group	FACHB 800	SAMN06603501	PRJNA380678	GCA_019056575.1	Complete	5.72949	39.7	chromosome:NZ_CP021056.1/CP021056.1		1	4571	2021-06-29T00:00:00Z	ftp://ftp.ncbi.nlm.nih.gov/genomes/all/GCA/019/056/575/GCA_019056575.1_ASM1905657v1	ftp://ftp.ncbi.nlm.nih.gov/genomes/all/GCF/019/056/575/GCF_019056575.1_ASM1905657v1
Rickettsia bellii	Bacteria;Proteobacteria;Alphaproteobacteria	An04	SAMN04576394	PRJNA316319	GCA_002078315.1	Complete	1.5798	31.6727	chromosome:NZ_CP015010.1/CP015010.1; plasmid unnamed:NZ_CP015011.1/CP015011.1		2	1411	2017-04-04T00:00:00Z	ftp://ftp.ncbi.nlm.nih.gov/genomes/all/GCA/002/078/315/GCA_002078315.1_ASM207831v1	ftp://ftp.ncbi.nlm.nih.gov/genomes/all/GCF/002/078/315/GCF_002078315.1_ASM207831v1
Rickettsiales endosymbiont of Stachyamoeba lipophora	Bacteria;Proteobacteria;Alphaproteobacteria	RICK01	SAMN10347691	PRJNA501864	GCA_003932735.1	Complete	1.73839	33	chromosome:NZ_CP033611.1/CP033611.1		1	1546	2018-12-10T00:00:00Z	ftp://ftp.ncbi.nlm.nih.gov/genomes/all/GCA/003/932/735/GCA_003932735.1_ASM393273v1	ftp://ftp.ncbi.nlm.nih.gov/genomes/all/GCF/003/932/735/GCF_003932735.1_ASM393273v1
Rickettsiella endosymbiont of Dermanyssus gallinae	Bacteria;Proteobacteria;Gammaproteobacteria	DGE	SAMN20119969	PRJNA743410	GCA_019285595.1	Complete	1.88871	39.6	chromosome:NZ_CP079094.1/CP079094.1		1	1852	2021-07-20T00:00:00Z	ftp://ftp.ncbi.nlm.nih.gov/genomes/all/GCA/019/285/595/GCA_019285595.1_ASM1928559v1	ftp://ftp.ncbi.nlm.nih.gov/genomes/all/GCF/019/285/595/GCF_019285595.1_ASM1928559v1
Riemerella anatipestifer	Bacteria;FCB group;Bacteroidetes/Chlorobi group	20190403E1-1	SAMN18395773	PRJNA660554	GCA_019552185.1	Complete	2.17551	34.9952	chromosome:NZ_CP072186.1/CP072186.1; plasmid unnamed1:NZ_CP072187.1/CP072187.1		2	1978	2021-08-11T00:00:00Z	ftp://ftp.ncbi.nlm.nih.gov/genomes/all/GCA/019/552/185/GCA_019552185.1_ASM1955218v1	ftp://ftp.ncbi.nlm.nih.gov/genomes/all/GCF/019/552/185/GCF_019552185.1_ASM1955218v1
Rippkaea orientalis PCC 8801	Bacteria;Terrabacteria group;Cyanobacteria/Melainabacteria group	PCC 8801	SAMN00000280	PRJNA20503	GCA_000021805.1	Complete	4.78769	39.7959	chromosome:NC_011726.1/CP001287.1; plasmid pP880101:NC_011721.1/CP001288.1; plasmid pP880102:NC_011723.1/CP001289.1; plasmid pP880103:NC_011727.1/CP001290.1		4	4333	2008-12-17T00:00:00Z	ftp://ftp.ncbi.nlm.nih.gov/genomes/all/GCA/000/021/805/GCA_000021805.1_ASM2180v1	ftp://ftp.ncbi.nlm.nih.gov/genomes/all/GCF/000/021/805/GCF_000021805.1_ASM2180v1
Robiginitalea biformata HTCC2501	Bacteria;FCB group;Bacteroidetes/Chlorobi group	HTCC2501	SAMN02603916	PRJNA13461	GCA_000024125.1	Complete	3.53038	55.3	chromosome:NC_013222.1/CP001712.1		1	3070	2009-09-11T00:00:00Z	ftp://ftp.ncbi.nlm.nih.gov/genomes/all/GCA/000/024/125/GCA_000024125.1_ASM2412v1	ftp://ftp.ncbi.nlm.nih.gov/genomes/all/GCF/000/024/125/GCF_000024125.1_ASM2412v1
Rodentibacter heylii	Bacteria;Proteobacteria;Gammaproteobacteria	G1	SAMN11618741	PRJNA542320	GCA_010587025.1	Complete	2.60764	40.2	chromosome:NZ_CP040863.1/CP040863.1		1	2374	2020-02-14T00:00:00Z	ftp://ftp.ncbi.nlm.nih.gov/genomes/all/GCA/010/587/025/GCA_010587025.1_ASM1058702v1	ftp://ftp.ncbi.nlm.nih.gov/genomes/all/GCF/010/587/025/GCF_010587025.1_ASM1058702v1
Roseateles depolymerans	Bacteria;Proteobacteria;Betaproteobacteria	KCTC 42856	SAMN04363976	PRJNA306798	GCA_001483865.1	Complete	5.68172	66.6	chromosome:NZ_CP013729.1/CP013729.1		1	4820	2016-01-04T00:00:00Z	ftp://ftp.ncbi.nlm.nih.gov/genomes/all/GCA/001/483/865/GCA_001483865.1_ASM148386v1	ftp://ftp.ncbi.nlm.nih.gov/genomes/all/GCF/001/483/865/GCF_001483865.1_ASM148386v1
Roseburia intestinalis L1-82	Bacteria;Proteobacteria;Alphaproteobacteria	DFL-43	SAMN03081458	PRJNA189501	GCA_000590925.1	Complete	3.55511	65.7	chromosome:NZ_CP004372.1/CP004372.1		1	3181	2014-03-14T00:00:00Z	ftp://ftp.ncbi.nlm.nih.gov/genomes/all/GCA/000/590/925/GCA_000590925.1_ASM59092v1	ftp://ftp.ncbi.nlm.nih.gov/genomes/all/GCF/000/590/925/GCF_000590925.1_ASM59092v1
Roseicitreum antarcticum	Bacteria;Proteobacteria;Alphaproteobacteria	ZS2-28	SAMN15922049	PRJNA659637	GCA_014681765.1	Complete	4.2531	63.1537	chromosome:NZ_CP061498.1/CP061498.1; plasmid pRA01:NZ_CP061502.1/CP061502.1; plasmid pRA02:NZ_CP061500.1/CP061500.1; plasmid pRA03:NZ_CP061501.1/CP061501.1; plasmid pRA04:NZ_CP061499.1/CP061499.1		5	3911	2020-09-22T00:00:00Z	ftp://ftp.ncbi.nlm.nih.gov/genomes/all/GCA/014/681/765/GCA_014681765.1_ASM1468176v1	ftp://ftp.ncbi.nlm.nih.gov/genomes/all/GCF/014/681/765/GCF_014681765.1_ASM1468176v1
Roseiflexus castenholzii DSM 13941	Bacteria;Terrabacteria group;Chloroflexi	DSM 13941	SAMN02598306	PRJNA13462	GCA_000017805.1	Complete	5.7233	60.7	chromosome:NC_009767.1/CP000804.1		1	4502	2007-08-23T00:00:00Z	ftp://ftp.ncbi.nlm.nih.gov/genomes/all/GCA/000/017/805/GCA_000017805.1_ASM1780v1	ftp://ftp.ncbi.nlm.nih.gov/genomes/all/GCF/000/017/805/GCF_000017805.1_ASM1780v1
Roseimaritima ulvae	Bacteria;PVC group;Planctomycetes	UC8	SAMN10980022	PRJNA485700	GCA_008065135.1	Complete	8.21251	59.1	chromosome:NZ_CP042914.1/CP042914.1		1	5686	2019-08-22T00:00:00Z	ftp://ftp.ncbi.nlm.nih.gov/genomes/all/GCA/008/065/135/GCA_008065135.1_ASM806513v1	ftp://ftp.ncbi.nlm.nih.gov/genomes/all/GCF/008/065/135/GCF_008065135.1_ASM806513v1
Roseitalea porphyridii	Bacteria;Proteobacteria;Alphaproteobacteria	MA7-20	SAMN11037189	PRJNA524820	GCA_004331955.1	Complete	3.53967	66.6	chromosome:NZ_CP036532.1/CP036532.1		1	3409	2019-03-07T00:00:00Z	ftp://ftp.ncbi.nlm.nih.gov/genomes/all/GCA/004/331/955/GCA_004331955.1_ASM433195v1	ftp://ftp.ncbi.nlm.nih.gov/genomes/all/GCF/004/331/955/GCF_004331955.1_ASM433195v1
Roseithermus sacchariphilus	Bacteria;FCB group;Bacteroidetes/Chlorobi group	MEBiC09517	SAMN09428325	PRJNA476202	GCA_003285105.1	Complete	4.80799	68.7	chromosome:NZ_CP030158.1/CP030158.1		1	3740	2018-07-01T00:00:00Z	ftp://ftp.ncbi.nlm.nih.gov/genomes/all/GCA/003/285/105/GCA_003285105.1_ASM328510v1	ftp://ftp.ncbi.nlm.nih.gov/genomes/all/GCF/003/285/105/GCF_003285105.1_ASM328510v1
Roseobacter denitrificans	Bacteria;Proteobacteria;Alphaproteobacteria	FDAARGOS_309	SAMN06173322	PRJNA231221	GCA_002983865.1	Complete	4.30879	58.9291	chromosome:NZ_CP027407.1/CP027407.1; plasmid unnamed1:NZ_CP027406.1/CP027406.1; plasmid unnamed2:NZ_CP027408.1/CP027408.1		3	3954	2018-03-09T00:00:00Z	ftp://ftp.ncbi.nlm.nih.gov/genomes/all/GCA/002/983/865/GCA_002983865.1_ASM298386v1	ftp://ftp.ncbi.nlm.nih.gov/genomes/all/GCF/002/983/865/GCF_002983865.1_ASM298386v1
Roseococcus microcysteis	Bacteria;Proteobacteria;Alphaproteobacteria	NIBR12	SAMN16088894	PRJNA662565	GCA_014764365.1	Complete	4.20801	70.9	chromosome:NZ_CP061718.1/CP061718.1		1	3944	2020-09-27T00:00:00Z	ftp://ftp.ncbi.nlm.nih.gov/genomes/all/GCA/014/764/365/GCA_014764365.1_ASM1476436v1	ftp://ftp.ncbi.nlm.nih.gov/genomes/all/GCF/014/764/365/GCF_014764365.1_ASM1476436v1
Roseomonas gilardii	Bacteria;Proteobacteria;Alphaproteobacteria	U14-5	SAMN04958682	PRJNA320863	GCA_001941945.1	Complete	5.41246	70.119	chromosome 1:NZ_CP015583.1/CP015585.1; chromosome 2:NZ_CP015584.1/CP015586.1; plasmid 1:NZ_CP015585.1/CP015583.1; plasmid 2:NZ_CP015586.1/CP015584.1; plasmid 3:NZ_CP015587.1/CP015587.1		5	4798	2017-01-06T00:00:00Z	ftp://ftp.ncbi.nlm.nih.gov/genomes/all/GCA/001/941/945/GCA_001941945.1_ASM194194v1	ftp://ftp.ncbi.nlm.nih.gov/genomes/all/GCF/001/941/945/GCF_001941945.1_ASM194194v1
Roseovarius indicus	Bacteria;Proteobacteria;Alphaproteobacteria	DSM 26383	SAMN09772271	PRJNA484900	GCA_008728195.1	Complete	6.17307	64.3363	chromosome:NZ_CP031598.1/CP031598.1; plasmid pRIdsm_01:NZ_CP031599.1/CP031599.1; plasmid pRIdsm_02:NZ_CP031600.1/CP031600.1; plasmid pRIdsm_03:NZ_CP031601.1/CP031601.1; plasmid pRIdsm_04:NZ_CP031602.1/CP031602.1		5	5890	2019-09-30T00:00:00Z	ftp://ftp.ncbi.nlm.nih.gov/genomes/all/GCA/008/728/195/GCA_008728195.1_ASM872819v1	ftp://ftp.ncbi.nlm.nih.gov/genomes/all/GCF/008/728/195/GCF_008728195.1_ASM872819v1
Rosistilla oblonga	Bacteria;PVC group;Planctomycetes	CA51	SAMN10954010	PRJNA485700	GCA_007751715.1	Complete	7.25051	58.2	chromosome:NZ_CP036292.1/CP036292.1		1	5048	2019-07-31T00:00:00Z	ftp://ftp.ncbi.nlm.nih.gov/genomes/all/GCA/007/751/715/GCA_007751715.1_ASM775171v1	ftp://ftp.ncbi.nlm.nih.gov/genomes/all/GCF/007/751/715/GCF_007751715.1_ASM775171v1
Rothia dentocariosa ATCC 17931	Bacteria;Terrabacteria group;Actinobacteria	ATCC 17931	SAMN00120582	PRJNA48447	GCA_000164695.2	Complete	2.50603	53.7	chromosome:NC_014643.1/CP002280.1		1	2059	2010-11-03T00:00:00Z	ftp://ftp.ncbi.nlm.nih.gov/genomes/all/GCA/000/164/695/GCA_000164695.2_ASM16469v2	ftp://ftp.ncbi.nlm.nih.gov/genomes/all/GCF/000/164/695/GCF_000164695.2_ASM16469v2
Ruania alkalisoli	Bacteria;Terrabacteria group;Actinobacteria	RN3S43	SAMN16435489	PRJNA669130	GCA_014960965.1	Complete	4.44869	68.2	chromosome:NZ_CP063169.1/CP063169.1		1	3866	2020-10-27T00:00:00Z	ftp://ftp.ncbi.nlm.nih.gov/genomes/all/GCA/014/960/965/GCA_014960965.1_ASM1496096v1	ftp://ftp.ncbi.nlm.nih.gov/genomes/all/GCF/014/960/965/GCF_014960965.1_ASM1496096v1
Rubinisphaera brasiliensis DSM 5305	Bacteria;PVC group;Planctomycetes	DSM 5305	SAMN00103628	PRJNA47863	GCA_000165715.3	Complete	6.0066	56.4	chromosome:NC_015174.1/CP002546.1		1	4603	2011-03-01T00:00:00Z	ftp://ftp.ncbi.nlm.nih.gov/genomes/all/GCA/000/165/715/GCA_000165715.3_ASM16571v3	ftp://ftp.ncbi.nlm.nih.gov/genomes/all/GCF/000/165/715/GCF_000165715.2_ASM16571v3
Rubripirellula lacrimiformis	Bacteria;PVC group;Planctomycetes	K22.7	SAMN06143213	PRJNA357569	GCA_007741535.1	Complete	8.54249	57.3	chromosome:NZ_CP036525.1/CP036525.1		1	5949	2019-07-31T00:00:00Z	ftp://ftp.ncbi.nlm.nih.gov/genomes/all/GCA/007/741/535/GCA_007741535.1_ASM774153v1	ftp://ftp.ncbi.nlm.nih.gov/genomes/all/GCF/007/741/535/GCF_007741535.1_ASM774153v1
Rubrobacter xylanophilus DSM 9941	Bacteria;Terrabacteria group;Actinobacteria	DSM 9941	SAMN02598258	PRJNA10670	GCA_000014185.1	Complete	3.22575	70.5	chromosome:NC_008148.1/CP000386.1		1	3243	2006-06-09T00:00:00Z	ftp://ftp.ncbi.nlm.nih.gov/genomes/all/GCA/000/014/185/GCA_000014185.1_ASM1418v1	ftp://ftp.ncbi.nlm.nih.gov/genomes/all/GCF/000/014/185/GCF_000014185.1_ASM1418v1
Ruegeria pomeroyi DSS-3	Bacteria;Proteobacteria;Alphaproteobacteria	DSS-3	SAMN02604003	PRJNA281	GCA_000011965.2	Complete	4.60105	64.0504	chromosome:NC_003911.12/CP000031.2; plasmid megaplasmid:NC_006569.1/CP000032.1		2	4346	2002-05-16T00:00:00Z	ftp://ftp.ncbi.nlm.nih.gov/genomes/all/GCA/000/011/965/GCA_000011965.2_ASM1196v2	ftp://ftp.ncbi.nlm.nih.gov/genomes/all/GCF/000/011/965/GCF_000011965.2_ASM1196v2
Rufibacter tibetensis	Bacteria;FCB group;Bacteroidetes/Chlorobi group	1351	SAMN02711851	PRJNA242661	GCA_001310085.1	Complete	5.41347	47.4097	chromosome:NZ_CP012643.1/CP012643.1; plasmid 1:NZ_CP012644.1/CP012644.1; plasmid 2:NZ_CP012645.1/CP012645.1		3	4292	2015-10-09T00:00:00Z	ftp://ftp.ncbi.nlm.nih.gov/genomes/all/GCA/001/310/085/GCA_001310085.1_ASM131008v1	ftp://ftp.ncbi.nlm.nih.gov/genomes/all/GCF/001/310/085/GCF_001310085.1_ASM131008v1
Rugosibacter aromaticivorans	Bacteria;Proteobacteria;Betaproteobacteria	Ca6	SAMN03144834	PRJNA264992	GCA_000934545.1	Complete	2.93461	55.1	chromosome:NZ_CP010554.1/CP010554.1		1	2808	2015-02-25T00:00:00Z	ftp://ftp.ncbi.nlm.nih.gov/genomes/all/GCA/000/934/545/GCA_000934545.1_ASM93454v1	ftp://ftp.ncbi.nlm.nih.gov/genomes/all/GCF/000/934/545/GCF_000934545.1_ASM93454v1
[truncated: 262 more rows]
