# Supplementary material for: Taxonomic distribution of SbmA/BacA and BacA-like antimicrobial peptide transporters suggests independent recruitment and convergent evolution in host–microbe interactions
Source: Microb Genom. 2025 Apr 16;11(4):001380. doi: 10.1099/mgen.0.001380 (PMC12003926; doi:10.1099/mgen.0.001380)
Supplement: Supplementary Data Sheet 2. [file mgen-11-01380-s003.xls]

## Sheet: 09_Dataset_S2
Synthesized	Organism name	Locus Tag	AA sequence	HMM classification	SSN cluster	Final Classification
Yes	Basilea_psittacipulmonis_DSM_24701	IX83_RS01710	MEKWQITLFETPWWLLETFLSIVMVCVVIIFCLSKTRFGQQFAQIVQPSLTKKSLLKLILALSIMLLLLLTEVRLNVLNTFLYNGMYASLQKMVWVAFWSFALANVVVVCLRSLNDSFNSFLDKALAIKWSESLNQILLERWLKDKNYYRLQKQHEKPDNIDQRIQQDVQDFISTTIEFIRGMVDAIVSAIEFTIVLWGLSGVLSLFGVDIPGWIVFFVYIFVILTTSLAMWIGKPLVRYNYDNEKLNGNYRYSLIRVRDYAESIAFYQGEEPEKKHLLARYASIIHNRWKIAKQSVLLTGFNTLLTQGVQLLPLMLQAPRFFAGQITIGDMHQTVQSFNRLQRALSFFRNFYESFTAYRARLERLSGFMSQLDNMPEITQATLDKTDECLLLKDVTLY…	Mycobacterium_BacA	Cluster_1	BclA
Yes	Cyanobacterium_aponinum_PCC_10605	CYAN10605_RS15550	MKGFNFVVFRKFWAIAKLYWLGSEKKGALTLLFILGVLLIAYTQLSVLLNESQGGLISTLAAKDETAFWQTVGKFLLILIIYVPLFAGFSYTQSKLGLYWRRWLTNNFLNKYFQQRHFYQLAVRNKEIDNPDQRISEDIRSFTQDSLLFLLVIVQSILQVIAFSAVLWSISQKLVIFLLFYAIAGTLITTGVFGKKLVNLNFAQLQKEANFRFGLIRVRENAESIAFYRGEDQEQNNLSNLFTDLFNNFNSLIVWQELYLGLFVNTFEFLPYVIPAIVVAPSVLSGNLEVGKVSEATGAFARVFFSLNIIVSRFQSLTNFAAGIDRLSGLDEFLSISKKEPLLTKTSSTKRIIDTIENDNLEIKNLTLQTPNYHNTLIENISFQLSTGQGLLIMGASGC…	BclA	Cluster_6	BclA
Yes	Eikenella_exigua_PXX	EZJ17_RS04690	MKTLRRFLRLAAPFWFAKSQWREWLLLAAVVGCSLAIVRVSVLITDWNKTFYDALAAFDSTAMPALAGEYLLYITLVTALVAFGNWLRKILLFRWRSHLTQQFQRQWLVRSRHYRLQLQHGGGPDNPDQRIAEDIFLLSEKSIDLFKYFIMNAAKLGAFVVILWQLSGVQTFKIFGQNITVHGYLVWVALAYSAACTLLTHLIGRKLQPLNVERQHREADYRATLLRVRDHAEQIALYRGEAAEQSRLNRHFEAVRRNWRELIDRELRLETFSAAYLRLSMFIPIIATLPMYLAHTLTFGDMVKARSAFSNVQDGFGWFMDYYKRIIEWASVVERLDGFQVALNTLDDIPQKQPAHDGDGKSGQTAALKADKLTLHTADGRTLLHGLSLAARAAEWLLL…	BclA	Cluster_4	Neither
Yes	Methylomusa_anaerophila_MMFC1	MAMMFC1_RS04795	MLADIKRFGRGMWYLTRSYWSSEEKLQAWGLLAVIVGLSLGYVYLQVLYNEWFNHYYSALQEYDWNGIVAAFKEFCILATLNIIVVVYLTYLQQMLEIKWRCWLTERYVGRWLADKAYYRMQLTDKGTDNPDQRISEDLHLFTNMSINLSLGLFRAVVTLISFVAILWQLSGVMTIPLGQQRFTIYGSMVWVAVGYSIVGTWLTHKIGKPLVKLNFEQQRYEADFRFSLVRLRENSESIALFGGEKEEQRAFMNRFQKVLGNFWEIMRRQKQLTWFTAGFGQASIFIRIMLALPRYFAKEIQLGGLMQIATAFDNVREAFSFFVDAYSQLAQWRSVVDRLTGFDKSMADTSQAADREKIERVSSPSRVLATAGLNIKLPDGRPLLEQLNLELAAGDSLL…	BclA	Cluster_1	BclA
Yes	Phyllobacterium_zundukense_Tri_48_RCAM_03910	BLM14_RS04300	MAEKKQNRSTATSVAGEVEAGLLSQLRVIGDIYWISPVRNRLILMILGVFSIIIVTSAGQVLLNRWNVPFYDSLSRRDFPAFIDQLMVFFGIASVLLVLNVAQTWLNQMTRLKLREGLTRDLVGEWLQPRRAFKLSNSGPIGVNPDQRLHEDARHLSEMSTDLGFGLLQASILLISFIGVLWTFSSGFVFNVYGYSFSIPGYMVWAAIIYAASASWLSWLVGRKLIKFNADRYQKESELRFSLMRVNEHIDAISLYRGEADENRRIGFDIDSLLAAIRLLVTALTQLTWVTSGYGWITIVAPILVAAPVYFAGNLSFGGLMAAIGAFNQVHDALKWFVNNFGAIADWRATLLRVTSFRQAVQATDVRNSVEQRIKFTESGSNEIVLDSLKITAPRATVR…	ExsE	Cluster_2	Neither
Yes	Polaromonas_naphthalenivorans_CJ2	PNAP_RS03160	MNLLSRIAQKLRDFKHFSRRVWTLSAPYFRSEDKWKARGLLAAIVLLNLGAVYMLVLLNEWNRVFYDALQNKDAAVFWTQLARFTYLAFAFIIIAVYRFYLTQLLEVRWRAWMTAHYLERWLADHAFYKLELARFTGNGDANGTPDNPDQRIQEDINLFTTYSISLSMGLLNAVVTLVSFVGILWSLSGAFAFNFNGASYSIPGFMVWMAVLYCVAGSVITHYIGRPQIRLNFQQQQVEADFRHHMVRVREYSESIALDKGEAVERAQLDTRFAAVLTNYLKLIKKQKNLVWFTNFFGQAAVVFPFIVAAPRFFSGAIQLGELIQISSAFGRVQDSLSWLVDNYSSLAAWRATTDRLTSFEDNISAVAQQGRAQAASNLIANDAHPLAADTLAVSDLSL…	BclA	Cluster_1	BclA
Yes	Polymorphum_gilvum_SL003B_26A1	SL003B_RS07450	MFRSFFRSKRWFFWAWVGSVLILAVTWYKVQLDVQINEWFGTFYDTVQKALGEPGSVTFGQYMAEMMTFLRIAGIYIFIAVVLDFFIKHFIFRWRTAMNDYYMAHWQAVRHIEGASQRVQEDTMRFARIMEGLGVSFMRSVMTLFAFLPLLWELSTKVTELPWIGAVSHSLVYVAILSAASGTVLLALVGFKLPGLEFENQKVEAAYRKELVYGEDHGDRASPPAVTELFGHVRRNYFRLFFHYLYFDVAKWSYLQATVLVPYIALGPTIVSGAVTLGVMQQIVRAFSRVENSFQYLVNAWTTIVELMSVYKRLRAFEANIWDYERNGGKPVPMPAE	BacA	Cluster_5	BacA
Yes	Succinivibrio_dextrinosolvens_ASCUSBF53	JKJ12_RS04260	MFKLSIFKNEDNSEKLREKFHGADSLPLKVSIKAGWRMIKLYWGSRDSLFAWFLLMCIVALTGGAIYLAKVINTWYKEFWDTIQNYDLEGFKYQLMVFAILATIHVVVSVYNSYLRSKLAIHWRKWFTNKVIHDYIDADTYYKMQLEDRKTENPDQRISEDLNGFVGSSISLILGTASDLAMLGTFGVVLWDLSHAVTMTLWNGYELHLPDGYMLYLACAYAFIGTLLTFWIGKPLVKLNFRQQRYEADFRFSLIRVRENAESIALYKGTDSEEKILNVSFLDVVKNYIKLIKREKKLGFFTLGYAQTAVIFPILISAPMYFAKVITMGSIMQINSAFGRVQDSLSTVISSFSSWASYKAVTDRLALFFDSMDSSLGIICLESKKGESSDFEVSKLNVN…	BclA	Cluster_1	BclA
Yes	Synechococcus_elongatus_UTEX_3055	UTEX3055_RS02185	MTASPPEINRFRFDKKLWDSFIQIAQPYFYPLEKNSLWAFSGLLIALLMVVVSLTFFALVGVTKLGAAVLPAQFVDLVAKGLVQQVDAWLQSPFLGICALIFLVGAGVFAAFWRKIRHRWLPWLMLGGLIFLLFAINGINVGITFIARVLDNSLVAKEQASFWQFLGIYVLTLVIALPVRGALSYLPLKLGLLWREWLTDDFLRRYFGNRVYYRLDSNSADTAVDNPDQRITEDVKAFTDTTLSFLIQVFDAVLTLISFTAILWTISKQLTLGLLAYAVIGTAISVLAGTKLIRINFDQLRLEANFRYGMVHVRDNAETIAFYQGEAQERRQVRDRFGQVLLNFDRLIIWNTILSVYQRFYDYFSRIPPYLIVVPLYFSGQQDFGVISQSILAFSQILG…	BclA	Cluster_6	BclA
No	Acaryochloris_marina_MBIC11017	AM1_RS26785	MERFNLQVLGRFWKIAISYWNSEEKWKARGLLLLVMVLSLGYTGLSVLLNNRRGVMISALSAQDEARFWQTIMIFLGVLVAYAPIFAGYTYLRDRLGLQWRRWLTNRYVDNYFSNRAYYNLNNLHTDIDNPDQRIAEDVRSFTQESLTFLLIIVDSLLGIIAFSSVLWQISSSLVLFLVLYAVLGTVVTVGVFGKGLVRLNFAQLKKEADFRFSLVRIRENAESIAFYRGEQQEADQVKERFMEAFDNFKNLIIWQLNLNVFSNAYEFLPFILPAIVVAPGIFAGELEVGKVSEAQGAFIRIFFSLNLIVARFQELTSFGAGIDRLYTFAESLEQPNQNVTEESTESDAEEQEPIKPTFTVEEGEGLSLAELTLMTPNYQRTLITDLSIALSEGEGLLV…	BclA	Cluster_6	BclA
No	Achromobacter_xylosoxidans_AX1	F0U64_RS18205	MKKLSCQMARLIRICVRGHDGRIGVLYLIAILILGFCGIAVSLRMIAWSAAFYDALQRVDGNEILKQIGVFAALTLTSAVLYLIGRCLQQVLQIRWRTALTDEVLSRWLRNQTHWKLRLGGQGVDNPDQRIAEDCRLFAQLFITQGLGLVNELVAVVSYFSVLWSLSTFALSIRLFGASVEIPRYMVWAAPLYVLLASMLTHALGTPLRKLNLAQQKREADFRFSLGYVRKSSESIALQKGERTERRILDGVYAQIVANWKLLIKRELILGCFTRPYMQTVLRIPVFLALPAFIAGKLTLGGLMQTASAFSNVVTTLSWFIFSYRDLAELAATTTRLGQFLAVCDQADSMESGISVIREAGSRSLSFEGLVLNSPKGDRILAVPDLTLQAGENVWISGA…	BclA	Cluster_8	Neither
No	Achromobacter_xylosoxidans_AX1	F0U64_RS18925	MDLDWQQQLWESAWWMARAFGLSAIALALVAWALSRWTDWGRKFWRLAWPYLTPRRSWRPLLTLAALLFLAMFSVRMTVLFSFWYNGFYSALQALDPSAFWRLLGIFSILATVHVVRALIDSYAGQAFDIHWRVWLNDRLTGDWLDARAYYRGHFIEEPVDNPDQRIEQDIAAFVTGSRTLAIGALSAVVSLVAFTAILWNLSGALDVAGVEIPRAMVFMVYLYVIVATLFAFRIGRPLIRLNFLSERLTANFRYALLRLRENAENVAFYQGEAVERAALWTRFSAYIANLWARVYRGLKFDGFNLVVSQVAVVFPFLLQAQRFFSGAIKLGDVMQTSQAFGQVQDSLSFFRTSYDAFAQYRATLNRLAGFLDANAAARALPAIEAQPLPDALQITGLD…	Mycobacterium_BacA	Cluster_1	BclA
No	Acidaminococcus_fermentans_DSM_20731	ACFER_RS01300	MKQTNGTKKLLSQVWRLTRSYWKSEEKKKAYALLVAILLLTLAVVAMLVLLNQWNNAFYTALQNYQTEEIFHQLKRFTVLAFLYIILAVYAYYLQQVLVLNWRRWLTNRYIDRWLQHQTYYRLEMFGKEMDNPDQRISEDVNLFVTKTLGFFVGIVKALCTLVSFVVILWQLSGPFSFALLGRTWHIPGYMVWVAVAYAALGTWLTHRVGHKLVALNFSQQRREADFRFSMMRMRENAESVAFYQGEGLEGRVFKKRFALLLDNFWKIVLKQKQLVWLSSGYSQIAIIFPFVVAIPRFLRRELTLGGLMQVATAFGRVQDSLSYFVDVYASLAEWQAVVDRLTGFEEDMARVQAAGSQSHVERLESADGTLRLEPLEVDLPDGRPILKPLDLKLAPGTN…	BclA	Cluster_1	BclA
No	Acidibrevibacterium_fodinaquatile_G45_3	DEF76_RS11150	MIKLGPFLKDVWLIARPYFHSEEKWSARLLLGVIILLNLSLVGMDVVLNFWNGAFYDSLQNKDWRAFVDLLFLYHRGSDGSFMPGFSAVAAIYIIVAVYRTYLNQWLQIRWRRWLTRGFIDQWLSDRAYYRISLTTSAAGLGTDNPDQRIAEDLRSFVGDTLSLGLDLLSNIVSLISFVGILWSLSGSVHLLGVTIGGYMVWVALIYAIIGTWLTHLVGRPLATLSFRQQRFEADFRFSLVRLRENVEGIALYGGEEDEHAALLTRFSAVVMNWWAIMQRTKLLNALTSGYQQIAVVFPIIVAAPRYFGGQIPLGGLTRTASAFGQVQGAMSWFVGSYASLAAWSATVERLASFQRSIEAARAQAGSGIAVTESAGDSLDLHHLHITLPNGKSLIEEDA…	BclA	Cluster_1	BclA
No	Acidiferrobacter_thiooxydans_ZJ	A9R16_RS05440	MERFNLAFFRGAWRISAPYWKSEERWSAYGLLAVVVGLSLGLVYINVLITEWYNGFYDALQHYNETAFWADMLRFSWLAGLYIAGYVYQLYLGEMLQIRWRRWMTHYYLKDWLSDRAYYRMQLLSDGTDNPDQRIADDISAFIRGTLRLGLGLLSSVVTIASFITMLWMLSDRLTIPIDGQKWEIPGYLVWAALIYSVAGTWIMLKLGRPLIGLSFNQQRFDADFRFNLVRVRENTESIALYGGEDQEHKGLGERFASIFRNYWAIMRRQKILNWFSAGYGQAAIIFPFLVAAPSFFAKQIQLGLVMQISSAFQQVQGGLSYIVTIYPDLAAWHAVVDRLTGFSEHMAKVRGVAADIDAITQETADKLQLQSVSLHVPDGRPLLSDLSLSVEPGETMLL…	BclA	Cluster_1	BclA
No	Acidihalobacter_yilgarnensis_F5	BI364_RS05340	MSQYSADAGLGSRQRFDRRFFGDVWRLAKPYFTQSDERWAAIGLVIMILVTIGGGVYINLRITNWYNTFYNALQTYKSDAFWGLMGEFAILATIGIALSVYQTYLTQFLDLRWRRWLTGAFLTRYLNARTYYHMEVFKRGQDNPDQRIADDLSAFAQYTSNLVSGLLSAILNLITFIGLLWVLSAKVIVPWGGAEHHIPGFLVWTALLYAIAWTWVAAFIGNPLIRLNYHQQRLQADFRYSLVRLRENSEGVALYGGEDKERTQFDHRFDHVFGNYKRLILMRKRFNWFTASFSQFAIILPFLAAASAYFAKAVPLGFLMQISSAFGNVQGSFAYLATSYDSLAQWHAVTDRLRGFLGFMEEVEAMQRTEGHIERRTGDVLEVSDLSLRLPSGGTIVSD…	BclA	Cluster_1	BclA
No	Acidiphilium_multivorum_AIU301	ACMV_RS03120	MKFLRAVGAALADAWRLAKPYFSSEERWAALALLGTIIALNLISVYLNVLFSYWYKIFYNALQAKDAAGFWQSIFTYKMIKGYPWFVPGFTEIATFNILVGVYAFYLQQMLEIRWRRWITENFVTDWLGNRAHYQLSLKAEAGSPLDNPDQRIADDLRSFVSNNLSLGISFISNIVNLLSFIFVLWFLVPPLHLLGLVIPGYLVWIAIIYSLVGTYLTHVIGWKLIPLSFQQQQVDADFRFNLIRVRENTEQIALYGGEAEEGVGLKQRFHAIYLNWWKIMKRTKALNFFTIGFSQVAIIFPILIAAPGYFSGLFTLGLLLQINNIFGNVQGSFSWFVSSYPQLVGWRATVQRLDGFERAVKLAHAHRPDHVAVAADAALHAEDLTVSLPDGRELFAGA…	BclA	Cluster_1	BclA
No	Acidiphilium_multivorum_AIU301	ACMV_RS06240	MDDDLARTGFFHRLLYVATPFFRSEQRLAAWGLLVVNVITVLVIVAMNYALTVWNGSFFDAMQRYDVAEIWRLFGIFLGLAAMVVVINTASQYFAQIFQIRWRRWMTGHMVDGWMDREAHYRMQLDDRGIDNPDQRISDDIDFFTGQTVNLPLSALQSVVTIVSFSVMLWLLSRNLRLFGLYIPGLLLWMNLIYAIGGTWLILLIGKPLFWLNNIQQRAQGNFRFELIRVRDNSEAIATAHSGDAEATRLKRTFAPVVEIFYRRVYRTVFVNTFNFSFNTLGGLLAFGLVIPSYLAKRILIGTVSQTNNAFGQTQQAFAFILNNFSSIGQGYLSITEWRAVVDRLYTLEVSLRRHHAAATAPRIAYARGDEAGLAIEGLTLTLPDGRKLLEGLDIAIGP…	BclA	Cluster_1	BclA
No	Acidithiobacillus_ferrooxidans_YNTRS_40	FE661_RS03020	MKQFNGAFFRDLWRMVKPYWWHSEERWVARGVFAFIILLNLFMVFISYRITEWYAVFWNALQRFAVNAAWHQMLIFLGLATLYIIAAVSQTFFTQMLEIRWRRWLTRQYLDSWLAKSTFYHMQVLGDGTDNPDQRISEDLASFTGQTLNIVIGLLSSATTLAAFVFMLWNLSAMITIPWQGSIYTIPGYLVWAALIYSVLGTILTALIGRPLISLNFNQERYQADFRFSMMRLRENSESIALYGGETEERHHFLQRFANVYANYWRIIWRSMRLNWWVSGYGQVAIIFPILVSLPAYFVNKAIGIGGLQQIASAFAQVQGALSFIVSSYGSLANWHAVVDRLRFFEQSMDEVRVIRETHYQIEHKDGPRLIVRALNVRLPDGRELIHHLDLDVRRGERL…	BclA	Cluster_1	BclA
No	Acidovorax_avenae_ATCC_19860	ACAV_RS02360	MPSSATAAAPLPTAAEPDPKAAAGARAPTLSLAAWRQFMAVAKPYWLGDRKVAAWSLLGLLILLMLLETHLAVRLIDRTGEMTSALAAQDRDRFWDAVRTCLIVLAFAVPVYAFYYYMRDAFANHWRLWLTHRFLDGYLGRRRYYELNAEGTVDNPDQRISEDINSFTGRSTHFLLIFIGAMMQLVAFSAVLWSISQALVAFLAVYALVGTVVALYVFGAPLIRLNFWQLRREADFRFGLMRLRENAESIAFYRGEAQERAQLDRSFQAVFNNYSRLIKRQRSLNLFQRAFSQLTLVIPSIILADAVLSGDMEVGRAIQAGGAFAAVLASVSLIVDNFESLSRFVAGIGRLDTLRQALLEAPSERRPPEPMEPEAAAAARRQLREQRREQRRARRRGGA…	Mycobacterium_BacA	Cluster_6	BclA
No	Acidovorax_avenae_ATCC_19860	ACAV_RS11265	MNVHHHRPRLRDLILPYWTSRESWRGWILLAARLVLMFTSVYVAIWANQLSGQVVDALVKRDWDDIWRSLGLSWIAGMLAMLVSMVLLFAITELQQYEWRTSMTRWLVDAWTRRRTYYAIERDGCLDNADQRISQDVPRFIELTLFMFLNPIHVVVSAVSFTVVLWNLSGTLHFTLWGIDFAIAGYMVYLVYAYSALSLLISHFTGRPLIDLFNRRQTVEANFRYRGMQLRENAEQIAFYDGGAQEKLRLDDSFEEVRSNWRDIIVRNVKMILARETYTTTFSSHLLPTAAALPRYLSGAITMGDVTRVGGAFSAVSSSLAFFSHAYVTFTEWWALGNRLRDLLGVIQEVNERPAGIHVARVPGDAIAAQDIALRRPNGEPLASIPALCMRRGERWLVR…	BclA	Cluster_1	BclA
No	Acidovorax_avenae_ATCC_19860	ACAV_RS14535	MFKSFFLSRRWWAWSIAGSVFILLATWYRVELDVQINDWFGSFYDLIQKSLGQPGSITAGQFWGQLSTFSRIAMIYVTTAVVVDFFCKHYIFRWRQAMNEHYMAAWPRLRHIEGAAQRVQEDTMRFATTMEGLGLTFLRSLMTLAAFVPVLWVLSDKLTGLPVIGAVPHSLVWVALFWSVGGTLLLAVVGVRLPGLEFHNQRVEAAYRKELVLGEDDHARAAPPTAAALFADVRRNYFRLFFNYLYFDVVKWSYLQVSVLVPLVALGPTLIAGVITLGVMQQISRAFDRVLDSFQFLVQNWSTVVEQISIHKRLRAFERQMLADTAALPEVVPVSVVP	BacA	Cluster_5	BacA
No	Acinetobacter_baumannii_K09_14	F3P16_RS03300	MFKSFFPSPRYFFISAVIWIALNMVLWYSGGSTWGSFIGFHQGYHSEQLPIGVSRFWSPTFIWFYIWFLVSTAIFAGFWRIISNHPWQRWSVWGSAFILFNIWFGVQVSVAVNAWYAPFYNLIQAMLDHGGGDINKLYSGTVTFLLIAMVGVTLAVINAFFASHYVFRWRTAMNEYYTEHWAKLRHIEGASQRVQEDTMRFASVLEDLGVNFIKAIMVLIAFLPILFELSKQVKVLPIVGEIDHSLVWAAIVWAIFGTVLLMVVGIKLPGLQFNNQKVEAAYRKELVYGEDYEERAQPKTLKELFSKVRFNYFRLYLHYSYFNLVSIWYLQLDILYSLVVLFPSIAAGKMTLGLITQISNVFDKVRESFQYLITSWKTIIELLSIYKRLRTFEDTLN	BacA	Cluster_5	BacA
No	Actinobacillus_pleuropneumoniae_NCTC10976	EL265_RS03070	MNWQTELNNSFLWLITALCCVSVGLFATGWLLKQTEFGYRFWHITRPCWQKSHKGKTLGLLLLLIFLILLEVRISVLNTFFYNGLYKSLQDKAVEAFWFFAGINALLVIVKIIHSIINYFLTQSFEIKWLEKLNSEMLNRWLQNKNYYLLQYEKTLPDNIDQRIEQDATAFVTGTVEVTRGVINSIVATIEFTIILWGLSGLLTLFGVDIPKGVVFFIYLFIIFATALSIWIGRPLIRLNFNKEKLQGDYRYSLIRVRDNAESIAFYSGESREQRNLTAKFDYIIANRWKIVRKMLGLDGFNTGVTQVAMILPLMLQAPRFFAGQATLGDMHQTVQSFNRLMRALSFFRLFYEEFTLYQARLNRLYGFFTTLNKLDRMPIHIPYPCSRGFVLKDFGIKD…	Mycobacterium_BacA	Cluster_1	BclA
No	Advenella_mimigardefordensis_DPN7	MIM_RS08200	MDWGQELRNSAFWLIQAYVISFAAIVVAGWLLTRYTHWGRQFWKLAGDYFNPRRSVRPIVMFSVILLLSLSGVRVSVLFSNWYNSMYTALQKLDETNFWIQMGVFTILAGIHIVRSLVTFYLQQAFTINWRESLNDVFLGKWLSRTSYYRSHYLSTPADNPDQRIQQDISSFVTVSLDLCLGVVSSLVSAVAFTIILWTLSGDLTLAGVTIPRGMVFALFIYILIATVFAFRIGRPLILLNFLDEKFNADYRYSLVRVREYAESIAFYRGEKIEMGKLMSRFRQIISNVWAIVHRSVKFQGFNFFVSQTAVIFPFIIQAPRFFSEQITLGAMTQSAQAFGTLHDNLSFFRNAYDTFAGYRATLNRLHGFLTNIENADALPLPDVRQDGDKVLLENVSIR…	Mycobacterium_BacA	Cluster_1	BclA
No	Afipia_carboxidovorans_OM5	OCA5_RS04235	MKRIVSALATIWRLASPYFRSEDKWAGGVLLATIVAIELVTVAIDVLINQWRNRFFNALQEYNWAAFVHEAIYFFIVGGIFIIIAVYQLYLNQWLQIRWRKWMTERYLGEWLDEATHYRMQLAGDVADNPDQRIAEDVRIFIEQFLTLGLGLLNSVVTLVSFVIILWGLSEAAPLHLFGLSFNIPGYLVWAALIYAIIGTLLTHLIGRPLIGLDFHQQRFEADFRFNLVRTRENSEQIALLKGGDAEHARLSERLGAIIRNWHAIMIRTKKVTAVTQSYGQAAQIFPYVMVAPAYFAHKTQLGGMMQAASAFLSVQGALSFFIGAYRQLAEWLAVIERLEGFERSMAAAHARRHGDIRLAPQAARDITLTDLDLDSPAGVRLVTAENLTLPARQSTLLT…	BclA	Cluster_1	BclA
No	Aggregatibacter_aphrophilus_NCTC5906	EL144_RS00410	MDYTQEIITSSLWIARTLALTVIFFSLGIFLLVCFTNWGKQFWTFAGGYLSPKRSIKPLLFFVLIVTLTLFSVRLSLVHSTWYNNMYTSLQEFNQAVFWKQIILFCFIAGFSVTAALISYYLNQRFSINWIEWLNTELLEKWMDKRAYYKSQYMSNNLDNPDQRIQQDIQSYVKTTLSLSTGVIDAVTSMISYTILLWGLAGPMTLLGVEIPRAMVYLVFAYVIFTTLIAFWLGKPLIRLNFANEKLNANYRYSLIRVKEYAESVAFYAGEKVEKNLLYKQFRAVIQNMWDIVFRALKFSGFNLVVSQISVVFPLLIQVGRYFEKQIKLGDLMQTLQVFGKLHSNLSFFRNTYDSFAEYKATLDRLTGFHYSVESAQKQSKTNITDHPTDVIFQHLSVK…	Mycobacterium_BacA	Cluster_1	BclA
No	Aggregatibacter_aphrophilus_NCTC5906	EL144_RS08410	MDWQTEVNNSLSWILTALLGVSAVLVVLALTLKRTDFGQRFWLITQPCVQTSSAYKIIGLLLLLLTLILLEVRISVLNSFFYNGLYTSLQEQKADAFWFFAGLNALLVMFKIEHSIINYFVRQLFEIRWLEKLNNEMLVRWLRHKNYYRLKYEKELPDNIDQRIEQDAREFISGTVTMLQGLINSVMSTIEFTIILWGLSGILVLLGVPIPKGVVFFIYIFIIVATALSVWIGHPLIKLNFDKERLNGDYRYSLIRVRDNAESIAFYGGETKERSNLQEKFHAIIHNRWVIVRRMLGLDGFNTGVTQIAMILPLMLQAPRFFAGQVKLGDMHQTVQAFNRLMRALSFFRLFYEEFTLYQARLNRLYGFFTKLDELDGTDIHQPVECSHRVSLHHFGIKD…	Mycobacterium_BacA	Cluster_1	BclA
No	Agrobacterium_tumefaciens_12D1	At12D1_RS10035	MFHSFFPKPKIFFTSAIIWAFFAILGWYFIVEGLGRSWGYVMPEQEPYDLSYFLVPANLFFYGYLALCLAAFGGVWTVIAKDHPWKYWSIWGSLLIIAVTYFGVQISVVINNFRRPFGDLLQNALSKQPGIEVWDFYSLQIVFAKIAFLSMAVSILTDFFTSHYIFRWRTAMNDFYMSKWEKLRHIEGASQRVQEDTMRFSSTLEGLGITLINSVMTLVVFLPILFALSSYVSELPILGEVPHALFWLAIVWSVFGTVLLATVGIKLPGLNFRNQRVEAAYRKELVYGEDHADRAQPPTVKELYSNVRKNYFRMYWHYLYFNVARYFYIQADAVFLLLMLVPTIVAGKITYGIYQQIATAFGQVSNSFQYLVNSWTTIIELLSIHKRLVAFEAAIDDKP…	BacA	Cluster_5	BacA
No	Agrobacterium_tumefaciens_12D1	At12D1_RS19285	MATTVTDDQRKSAANLSGFDLDFPAQLRMMGRAFWTSPVRTRLILLSIALLTVILLTAYGQIRLNEWNAPFYNALERRDLDAFIHQLEVFAIIAGLLLLLNVIQTWLNQMTALNMREGLAKDMVDQWLKPGRAARLAGFGTIAINPDQRLHDDVRNLAESSTALSIGLVNATILLVSFIGVLWSLSAGFTITISGDTYAIPGYMVWAAIFYAGSASLLSNLVGYRLVGLNAERYSKEAELRFSLMRASENLAAIALARGEKNERRRIGIDIDAVLGVIRGLAMALTHLTWVSAGYGWLAVVAPILIAAPVYFSGNLTFGGLMMAVGAFNQVNTALRWYIDNFGPIASWKATLQRVSVFRNALIQMDSVEQHGLTIDLQRSAENERVRLQSVTICRDAGG…	ExsE	Cluster_2	Neither
No	Agrobacterium_tumefaciens_12D1	At12D1_RS25370	MTDADAKPKPVDGTGQNGAENVHANDDPLPPEEMEPASGLTPEEAEEARKKYLLKRFWISARGFWSRRGDALAWPFSIGLLAMIGINVGFQYGINVWNRGIFDAIEKRDASTVYFLASIFPPLVLGSVMIVTSQVYVRMRIQRRWRSWLTKVLVSRWIAHGRYYQLNLIDGDHQNPEARLSEDMRIATEAPVDFVAGVIAAFVSASTFIVVLWTIGGALTLPIGGALITIPGFLVIAAVIYALITSSSIALIGRNFVRVSEVKNQLEAEFRYTLTRVRENGESIALLGGEEEERSDLDKRFRNVRQQWKQMAQQYMRTTVVSHGSMLIAPVVPLLLCAPKFLDGSMSLGQVMQAASAFTIVQSAFGWLVDNYPRLADWNACARRVASLMMSLDGLERAE…	Bradyrhizobium_homologous_clade	Cluster_3	Neither
No	Allochromatium_vinosum_DSM_180	ALVIN_RS03060	MRFPWSLLNALKVPITPAIWNRFVRMLQQLGASEVGGRAKALFVLLILFLFAINGLNVINSYVNRDFMTAIENQDMGGFVHYALLFIFVLGISTVVAVIYRYTEERLGLLWRKWLTERAIDRYLDERTYFRLHSAGELPNPDQRISEDIRALTATTLSFTLMFLNASFTVVAFSGVLWTISPLLFVVAVAYSILGSILTIYLGKPLVRLNYDQLDREANFRARLVHVRENAESVALLRREERLNARLRDRLNQLTANFQRIIEVNRNLGFFTTGYNYLIQIIPALLVAPLFIQGEAQFGVITQSAVAFAHLLGAFSLIVTQFQSISNYTAVVARLNALREAMDQERPEQAPRVEFCEECGSVAFEHLTLHSPRDGRVLIEDLSLSLPAGVSLLVRSTSE…	BclA	Cluster_7	Neither
No	Allocoleopsis_franciscana_PCC_7113	MIC7113_RS02830	MNQLRQYSKQFLLLVKPYFFSEQKWRARGILLLVILFTLGINFFNIVQSFVLRDLMNAVTEKKIPEFYNSGLLLLATFAVFTPVLTFFIYTQNLLQLHWRRWLTNRFINQYFNNQAFYKIKLNDKIDNPDQRIGEDINIFIRQNIDISGLLLNHSVTIISFIGILFSIDKALAIVVMILAFFRTTIIIILGKRLALLKYRQLQREANLRYSLVHVRDNSESIAFYGGETHEIGTVKQRFGHVLDNYKSTIDLQRNLMFFTQGTQMIFTNLPIFFLAPRYFSGQLDFGQISQASGAFVSILAALGFIVDSFDLVSNFTAEIKRLGTFDGVLTSSNAAPQRGGLTIDIVEHEYLALQSVTLETPNYERILIKDLSFKLPPGEAILVVGPSGVGKSSLMRAV…	BclA	Cluster_6	BclA
No	Allocoleopsis_franciscana_PCC_7113	MIC7113_RS24980	MDRLNFNVVQQFWTIAKSYWSGDEKWQARGLLLGVVLFLLAYTGLSVVLNNKRGVLISALSVKDEARFWETVIIFIAVLVIYAPLLAGYTYLRDRLSLQWRKWLTHRFVDNYFHNRAYYNLHISDTDIDNPDQRIAEDVRSFTQESLTFLLVLVESVLSVIAFSSVLWGISKPLVFFLVLYALIGTLVTSFVFGKPLVRLNFEQLKKEANLRFSLVRVRENAEAIAFYRGEEQESNQVKHRFLDVFENVKRLLVWELNLNVLTNAYEFIPFVLPALVVAPAIFAGVMEVGKVSEAQGAFVRVFFSLNVVVARFQQLTTFGAGINRLYTFAQFLEQTEATQASDEQQPRIVTIEADRLAVEHLSLQTPNYQRTLVEDLSVELAAGQGLLVMGPSGCGKSS…	BclA	Cluster_6	BclA
No	Allofrancisella_guangzhouensis_08HL01032	SD28_RS01555	MTLLKNIWFVTKPFWTNSLKFNVLFALFLCILLEFISVGLSVYLNYWNVDFYNSLQQYNYQLLVYQLMKFIFIIFFMLANSFALYVISQIFVIRMREYLTNFYTKYWLYSKVYVADLGEYDNSDERISYDIKELVTLLKNLFLGFVGSILTFVLFSWILWHLSGSFEFNIYGYKLTIHGYLFWLALLLAAINILTVIKVGKPLRKIIYDKQKYEAEFRFGLATIRNNNYHIHDSNLEKIKFLKSKTDFKYIVDNFYVLTFREIRINLVTSLFSQVYGIIGIFLSLPRYFARVLSFGQIMQINMAFLKVVSPLLFFIYSYEQVTELKTNVKRLMELKKQIDNSNDRNLYTIDTSQQELLKIDDLSIFSFQKILFANLSISLKNKQSLLIQGKIGAGKTTL…	BclA	Unclustered	Neither
No	Alysiella_filiformis_DSM_16848	H3L97_RS02230	MFRSFFLNKRWSLWSLGGSLLILLATWYKVELDVQINQWFGEFYDAIQNILKTPNSVTFPEFLAQLMKFAKIAGIYIALAVLIDFFGRHYIFRWRTAMTDHYLAHWEKVRHIEGASQRVQEDTMRFARIMETLGVSFLRAVLTLVAFLPILYELSQKINTLPWIGAVDGSLVWVALVFSIVGTVVLAVVGVKLPGLEFNNQKVEAAFRKELVLGEDDPSHAQLPTLRQLFDDVRKNNYRLYWHYMYFDLAKWSYLQFAVVVPYIALAPSLIAGALTLGVLQQIVRAFNKVQDAFQFLVQSWTTIVELLSIHKRLKEFEKQISSL	BacA	Cluster_5	BacA
No	Alysiella_filiformis_DSM_16848	H3L97_RS09020	MQKWQIELYATPLWLLQTFGGLLLILGVLLALLRQTRFGRQFHQVLSPCLDKKSAFKLMILLSLCMVLLLTEVRLNVLSTFMTAGLLNALQDLNATVFWAFVAMNAGVVLLRTFNGVLNDFLDQTVAIKWSERLNAVLVSRWLNHKNYYRLQMQQHTPDNIDQRIQQDVQDFIVSTIEFVRGMLNSVISSMEFAIVLWGLAGVLQLGGIHIPKGLVYFVFVFVIVATLLAMWIGKPLIKHNYENEKLNGNYRYSLIRVRDHAESIAFYAGEKHEQQQLSASFAAIIRNRWRIAKQSVFLSGFNDMFSQSVQLLPVILQAPRVFAKEIKVGDVQQTVQVFARLQRSLSFFRLFYEEFTAYRARLARLSGFLSSMDTPNKHTTQRETVSGSLKLTNVALLH…	Mycobacterium_BacA	Cluster_1	BclA
No	Ancylobacter_pratisalsi_DSM_102029	G3A50_RS16005	MRSILALLADVWRLSIPYFRGDDKWRGGALLAAVIALEVGWVYASVLINEWNNAFYNAIQEKNYAAFTHQLWLFGFYATVAIIIAVYQIYLRQWLEIRWRTWMTEKYLSAWLANETHYRMRLKGDSADNPDQRIAEDIRAYVTQTIGIFIGLLSAVMTLVSFAVILWGLSGDFAFNLFGLSLDIPGYLVWAAFAYAAVGTLLTHLIGRVLVKLNYDQQRFEADYRVDLVRVRENGEQIALMGGEGVERERLLTRFTSVAHNFWSIMIAQKRLTWFTAGYGQLSAVFPLIVVAPAYFGGNIALGQLMQTASAFGQVQGAFSFFINAYSSLAEWKSVVDRLTGFQHSVETTQGEALNSGYRQVPANDGSALNATDLEVRLPNGEALLTVEGLTVRRGDRVL…	BclA	Cluster_1	BclA
No	Aquella_oligotrophica_DSM_100970	CUN60_RS01540	MQPSNGRSGYNRKAIDWIKDAWHLAKPYWTSEQKYKAYAQIIAVIALNLAYVYITVVANSWYNSFYDALQRYDKKLFTPLVIKFGWIAFFNVVVQLISFYIRKHLEIGWRRWMTDRYLNNWLSNQAYYKSRFTEKVDNPDQRISEDIGSFIGSSLDLSLGLLTSIVSLFSFVGILWHLSGNFNFTLLGHKLYIPGYMVWLAVLYAGLGTYITFKIGKPLIKLNFRQQVYEADFRFGLLRIREYSEEIAFYNGEQQEKTGLTGKFHNVVDNFMRVVKRTLKINGFNFAYGQTSVLFPLLVNVPRYLAKGMTLGDLMQTMSAFGRVQDALSYFLDAYGSLAGWRAVMDRLYGFEESVVNATNLHGLEKLPDQNGLLLVSNLSINLPNGKNLVQGINFKLSA…	BclA	Cluster_1	BclA
No	Aquella_oligotrophica_DSM_100970	CUN60_RS06585	MQWSIKRLAWVKEVWSLVKPYWQSSEKKRGLFWLFLILANSIISVYIAVWLNEWNGQFYNTIQNYDKVGFLHALVKGSFIMSLYVFVMIIGYYFSSILEINWRKWLTNHYLQQWFQSKAYYHGRFFAESQDNPDQRISEDIHQFIQLTLRLFIDFFHSCLTLGSFVVILWKFSGSFKFTLFNHQFYVPGYMVWMSILYAIIGTYITFKIGNPLIKINYQQQKYEADFRYNLVRVREYAEQVASYSGEEVEHKVVTRDFDNIVDNFMASVRRNLKINLFSYGYGQLSTIMPTIISAGRYFSKQITLGDMMQINSAFMRVEYSIAYFIYIYSDIANLRSIMNRLHGFNKMIAEINATQMVEINHNQDYYLKIDDLQIETPDKRVLIEHFSMQADSGDRVLI…	BclA	Cluster_1	BclA
No	Aquibium_oceanicum_B7	BSQ44_RS07025	MFVSFFPKPKLFFISFVAWTALAVAVWYIFGRDLGTAFGLPPAAADAVPIVGAHYFWAPEFLWFYIYFVVTTGLFAAFWYVYSPHPWAHWSILGSALILFSTYFSVQVSVAINNWRRPFFDMVQQALTPPASVAPGDLYALILVFAQIAFLWIAVYVATRFFVSHYIFRWRTAMNDYYMAHWPQLRKIEGASQRIQEDTMRFASTVEGLGVAAVDAVMTLIAFLPILYVLSANVTELPVIGAVPAPLVYAAIFWSLFGTVLLAVVGIRLPGLEFRNQRVEAAYRKELVYGEDHEDRAEPLTVRELFANVRKNYFRLYFHYMYFNIARSFYIQADNIFAYFILIPTIAAGRITFGLLQQILTAFTQVSSSFQYLVNAWPTIVELLSIYKRLKSFEAVLSG…	BacA	Cluster_5	BacA
No	Aquitalea_denitrificans_5YN1_3	GSR16_RS13860	MDWNQELGTSIVWVAKAYGITCLLFILAVWSLTRLTSWGRQFWQLSGGYFSLQRSSKPLLALALILLLTLAGVRLDVVLSNWSNGLYTSLQQLNESLFWSFVRIFCILASLHVLRSLFSFYVNQSFSIHWRAWLNEQLLQKLLQHDAFYRLQYLPQHSDNPDQRIQQDVSSFVSSSLGLSMGVVSALVSTLAYTLILWNLSGPLQLLGVEIPRAMVFAVFVYVLIATVLAVKIGRPLVRLNFLNEQYNANYRYLLVRLLEYAESIAFYAGEQVEGMLLRSRFGQIIHNNWRIVFRSLKFQGFNLIVSQTAVVFPLIVQAHRFFSKQITLGDLMQTSGAFGTLHDNLSFFRNAYDDFAGYRAVLNRLSGYCDSMQEAAALPRPDIQPDGKRLALENFCLQ…	Mycobacterium_BacA	Cluster_1	BclA
No	Atlantibacter_hermannii_ATCC_33651	FV157_RS12775	MFKSFFPRPTVFFLSAFIWAMIAVIFWQAGGAEWAGRLVGASKEAPISAARFWSLSYLVFYAYYALCVGIFALYWFITSPHRWQYWSILGSALIIFVTWFLVEVNVAVNAWYAPFYDLIQRALSAPNKVSIVELYHGVGIFLGIALIAVVVSVLNLFFISHYVFRWRTAMNDYYLAHWQRLRHIEGAAQRIQEDTMRFAATLESMGVGLIKAIMTLIAFLPVLIALSPHVKELPFIGYVPYGLVIAAILWSVVGTGLLAVVGIKLPGLEFNNQRVEAAFRKELVYGEDDPNRASPPTMRELFGAVRRNYFRLYFHYTYFNIARILYLQVDNVFGLFLLFPSIVAGTITLGLMTQISNVFDQVRSAFQYLINSWTTLVELMSIYKRLRSFERQMDDVPQE…	BacA	Cluster_5	BacA
No	Avibacterium_paragallinarum_ESV_135	HBL79_RS01430	MNWSEEVLTSLIWVAKTLIITSLVFSLILAILTKITRWGRQFWLLARDYLSPKQSLKPLCYFWVIIFFNLISVRLDILFSEWYNAMYSALQDMNEKIFWQQMLLFSFLASIHVLNILLTYYLSQRFKIQWRIWLNQCYLEKWLSNQAYYKTQHSLTQIDNPDQRIQQDIESYIERSLSLATGVISSTVSLIAFTAILWNLSGPMNVAGYEIPHMMVFLVFIYVFFTSLIAFKIGSPLIKLNFINEKLNANYRYSLIRLKEYAESIAFYRGEKVELHLLNTQFHKIITNIWQLIYRTLKLSGFNLTVSQVSVIFPFLIQAVRYFNQQIKLGDLIQTAQAFGKVQSSLSFYRNSYDDFAAYRAVLDRLTGFHTAINTTIQQSQIQDSDGEIIFHNLTIKRP…	Mycobacterium_BacA	Cluster_1	BclA
No	Azoarcus_olearius_DQS_4	dqs_RS12010	MGAAATPPVSRGRVSQLLRQFRLLVAPYWRSERKWRIRAATAWLVLLTMAQVGLAIWISYWNRELFDALEERSLSDLARQTLTFVLIFVLTMAVTAAHLHIKRWVQLDWRKWMTSQLLDRWMAHAHLYRLNYSSADHDNPDGRIAEDVRIATDMAITLAHSLLFSLLILGSFVDILLEVSGTAPVPGTSFAVPGFMVAMAFVYAGVGTVLGLMLGRPLIRSTNVLQAVEANFRFGLARAREHSEPVAMMRGERFERRAADQQFADVGRGWNLQTLAYLGIVSFSTGYGTLLPVFPILIAAPQYIGGAMSLGLLMQAAQAFQRLTSALSWPVDNLGDLARCRASIDRIVALYEDLDALERRGWENDASGERIRVIHSHHPELRISGLRLESPSGQVLLED…	ExsE	Cluster_3	Neither
No	Azorhizobium_caulinodans_ORS_571	AZC_RS07595	MRALLTLLRDIRRLALPYFRSEERWTAIGLLGAVIGLELAWVYCTVLLNRWNNAFYDAIQEKDFGAFKHQLLIFCAIAAGAICVAVYQIYLKQWLEIRWRRWLTKRYLEHWLGDDTHYRLRLSGDAADNPDQRIAQDVSMFVSQTISVGVGLLGTIVSLTSFSVILWGLSGAIDLKLFGIDMHVPGYLFWAALLYAALGTLITHFIGKPLVRLNFDQQRYEADFRVDMVRVRENSEQIALLGGEPAESRKLEGRFGRILDNYFGLMKAQKRLTWFTAGYNQVSNIFPYVVVSPGYFAGAIQLGTLMQTGSAFGSVQGAFSFFISSYSTLAEWTSVVNRLTGFEAAMEVAKRDDGARAFPHRREAAQEAALALADMDVRLPTGEAIVAVDRLSIGKGERV…	BclA	Cluster_1	BclA
No	Azospira_restricta_DSM_18626	IWH25_RS09415	MKIADRHLWQRFLAIATPYWREDERWRARGLLALLVLLLLAQTQFAVLFIRQTGEFTSALAAHDAERFWDAITFCLVLLFAAVPINAFYYYVRDTLGIHWRRWLTDRFLKSYFSNRHFYELNANAVIDNPDQRVAEDINTFTQRSLYFLLILIGSLLQLVAFSAVLWSISHELVYFLIFYAAAGTMVTVFVFGKVLIGLNFQQLRREADFRFGLVRVRENAESIAFYRGEAQELRQVRQRFAAAFDNFRRLIRKQLSLNLFQQGYNLLTIVIPSAIIAPRVLSGELEVGSAIQAAGAFAAVLSAISLIVENFESLSRFAAGIDRLNTLARVLPVVPKRRKVEQSVIKSVEGGRLALERVTLQTPNYERVLVRELTLNIAPGEGLLIVGESGSGKSSLLR…	BclA	Cluster_6	BclA
No	Azospirillum_thiophilum_BV_S	AL072_RS14435	MPERSSDLRSSDCPPSSSEPLSGRLSATRRFLADVWRLTRPYWFSEEKWAARGLLAAIVALNLAAVFMEVWFTRINAELFDALQDKNQDGFIHALLMFGGLALVFIAVAVYRLYLNQMLQIRWRRWLTGRYLGDWLENQTYYRLAFAGTGTDNPDQRIAEDLRGFVQMTLSLSLGFLTNIVSLASFLVILWSLSGAVALPWLGIELPGYMVWVALAYAVAGTWITHRIGKPLARLSFDQERYEADFRFALVRLRENAESIALQQGEAQEARGFDGRFANVVANWWALMRTQKRLVWFTSAYGQIAVIFPFLVAAPRYFSGALPLGSLMQTSQAFGQVQGSMSWFIDAYVSLADWHATTSRLTGFRHAVETVRAAGRDNAGIERTTAADDALRLDGLALT…	BclA	Cluster_1	BclA
No	Azospirillum_thiophilum_BV_S	AL072_RS30150	MGGMSEGTGGNGTGGGENGGGPGFARRFLALAGGYWLGRTRVTVWALTVALVVLTIGQVSIPVLINLWSERLFDALEQRSMDRFLTMIGVVGLIIAYNIVIVVLHLRVKRRLQMGWRDWLTRKLLEDWLRRGRHHQIAYMPGEHDNPDGRIAEDIRITAEMAIDLGHSLTYCVLLLISFTNILWMLSGTLSVTLMGTELSVPGHLLFVALLYAAMGTTIAMLIGQPLVNAVNRRQGYEADFRFALARIRENGQTIALLHGESAERGHLSGLFAGVVRGWDRQTRALSHMMVFSASYSVLSAAFPILVAAPRYIAGTISLGVLMQTAQAFQQTVGALSWPIDNLPRVAEWRASVERVLNLHDALVRLDRDVCDVADGHIQVERSDEHRSLTFRGVAIEEP…	BclA	Cluster_3	Neither
No	Azotobacter_vinelandii_DJ_ATCC_BAA_1303	AVIN_RS03340	MPMSQSNPRALPLRWQFVHLVKPYWNSERKWLVRGTVGLLLLLTLAQVGLAIWTSYWHRELFDALEARSLDTLLLQIATFALIFALTMLVTALHLHVKRRLQLDWRQWLTLKLLDQWLTHAHHYKLQFTSGEHDNPDGRIAEDIRIATENAITLAHSLVFSLLILGTFVDILFKLSGSLALPGTDIVIPGFLVLLAFLYASGGSLLGLLLGRPLTQSTNRLQTVEANLRFGLARARENSESIALMHGEGIERAYAGRLFADVGQGWNRQTVGYLGIVSFSAGYGALLPVFPILVAAPQYIAGTMSLGVLMQAAQAFQRLTSALSWPIDNLGELAKCKASADRVASLYNDMLQLEERERLPVEHRIELGHGRANELVFRDLCLANPDGEILVERLDATIH…	ExsE	Cluster_3	Neither
No	Basfia_succiniciproducens_JF4016	A4G13_RS04220	MNWQTELNNSFSWLITTLIWVSLAFTFFALLLRKTDFGEKFWLVTKPCIEQSNKFKTIGLILFLFLLILLEVRISVLNSFFYNGLYSALQDKKADAFWFFATINAMLVGFKIIHSIINYLIRQIFEIRWLEKFNDDMLSRWLDHKNYYRLKYEKDLPDNIDQRIEQDAREFITGTVDLVDGILGAIVSIIEFTIILWGLSGLLVLFDISIPKGVVFFIYTFIIIATALSVWIGYPLIKLNFNKEKLNGDYRYSLIRIRDNAESIAFYDGEQKERQYLNEIFKAIIKNRWAIVRQMLGLDGFNTGVTQIAMILPLMLQAPRFFAGQATLGDMHQTVQAFNRLMRALSFFRLFYEQFTLYQARLNRLYGFMGKLNELDTHLIPNPIECSQRVALENFGLKD…	Mycobacterium_BacA	Cluster_1	BclA
No	Basfia_succiniciproducens_JF4016	A4G13_RS09955	MNYSQELLTSLLWIFKAIGITAVLFSLTVYVLVKTTRWGRQFWMLAAGYISPKRSKKPIGYFVIIVFFNLLSVRLDILFSEWYKAMYNALQESNEKMFWIQMVVFSVLATIHIANVLLTYYLTQRFTIQWRTWLNNEMVNRWTENQAYYKAQYVYNKLDNPDQRIQQDVLSFVSNSIEFATGVISSVVSIVAFTVILWGLAGPMTVAGITIPHAMVYLVFIYVLITSIFAFRIGRPLINLNFTNERLNANYRYSLIRLKEYAESIAFFRGEKMEKNVLFKQFNQVIGNVWKMVHMTLKLSGFNLAVSQVSVIFPFIIQASRYFSKQIQLGDLIQTAQSFGRVQTALSFFRNSYDSFTGYRAVLDRLTGFYSAVNQANSASHISIEDSESAVVFDKLTVK…	Mycobacterium_BacA	Cluster_1	BclA
No	Basilea_psittacipulmonis_DSM_24701	IX83_RS04045	MSFSADISSIIIWLAQAFTYSLIGLIVVGYLLIRYTLWGQQFWRIAHTFVLPMSAKKLIRPLTIGLIASLILFYSLAFFTYSGAKLAVEAFSLLIPEETSHWFLGLGYQLAFTVCFIVCAFALGLCLQVAGAYVLKLLGQAKYWRERALPVFPIFLFVVILFLSLFAVKLNVLFSDWYNAMYNSLQNHNEANFWFLMLVFAILAGIHIVRILLSYYLDQFFGIIWRTELNDRLVKKWMTHQNYYRIHYLKSSIDNPDQRIQQDVVTFASTSMDLILGVISSLVSTVAFTQILWKLSGPLTYAGVTIPHGMVFILFLYALIATVFAYKIGKPLIRLNFLNEKFNANYRYSLIRVREYAESIAFYHGEKVEQSKLTHHFSHVIKNAWDIVHRNLLFQGFNF…	Mycobacterium_BacA	Cluster_1	BclA
No	Beijerinckia_indica_ATCC_9039	BIND_RS08830	MQLLALIVVLFAGVGAVAGFHTGDLLVWLLAATSALCAVTTWQSRQISSFLKIFAAIFAVETVIFGSLCLLDKVGLWPESLADYALPESLPLTVAMFAILVYAVSFIPVVRSMTKIADRYFETSDPTIARVWPFPAFGAMERRLAATMIVFLVLLNQAEVGIDIRLSFFSRDWFNAIQAKDEHTFWIQLFYVFIPWAFIYIAAVVTEYVIASTLVIRWRSWLNNFYVDRWLDNHTHYRMQLLGTTSDNPDQRISEDIYRFIDGGQASGYGIYTFTILLIAKLSSLVSYAIILWSLSANFTLPYYDIAVPGFLFWAALFYAGVGTFVTHLLGRSLTTLAFKQQRFEADYRFSLARLREYGEQIALLLGEEAEKATLKQRFSSVIGNYYQIVTTRKKLTAF…	BclA	Cluster_1	BclA
No	Bibersteinia_trehalosi_USDA_ARS_USMARC_188	F542_RS03980	MNWQTELQNSFSWLMSALFCTALGLYLCGLLLGKTEFGRRFWHISRDIWRKSNKVKTIGLVLLLLLMVLMEVRISVLNTFFYNGLYSSMQKLDVDAFWFFALINLMLVVVKIIHSVINYFLQQVFEIRWLEKLNREMLDRWLANKNYYLVKYEKELPDNIDQRIEQDASEFIHGTLDAVRGVLNAIVSTIEFTIILWGLSGILVLLGFEVPKGVVFFIYIFILLATLLSVAIGRPLIKLNFNKERYQGDYRYSLIRVRDNAESIAFYSGEAKEQANLQAKFQTVIHNRWQIVRKMLGLDGFNTGVTQIAMILPLMLQAPRFFTGQLTLGDMHQTVQSFNRLMRALSFFRLFYDDFTLYQARLNRLYGFFTTLDKLDAMPVHQPLACAKGFYLKNFGVKD…	Mycobacterium_BacA	Cluster_1	BclA
No	Bibersteinia_trehalosi_USDA_ARS_USMARC_188	F542_RS08085	MRNFFKALWELCKPFWGTKQNWLAWLIFITVILIGSGITYLNVRINDWQKVFYDVLAELKTDQIVPLMMEYGIYIGIFVIINVYRTWLRKLLIIRWREAMTEQFIDKWLSKQIFYKLAHRKKMDNPDQRIAEDIRIFIEYSIELTVSLLFNVIQLFSFLMVLWRLSGKPEFTLFGETFVIEGYLVWVALIYAVVGTVLTHLIGRKLHGLNYQQQVYEANFRSSLIRKQDNAEQIALYKGEKTEKATLGREFAEIVRNWRMLMDKERNLGFFTVGYSRFSILLPTLLSIPLLIAKIVTIGGLMQIRTAFQVVLNSFSWFIYAYSSIPKWTSAVVRLNQLKQEIDALENAVKMEIAETDKAIDTEKLAIFTPENNRLLHDISLSIEQNKWIYLKGQSGLGK…	ExsE	Cluster_4	Neither
No	Bisgaardia_hudsonensis_M327_99_2	A6A11_RS00970	MNWTEELVTSFFWILKNLFTTFIIFSLLIFVLVKTTKWGYQFWTLAKDFISPKRSSSPLFYFWTIVFFNLLSVRIDILFSDWYKAMYDALQEMNVAGFWLQMLVFSILATVHIFNILLTYYISQRFQIQWRIWLNKRMLNKWTANQAYYKTQYALSQLDNPDQRIQQDVDAYISNSLSLAIGVISSTVSLVAFSIILWDQSGPMEIAGYQIPHMMVFLVFIYVLISSVIAFKIGKPLIKLNFANEWLNANYRYSLIRLKEYAESIAFYGGEVMEKSLLLKQFDKVIQNIWKMVYRTLKLSGFNIVVSQISVIFPFIIQASRYFAGEIKLGDLIQTAQAFGKVQSALSFYRNSYDNFASYCAVLERLTGFNHSIDSINLPSNVIIKDSEHNLIFENLTIN…	Mycobacterium_BacA	Cluster_1	BclA
No	Blastochloris_viridis_ATCC_19567	BVIR_RS00115	MVVETPETWAEYKQRVSRFWSAALMFWRGRRAWVAWSLCAVLAVLVLAQIGVQFLLNYWNGRFFDALEKRDAAALMFEAKLFVPLAVTSVVLSATAVVVRMTTQRKWREAMTRYVVDLWLSDNRFQRIGHVNSGSENPEYRIAEDIRLATDAPVDLATALVSSVLTALTFFGVLWSVGGSLTVKAFGSAWTIPAYLVFAVVLYSTFFTSMMFLIGRRLPRVIEQKNQAEARFRAAADLLRGQTQAELAATYSERRAIWVGVIAALRRWRDLAYQLARTTLVQQSNVLLAPVVAWLLCAPKYLDGTMSLGELTQAAAAFVTVQGAFNWVVDNYNRLADWRSSAHRVATLLVAIDAVAPAAPPPGPTDPDPPDAAAT	Bradyrhizobium_homologous_clade	Unclustered	Neither
No	Blastochloris_viridis_ATCC_19567	BVIR_RS13220	MSTVSETLAATWRLAAPYFAADDAGEISFGRLGRLRVREKWAGRGLLAAVVGIELAIVAITVAINTWNARFYDALQNRNWDSFVAELGFFCMLAAAFILLAVYQVYLNQWLQIRWRRWMTERLLREWLSDANHYRMQLLGEYADNPDQRISEDIQLFVGKTLSLGIGLLSAVVTLVSFVGILWGLSAQAPLMIGGTTFDIPGYLVLAALIYAAVGTVLTHLIGRALVRLNFDQQRYEADFRVSLVRVRENAEQIALLEGEAAERARLMDRFANVMGNWWAIMNRQKRLTFFTAGYSQVSTIFPFIVASPAYFAGAFQLGGLMQTASAFARVENSLAFFISAYTQFAEWRAVVERLAGFEATARAARKVPVTPPMVAVERGLGSAVTAHGLTLALPGGRP…	BclA	Cluster_1	BclA
No	Bosea_vaviloviae_Vaf18	BHK69_RS05755	MSDTPSVPQRSRMRRFFATALKFWTGKRRLRAWGLTILVLVFVAAQIATAVGINAWNRLFFDALEKRDVAAVWSTVAWLPLLVAVSALTLSALVVSRMLLQMRWRENLTRRIAGWWIADQRYYRMQFTAKEQSAPEYRIAEDVRLAIEPLVEFAIGLISAAVTAATFAAILWHVAGSARVVLGGADIVIPSYMAIAAILYAIIASLAAYVAGRPLVGRISAKNEAEAQFRAEMTRLRENAESIALIRGDADERTSVGENYGRVVAAWLGVIRRQGVIALVLNTNGALFPIVPLLLIAPKYLSGEVTLGAVMQVVAAFSAVQAALIWFVDNIVRLAEWFASVARVDELQEALEALDIGTIMEGETQIDLGESEDGAIHIENLSIAHSNGRVVIADASVVI…	Bradyrhizobium_homologous_clade	Cluster_3	Neither
No	Bosea_vaviloviae_Vaf18	BHK69_RS08110	MPSSDDMQGVAGLPSDRQVAWRFAGLTGGFWRGASARRAWFWSLLLAIAIILSVFANVTVNRWNGWFFDALEKKDSESALIAMAVFPVLVLIAAGLGVVILVARETFQVHWRQWVTGKLADGWINERRFFRLGLSGYEPANPEYRIADDVRWATEPVVDFAIGLLTAIITIITFIEILWEIGGALQIATGSGRVTIPAYMVLAAIVYAVLVSLLISIVGRRLPRLIAARNEGEARLRFSLMRIRDHGETIALARTEPSERRAVAQTYDGLVRRWLAMIRQRGRLTWITNGSGALVPVVPLLLAAPKYLSGEMSLGGVVQVAAAFVAVQNAFNWLLDNFMRIAEWLAAARRVNELADALQRVDGEPPGDHLSVMLSPDGLLRLRGVTLIDRDGRTLAADI…	Bradyrhizobium_homologous_clade	Unclustered	Neither
No	Bosea_vaviloviae_Vaf18	BHK69_RS12050	MRPLSIAVAVLAVIALILGQQSGSAGAIGMGVIGLLLAAATWRAVAIATFLRIFSIIFGVEYVLTGAAFLVAQSGAWPQAWQALVPPASLTITIAVFGLIVYAISFVPGIARIARLASPYFEAPELTTGHLWPLKPFRIGAGRLGTLLLVFLVVLNQLQVAISLRLSFFNRDFYNAIQEKDAGSFWYQLIYVFSVWAAISVVSNLIEIVANYTLLIRWRRWMAEKFSAAWLGNSNHYRVSLAGNADNPDQRIAEDTRAFVNQTYNFALPLLTQVSTLVSFSIILWSIPVASVLPGTDITIPGFIFWMALIYSVAATWIAHMIGKPLIGLEFEQEKREANFRFSLARLREYSEQIALMRGENAEQKHLSERFGDIVSNFYRLVWARVRLTTFTLSFGQAN…	BclA	Cluster_1	BclA
No	Bradyrhizobium_japonicum_5038	HXT67_RS01735	MQKTAAKREQGRKPPIVEIKGENGDEVAPPPPEVLEPDPELSPEEAEQARKDYLLTRFWISARGFWGRNGDRLAWFYSIGLVVLIVLTVGFQYGINVWNRAIFDAIEKREASTVFHLTAVFFPLAIGSIVLGVAQVFARMGIQRRWRAWLTASVLTRWLANGRYYQLNLVGGDHKNPEYRIAEDLRVATDSPVDFLAGVTSALLSAVTFIIVLWTIGGALTVTFGGSTITIPGFLVIAAILYAAIASGSILVIGRRFVQISEDKNQAEADFRYTLTRVRENGESIALLGGEEEERGGIDRNFTNVLRQWARLAGQHMRTTLVSQGSSLVAPVVPLLLCAPKFLDGSMTLGQVMQAASAFTIVQSAFGWLVDNYPRLADWNACARRIASLMMSLDGLERA…	Bradyrhizobium_homologous_clade	Cluster_3	Neither
No	Bradyrhizobium_japonicum_5038	HXT67_RS43300	MTRFFVSHYIFRWRTAMNDIYVASWPRLRAIEGASQRVQQDPMRFASGRIFLPGCVPPPLPRRDQSLRMIQPSS	BacA	Unclustered	Neither
No	Bradyrhizobium_japonicum_5038	HXT67_RS38630	MKNISATLAIVWRIAVPYFRSEDKWAGRGLLAAVIAIELALVAIDVLVNQWQNRFYSALQNSDWDAFVTQIWIFIALAFTAIALAVYKLYLNQWLQIRWRQWLTTHYLGEWLDGSKHYRMQLKGDAADNPDQRITEDVKNFVEQTLTIGLGLLSAIVTLFSFVIILWGLSNAAPLHLFGTDLMIPGYLCWGALIYAIFGTALTHWIGAPLVNLNFEQQRYEADFRFNLVRVRENSEQIALLKGEGAERGRLLGRFGYVIGNWYAIMSRTKRLTAFTASYQQAAVIFPYVLVAPAFFAKKIQLGDMMQTASAFSSVQGALSFFVVAYRSLAEWRSIVARLDGFEMSVASATNPPAHEPVIALKAASGGRNIALEQLCVNLPNGTPLVAADAFAIQTPERV…	BclA	Cluster_1	BclA
No	Brenneria_goodwinii_FRB141	AWC36_RS11030	MTEQSINKTLPDDGKRPGVWQLIRPFWVSSEKWLAILLIAVILTINFSNTYASVALNKLHGQLTDALVALDWPHISTIMVKSLAIGTVSTLLPLVSVLSIDYLTLRWRTWMTARYVERWTQRSTYYQLERDNLISNGDQRIAEDINLFTDVTINLSTNIIHVVVNAVTFTIILWGLSGALSVPLGNATLSIPGYMVFAVYLYSFFHLALSHWLGKVLIGVNMNKQTVEADFRFLGMQMRENAEQIAFFGGGEREGQRLLSRFDRVRANTLLLMRKTFKLRFFQSMFTQVFSPLPTLLALPLLLSGKITLGGLTQITLAYGTVLGTLAFFPQAYQSFTNWMALANRLRDMLWALNKARDQPDGIRLENRGAALRCAGVTLQRPDGAVLARLPDWQVAAGE…	BclA	Cluster_1	BclA
No	Brenneria_goodwinii_FRB141	AWC36_RS14565	MKKIMAQLGDLCRSFWWGAGSWKAWLLLLVAVSMGGMIVYLNVLINEWSKAFYDALGAFNSGLLFSLMKDYGIYILIYIVVFVHQEWFTKLLIIRWRSVLTAELVDSWMAKRAFYRMSLNGKIDNPDQRIAEDINLFVDKVVSLSVSFLIVSAQLFSFLFILWELSGVQRFTLFGQEWVIKGYLVWVVLLYTLFGSVMTHVIGKKLHGINYEKQRAEADFRAALLRKHDNAEQIALYGGEQQEKMYLKRHFSFIVSNWRRFMNAERNLGFFTTGYMRVSQIVPVFAALPAFLSKTVTLGGLMQIRGAFNQVHIALSWFIRMYLEMVTLSASMERLSQFKQEIRRCQSEAGDVPVGERLQVDKLSFATPQGTPLLQNVMFSCEAGSWSKLSGHSGLGKST…	ExsE	Cluster_4	Neither
No	Brenneria_goodwinii_FRB141	AWC36_RS15495	MPTLKRFYQLIAPFWFTRRAALSWLLLLIVITLRLSVVWVSVLYNNWSKDFFDALADYFQHASILSLAARYGSYTALFVLVIVCNNWLKKKLIIRCRIEMTRKFEQAWLARSAHYRLSLRGEPDNPDQRIAEDIRLLIEQSLELLLSLLQNITYFFSFIVILWRLSGVQTFSIGGHSVTIYGYLVWIALGYALVSSIFAHIFGHRLHALNVKKQRAEADYRTTLLRVRENTEQIALYQGENAEQTRMQQRFQSIVHNWRRLMSQEFRLETFTTSYFRLGLMIPVFAVLPVYLTHQISLGAIMQARAAFGYVLDAFGWFVDSYRQLVAWSATIERLWTFQQNLHQLPTPNRPPRQGSELSISGLSVRHPNGRPLFAPLSANLKAGEWGVLAAASGSGKTT…	BclA	Cluster_4	Neither
No	Brucella_abortus_2308	BAB_RS17855	MFASFFPRPKLFFISALLWTLLAVLGWYMGGENLGSVFGLAPAASDAAPLIGAHVFWSRPFLWFYIYFAVITFAFYGFWVRFSPHPWQRWSILGSALILFATYFNVQVSVAINTWYGPFYDMVQKGLTTPGAVSAAEFYWGLADFAGIAFLAITIGVLNLFFVSHYIFRWRTAMNDYYMSHWPKLRHIEGAAQRVQEDTMRFSTTLEQLGVSLVKSVMTLIAFLPVLFTFSQKVSTLPIIGYVPHALVWAAVIWALFGTGFLALVGIKLPGLEFNNQRVEAAYRKELVYGEDHADRAEPITMRELFKNVRHNYFRLYFHYVYFNVARIFYLQVDNIFPLIILIPSIVAGKLTLGLMSQITNVFDQVRGSFQYLVNSWTTIIELLSIYKRLRAFEAAIHG…	BacA	Cluster_5	BacA
No	Brucella_abortus_2308	BAB_RS23110	MTSEPKPDKTKQGTQKSRRRKAKRGLGERLRKSSSRLLGGGAVPDGTDLFSQVSMMVRAFMASPVRNTLIAIGTGIFVLVVLIAVGQVAINRWNEPFYDALARRDLTAFFHQLMVFFGIAGSLLVLNVSQTWLNLMFKLKLREGLARDLIGQWLEPGRAFRLANAGEIGINPDQRLQEDARHLAETSCDLGINLLQSTVILISFIGVLWSLSSGFVFHIAGYSFSIPGYMVWAVIIYAASASWLTWIVGRSLVNINANRYAREADFRAALMRVNEHLDAITLSRGEGDERRRLNLDIDAVLGAIRRIVSATTRLTWVTAGYGWLTIVAPILVAAPVYFSGDLTFGGLMMAVGAFTQVHNSLRWFVDNFGAIADWRATLLRVASFRQAVMRMDELGYLDR…	ExsE	Cluster_2	Neither
No	Brucella_abortus_2308	BAB_RS30710	MSRMTSFWGLLRAYWVSDRWKEAWALTAAIFLITAFISKTTVWVAEASGHLMNSIVNVNTAPVQSPLAAVVTNAGVLIILILAKDVLLVGFRHLLSTTLHRKWRKWLNDSFSDALLDRNHTHFHLQQGNGAHLPDNVDQRVQESIKGMTGGAIGLVMGIVGVVLSAFFVGQKLLEISTEVHGLEFLGSYGGALLALAVILLYVPLGTLIAIKIGKRLERLNLGMQKAEGSYRGEWTTLLRRSFQISASEGENVQRTVNNRLYREVDGTWDKLNRFDAAYLAFSQAYGFLSLRIVAYIPGFLPYMSGAVNFRNYVTGAELVAAMINDCSWFIQVMPAIANLRANAGRVIGLAQSIESVQEPAEFYARSGVNRFAFTHQHPRFGLSVRNLTLMQGPASETP…	ExsE	Cluster_10	Neither
No	Burkholderia_cenocepacia_MSMB384WGS	WL90_RS01780	MTQSIDPVRSASDAPQDERPVSAWSLIKPYWVSSEWKIAWGLLVTIIAINLCVVWINVKLNKWNAQFYNALQSKDVHDFPNLLMQFSALAFGFIILAVYGRYLRQMLGFRWRQWLTDRFLGQWLGDRAFYRIERDRLADNPDQRITDDLQSFATTTLALSLDLLSTVVTLVSFITILWSLAGALTFTLGATPIAIPGYMVWAAALYAVIGSLIIQKVGHPLVSINYQQQRVEADFRFGLIRVRENAEQIAFYDGEKTEAGNAQSLFMRIRDNWWRVMKYTKRLTFVLSFYGQIAIIFPLVVAAPRYFAGAFSFGVLMQISSAFGTVSDSFSWFINSYSTLVEWRATVNRLREFKRVMGTSHLKESLSPATEHGGINLHYIDAAKLSTSSLKLALPNGNA…	BclA	Cluster_1	BclA
No	Buttiauxella_agrestis_DSM_9389	BADSM9389_RS16465	MFKSFFPRPAAFFLSAFIWAMIAVVFWQAGGGNWLQRLAGASNEDPISAARFWSLKSLVFYGFYAVSVGLFYLFWSVYSPHRWQRWSILGSALIVFVTWFLVEVSVAINAWYAPFYDLIQQALSAPHKVTISQFYSELGIFLGIALISVTVAVLNNFFISHYIFRWRTAMNEYYMEHWQRLRHIEGAAQRVQEDTMRFASTLEDMGVSLLQSIMTLIAFLPVLVALSPHVPELPLVGHLPYGLVIAAIVWSVMGTGLLAVVGIKLPGLQFNNQRVEAAYRKELVYGEDDPSRAAPPTIKALFNAVRQNYFRLYFHYTYFNIARILYLQVDNIFGLILLFPSIVAGTITLGLMTQITNVFDRVRSAFQYLINSWTTLVELMSIYKRLRSFERTLQDIPVE…	BacA	Cluster_5	BacA
No	Caballeronia_insecticola_RPE64	BRPE64_RS12155	MTNTSTESTQQKADEVSAWSLIKPYWISEERGVAWGLLVAIIAINMTVVWINVRLNSWNADFYNALQNKNVRDFPHLLLIFTGLAFAYILLAVYGRYLRQMLAFRWRQWLTNRYLEQWLGDKAFYRIERDRLADNPDQRISDDLQSFATTTLSLSLDLLSTLVTLVTFITILWTIAGALTFSLGGTPITIPGYMVWAAALYAIIGSLIIQKVGHPLVSINYQQQKVEADFRFGLIRVRENAEQIAFYDGISTETANAKSIFQRIRDNWWMIMKYTKRMTFVLSFYGQIAIIFPIMVAAPRYFAGAFSFGVLMQISSAFGTVSDSFSWFINSYSTLVEWRATVNRLREFKRVMRSTHIREETSPATEHGGINLHYTSTPSLTTNGLMLALPNGTPLSRVA…	BclA	Cluster_1	BclA
No	Caldichromatium_japonicum_No.7	GWK36_RS06505	MYRLFWSLLSTLKVPITPVIWTRFVHMLHRLNCSPVGGRGRVLFGLLILCLFAINGLNVLNSYVNRDFMTAIENRDMGGFITYALLFVSVMGLATVVAVFYRYTEERLGLLWRKWLTEQFIDRYLAERTYFRLHLSDALPNPDQRIAEDIRSLTTITLSFTLLVLNASFTVIAFSGVLWTISPLLFGVAVAYSLVGSALTIYLGKPLVKLNYDQLDHEANFRARLVHVREHAESIALLRTEERLKLRLKDRLERLTANFQRLIEVNRNLNFFTTGYNYLIQIIPALVIAPLFIQGKVEFGVITQSAVAFGHLLGAFSLIVTQFQSISSYTAVIARLNALHEAMAQAHLERAPRVEFCADSSSLAFEHLTLYAPRNGRILVKDLSLSLPTRIYLLVRSAS…	BclA	Cluster_7	Neither
No	Campylobacter_fetus_82_40	CFF8240_RS00735	MFSSFFKSKKWSLWAYGGLLVIVISLVLQTRLNVAINDWYKNFYDILQNVKEHSIDEFWAGIWKFLFIAMPYVIIATLTNFFASHWVFRWREAMTFSYVDIWRKCEQDIEGSSQRMQEDVYRFAKITETLGLQVLRAIMILIAFIPVLWGLSKGVDVPIIKDIPGSLVWVALIVSVGGLVISWFVGIKLPKLEYNIQRSEAAFRKELVYAEDDKINYAKNESVVELFTGLRINFYRLFLHYGYFNIWLISFSQFMVIVPFMIMGAGLFTGLITLGILVQVSNAFDQVRSSFSVFIDNWTTITELRSIHKRLDEFEKNIKFKG	BacA	Cluster_9	Neither
No	Candidatus_Pelagibacter_ubique_HTCC1062	SAR11_RS05045	MFKFFTQKEWRLWSWVGSFIILSSLWVQVQIDVKINEWFGQFYDMIQKALAAPNSITIGEYWASLLSFITLAGIYVALATVVAFFTSHYLFRWRTAMIDWYHSVYDKARTIEGASQRVQEDTIKFSRIMEGLGTSFIEAIMMLVEFTPILFGLSVGIPILFFGDWNYGLVTGAFIWTVGGTLFLIVLGSILRLVGVEYDLQKNEASYRKLLVIAEDNITIRPKNLDELFNDVRKIHFKSYLRYFYFNLGRITYLQANVLSAYVFLAPAIVAGVVTLGVMQQIIRAFGRVEGSMQYIFRSWPTIIELASVYKRLKEFESKINATESITQKD	BacA	Unclustered	Neither
No	Castellaniella_defragrans_65Phen	BN940_RS11635	MQWQDVLIESGLWLAKAYALTLLAGAAVVWGLTRFTRWGRQFRRLSAGYFSLRRSWKPLAGVALILLLTLAAVRLDVLFSNWYNTMYSALQALDEPGFWAAMLLFSLLAAVHVIRSLFDFYVQQAFVVHWREWLNEQLLGRWMQGQAYYRSQSLSNLADNPDQRIQQDITNFAQTSMTLAVGLINALVSTIAFTVILWNLSGPMTVLGHEIPRAMVFLVFIYVFLATLLAIWIGKPLIRLNFLNEKLNADYRYALVRVREYAESIAFYRGERVEGRTLRNGFAQVIGNAWDIIYRSLKFLGFNFVVTQTAVVFPFILQATRFFSKQISLGDLIQTAQAFGRLQENLSFFRNIYDSFATYRATLERLAGFDDAIDAARAMELPRTHQDGARLALLGVTVN…	Mycobacterium_BacA	Cluster_1	BclA
No	Cedecea_neteri_FDAARGOS_392	CO704_RS18545	MFKSFFPSPKLFFLSAAIWGLLAIIFWQAGGGLWLENLAGASQQIPISAARFWTLKAFVFYAFYAVCVGLFAGVWALVSPHPWQRWSILGSSLIVFVTWFMVELGVAINAWYAPFFDLIQTALASPNKVPLQRFYSETGVFLGIALIYVTVGVLNSFFISHYVFRWRTAMNDYYMENWQKLRHIEGAAQRVQEDTMRFASTLEDMGVSLLQSVMTLIAFLPILVALSPHVKELPIVGAVPYGLVIAAIIWSLMGTGLLAAVGIKLPGLQFNNQKVEAAYRKELVYGEDDASRATPPTVKALFGDVRHNYFRLYFHYTYFNIVRILYLQIDNVFGLFLLFPSIAAGAITLGLMQQITNAFGQVRGSFQYLISSWTTLVELMSIYKRLRSFERTLQDVPVP…	BacA	Cluster_5	BacA
No	Celerinatantimonas_diazotrophica_CEDIAZO1	LDO33_RS04410	MFRSFFLNKRWLHWSVLGTLLILGVTWYKVEIDVKVNEWFGSFYNLIQDALSKSHSVTLHDLLMGCLDFFNIVSVYIIVAVLLDFFVRHYVFRWRQAMNDYYMQYWPQIHHIEGASQRIQEDTMRFARIVEGLGSSLVQSIMTLIAFLPILWVLSKQVTQLPWIGAVPHSLIYLAILSAIFGTVLLALVGIKLPGLEFKNQRVEAAYRKELVYGEDEADRAHPETVKELFQNIRKNYFTLYKHYLYFDIAKWSYLQYTTILPYVFLGPTIVAGVITLGVLQQILRAFDKVENSFQFLVYSWTTIVELLSIYKRLKAFEKQIQQALQSSEQASAK	BacA	Cluster_5	BacA
No	Chania_multitudinisentens_RB_25	Z042_RS09595	MNKNISQKHAVWLLIKPFWVSEEKWRAWAMLIAIIALSLGLVYISVLINQWNQVFYDALQNKNYPVFKEQLWRFTYLALIFIVLAVYKIYLTQGLQMHWRRWMTEKFMGKWLEHQAYYHTEQQQVVDNPDQRIADDLNVLTQYTLSLSLGLLSSLVTLFSFITILWNVSGPMTFAIAQHTITLPGYMVWFALLYAVLGSLLIWWLGKPLVMLGYNQERYEANFRFGLIRIRENNDAIALYKGEPREKQQLSGRFETIRANWWAIMRITRRLNIATNFYAQFANIFPFLVAAPRYFSGAIQMGGLMQISSAFGQVQGALSWFIDAFSNLATWKACVNRLAGFNAAVDEIHHQTRDIQLQATDHLPLALRDLSLTLPDGQPLLGATTITLKRGERVLIVGP…	BclA	Cluster_1	BclA
No	Chitinibacter_fontanus_STM_7	HZU75_RS00645	MSAAKAPTVRHLFRNFWRIAKPYWVSEDKLYAWGLLALVISLSLGLVYMNVQFNSWYNEFYNTLQNLDAKGFKAALYKFGYLAFAYIVIAVYAIWFQQMLEIRWRKWATIHYTQKWLSENNFYRLQLTDANTDNPDQRIAEDVGQFVSISLSLSLGLLRSVVTLVSFIGILWTLSGPLKFMLGGSEVTIHGYMVWVAIIYALIGTGITILLGRPLVGLNFMQQRYEADFRFGLVRVRENAESIALYAGSKDEQERLGYRFLNVVNNFWSLMRMNKRLTWFTSFWGQLAIIFPLIVAAPRFFAKEIPLGGLMQINSAFGQVYGALDFIIGSFSTLANWKAVIDRLTTFERSVDTAAQLPRINPQPISQGLELKQLNVTKPNGEVLLADLNLELGAGDTVL…	BclA	Cluster_1	BclA
No	Chitinolyticbacter_meiyuanensis_SYBC_H1	FLM21_RS14610	MDEAQDISKRELFHNFWRLAKPFWVSEEKWRAWSLLAAVIGLSLGIVFMNVQFNAWYNVFYNTLQNLDAKGFWQSIVKFTWLALIYIVIAVYANYLQQLLQIRWRRWMTEHFTQRWLDKQGYYRLQLTDHETDNPDQRIAEDVDQFVSLTLGLSLGLLRSFVTFVSFVSILWALSGPFSFVLAGRTWEIPGYMLWVALIYAAIGTGISIWIGKPLVGLNFEQQRREANFRFALIRVRENAESIALYEGEPQEAATLKTRFLRVLENALALIGRQKRLSWFTNFWGQLAIIFPMLVGAPRLFAKEIQLGGLMQIVNAFGKVYDSLEFVIASFNSLAVWKAVIDRLSLFERGLGQVAVLPVIEPVEVAREFAANELVVRKPNGTVLLEGLSIKLQQGDRLL…	BclA	Cluster_1	BclA
No	Chroococcidiopsis_thermalis_PCC_7203	CHRO_RS08765	MSVATNRQNRFDRRLWRKFWAIAKPYWFSERKWKARGLLLLLLLLSFAVNAINVSISFIFRNIDTSLARFPQTKDASTFWQFIFIYIGLLAIGTPIVVMFAYLRDKLGLAWREWLTNRFLNKYMQNRAYYQLNFNGNIDNPDQRIAEDVRAFTRTSLTFLLLILTSVITLISFTAVLLSISVSLSISLLIYAILGTIITAWIGQRLISINFDQLKKEADFRYGLIHVRDNAESIAFYQGEAEESIGLRQRFLAAIRNFDLLISWQRNLGFFTTSYNYFVYALPYLVVAPIYFAGNTEFGTFAQAAIAFRQIFNALSIVVDQFENLTAFAAGVERLSSLTNALENPSQVQPGSTTIDVTEAAKLAMQRVTLLTPNHQRTLVEDLSLSLEPGEGLVLVGNS…	BclA	Cluster_6	BclA
No	Ciceribacter_thiooxidans_F43B	H4I97_RS04095	MFKSFFPKPRLFFLSAALWSLAAILVWYAGGSDLGALIGLPPLAAGQQPPIGASLFWSTPFLWFYIYYTVVVAAFSAVWFIVSPHRWQRWSVLGSALIIFTTYFSVQVSVAINAWYGPFYDMIQKALSQAGSVTAGELYMGMLGFAGIAFIAITIGVLSRFFVSHWIFRWRTAMNEYYMAYWPKLRVIEGASQRIQEDTMRFSSTVELLGVSLVSSVMTLIAFLPVLFTLGANITELPLIGNIPHALVWAAIFWSVFGTVFLAAVGIKLPGLEFRNQRVEAAYRKELVYGEDDPSRARPMTVAELYDEVRRNYFRLYFHYMYFNVARIFYLQADNLFSLIVLVPSIVAGKLTLGLMTQINNVFDQVRGSFQYLVNSWTTIVELLSIYKRLRAFEATIDD…	BacA	Cluster_5	BacA
No	Ciceribacter_thiooxidans_F43B	H4I97_RS17760	MTNAEPLGRSGAETAYEIGFKRQITIAAESFWESPVRNRILLVAAALLTIILLTAYGQILLNRWNAPFYNSLERRDLPEFIVQLKNFAFIAGFLLLLNVVQTWLNQMAALYMREGLSRDIVDRWLTDRRAYRLSLSSPLGVNPDQRLHEDARKLSEMTTSLTIGLVQATILLVSFIGVLWQLSSGFVFHVGDTSFSIPGYMVWGAVFYASIASLASNLVGFRLTRINAERYAREADLRFSLMRTNENLEAITLARGEEGQRQRIHFRIDGVIAMIRQLAMALTNLTWVTAGFGWLALVVPTLIASPAYFAGSMSFGELMMSAAAFNQVHSALRWYVNNFDSIADWKATLLRVMSFRAALIEMDDFHPEGSEILLKHGTAGQLAFRGITICAKPNGNSCE…	ExsE	Cluster_2	Neither
No	Citrobacter_koseri_ATCC_BAA_895	CKO_RS11925	MFKSFFPKPGPFFISAFFWALIAVIFWQAGGGAWVAHLTGASGDVPISAARFWSLDYLIFYAYYVLCVGLFAMFWFIYSPHRWQYWSILGTSLIIFVTWFLVEVGVAVNAWYAPFYDLIQTALSSPHKVTIEQFYREVGVFLGIALIAVVIGVMNNFFVSHYVFRWRTAMNEHYMAHWQHLRHIEGAAQRVQEDTMRFASTLENMGVSFINAIMTLIAFLPVLVTLSAHVPDLPIVGHIPYGLVIAAIIWSLMGTGLLAVVGIKLPGLEFKNQRVEAAYRKELVYGEDDASRATPPTVRELFSAVRQNYFRLYFHYMYFNIARILYLQVDNVFGLFLLFPSIVAGTITLGLMTQITNVFGQVRGSFQYLINSWTTLVELMSIYKRLRSFERELDGQDIQ…	BacA	Cluster_5	BacA
No	Crinalium_epipsammum_PCC_9333	CRI9333_RS16730	MDRLNLNVLQQFWAIAKSYWSGDEKWQARGLLLSVVLLLLAYTGLSVLLNNKRGALISSLSAQDEPRFWQTVIVFIGVLVIYAPLLAAYTYLRDRLSLQWRRWLTHRFVDNYFSDRAYYNLHILDTEIDNPDQRIAEDVRSFTQESLTFLLVLVESVLSVIAFSSVLWGISKPLVFFLVLYALIGTLVTTVIFGKPLVRLNFEQLKREANLRFSLVRVRENAEAIAFYRGEERESNQVKQRFLDVFENVQRLLVWELNLNILTNAYEFIPFVLPALVVAPAIFAGEMEVGKVSEAQGAFIRVFFSLNLVVARFQALTTFGAGINRLYTFAQFLEQKESNQASEEQPRIQTVEADSLAVEHLSLQTPNYQRTLVEDLSVELPVGQGLLVMGASGCGKSSL…	BclA	Cluster_6	BclA
No	Crocosphaera_subtropica_ATCC_51142	CCE_RS13850	MAQPRFQFNRQLVSHFIETAQPYFFPPRNEDDRQQDNNTTPTRAKYITKNTWIFLGLLGVLVLTVVSLAFFVTVGLTLLTNTVFPDFFGKVAGGLVKSINGFIQSNIPYIALGIIVISGFIFASQKGKIGNRWKQWSLLGLLLFLLLVVNGLNVILSYAFRFIDTALNERNADTFWQFMIVYGLVLVAAIPIIVIYRYTRLKLGLMWREWLTKHFLGKYFNNRAYYELDSNAINTEVDNPDQRITQDIKSFTTVTLDFLLDILDSILTLFSFSAILYTISKELTWGLLIYAIFGTAVALIVGSRLVSINYNQLRLEANFRYSMVRVRDNAESIAFYRGESLERGQVIDRLMSAIRNFDLLIIWQSIITLFQLGYNYFTRLIPYIIIAPLYLQGELDFGA…	BclA	Cluster_6	BclA
No	Crocosphaera_subtropica_ATCC_51142	CCE_RS14505	MKTTVRRWNLRWWRQFWEIAKPYWFSEEKWGAITLLFLLLLLSFLGAVLLILFSIFLGEVTSSLASGESGRFTQSIIIFIGIIVIGVPLLSAKSFIQGKLSLYWRRWLTFNVLDRYLKDQDYYQMTFYPELDNPDQRIAEDIKTFTQQSLNFLVIMFDSILQLLGFIGVLWAISQVLTSFLLIYAIGGTLVTVVVFGRILVGINFEQLKREANFRFSLVRVRENAEAIAFYQGQDQELQQIQQRFLAVFNNFNHLIRWQLNLNLFQNGYQYITFLLPGLLLAPRILSGDLEIGEFSKAATAFRSILIALTLIVTQFEQLSALGSGIQRIDSLFWFFKKSPDTSVNENSTIKTLESSDLSIEKLTLNTPDYQKTLIKNLSLSLQSVQSLLIMGDSGVGKS…	BclA	Cluster_6	BclA
No	Crocosphaera_subtropica_ATCC_51142	CCE_RS14510	MLNHQQSWRKRIQKLARQIIQQSYLVAFPYWFSEEKWGARGLFCLVLLLSFSSSIFLVLESLQRGEFISALVSGSYQRFFQAVLIFLGLIILGVPSLAFNQYVQNQLSLYWRRWLTHYFLSEYFTENKFYHLSLDERLDNPDQRISEDIKVFTQQSIYFFTTFLDSIVQLIGFTILLWSVSKALMFFLLAYAVLGTGFVIIAFGRVLTRINIEQLKREADFRFGLVRIRENAEAIAFYQGQNPEKKHIKQQFIEAFQNFNRLLRWQFNLNLFQNGYQYLTFILPFIVLAPRLFSGELEIGAVTQSQAAFERIGFSLSLVINQFDKLSVFAASVNRLATLEKWSISGQNRDYPSINIQESENLTLKNITLFTPNYQRTLIKDISLNISLGQSLLIIGDSG…	BclA	Cluster_6	BclA
No	Cronobacter_sakazakii_CS_931	CsakCS931_RS11460	MFKSFFPRPGAFFLSALIWAMLAFVVWQMSGGWLAERFGVAGELPISAARFWSGNFILFYAYYALCVGLFAAFWRVYCPHRWQRWSVLGSALLIFVTWFMVELTVTINAWYAPFFDLIQTALGAPNKVKIGQFYSGLMVFLGIALIYVTVGVLNYFFISHYIFRWRTAMNEYYMEHWPRLRHIEGAAQRVQEDTMRFASTVEDMGVSLLKAVMTLIAFLPVLVALSPHVKELPVVGEVPYGLVIAAIFWALMGTGLLALVGIKLPGLEFRNQRVEAAYRKELVYGEDDPTRADPQTVQALFSNVRFNYFRLYFHYTYFNIVRILYLQVDAIFGLFLMFPSIAAGSITLGLMTQISNVFGEVRGAFQYLISSWTTLVELMSIYKRLRSFERTLNDKPDLE…	BacA	Cluster_5	BacA
No	Cupriavidus_pinatubonensis_HN_2	K2O51_RS14635	MSTTPTSVTVPGPAVPARALKIQSRLRMGATWALIKPYWKSEDRKAGLGLLTLVVALNLGIVYINVLLNEWNRVFYNALEQRDYASFKVLLLRFSWIAAFFIVAAISRQYYTMMLQMRWRTWMTGQFMGHWMGHQAYYRIEQTHTTDNPDQRISDDLRQFTDGALTLSLGLLNSVVTLLSFVGILWTVSGPISIALGGNEFVIPGYMVWFAAGYAVIGSLIAHVVGRPLIGLNFQQEQYEADFRFTLVRLRENSEPVALYRGEPTEQAGLRARFDRIRANWNQLMRYTRRLTFVSSGYAQFAIIFPILVAAPRYFAGKMTLGGLMQTSSAFGQVQGALSWFVDSYATLVGWKAAANRLIDFQEAIRVAERQDVTHTGTRDIEVEHTGESQAGIDVDGLG…	BclA	Cluster_1	BclA
No	Cupriavidus_pinatubonensis_HN_2	K2O51_RS20960	MVMATRSGNLWKRFLDIARPYWVSREKGKAWALLLILVGLLLGQTWTNVRFNEQTGEFASALAAGDADRFWYAIRIFVYVLLAAVPVYAFYYYTRNRLFMHWRAWMTHQYLEKYFGNCAFYALNNNTNIDNPDQRISEDISTFTQQSLYFLLLMLGSLLQLIAFSEVLWSISRELVLFLVLYAICGTVVSVLCFGKVLIGLNFYQLRREADFRFSLIRVREHAESITFHRGEQHEFHHVRGRFQHVFANYNRLNRWQLNLYLFQYAYAFLTLMLPSVIVANRVLDGELEVGSAIQAAGAFTAVLAALTVIVDNFESLSRFVAGLDRLATFASSLAHTRVLRRKPGGRIDHQRGDTLSLEHLTLHTPDYDRTLLKDLNVTVGKGQSLLIIGPSGGGKSSL…	BclA	Cluster_6	BclA
No	Cyanobium_gracile_PCC_6307	CYAGR_RS07030	MTPLKALREQLGKLQRLAQPYFLPLDEGGGGSGQFLLLVVALLAVVVGFTLLLLTGVVAAAGAWIPELRNRFLPGVPEQVAAVWSGPIGIVIMVLFAAGLGAFISLRAKLRQGRWLPWLLLGIIALLILVINGINVGISFIARNIENALVAYKAEEFWKIVAIYAFCLVLALPIRAIQSYLIPKLGLLWREWLSGRMLGRYLTNRAYYVLNPNDESVEEIDNPDQRISQDAASFTATSLSVTVEIISALLTFFSFIIVLWSINQTLALWLLAYSVGGTALIVFASRKLVNLNYQQLKLEADFRYGLVHIRDNAESIAFYRGERQEQKEGERRLDGVIVNYNRLIIWEALISVIQRSYDYFSRFLPWLVIAPIYFAKEVDFGVFGQASIAFSQVLFSVSY…	BclA	Cluster_6	BclA
No	Cylindrospermopsis_raciborskii_N8	J9B92_RS10150	MSKFKPQAVSQFWAIAKLYWLEGEKRPAIVLLLLMGILLLGNTQVKVFLNGIQGDLISALSSRDSNRFWQGIGVAFLGIILFGCLNSAYGYLREMINIYWRRWLTAHFLGEYFRDRAFYELNNFDKEIDNPDQRISEDITNFCQQSVQFLVNCVESIFVVVAFSFILWSISPNLVLVLIIYSLLAYTITIAFYGKKLTRLNIEQLRKEADFRFSLIRIRENSESIAFYNGILPESRKVKEIFNLAFKNFQKLILWSEIYLNIFKYQFGYLPWIIPALILGQQVLSGDIEVGKVTEAGGAFGQVAFSVNLIMYQFEKFTKFAAAINRLYVFHEYFQRPKKPNADRDKIGITKDNYLGFRNLTLYTPNYEKILFENFSLEIQPNQSLLIMGDSGCGKSSLL…	BclA	Cluster_6	BclA
No	Dactylococcopsis_salina_PCC_8305	DACSA_RS15115	MQKRINLTLLKRFWSIARLYWFGEEKWKARGLLAIITLMLVTYTVLSVILNQQRGSLITALSQMSEDEFWRGLLIYFGVILAYIPLFAGANYLIDLLGLFWRRWLTGRFLDNYFLDRAYYKLTSNGDIDNPDQRISQDVRSFTQDSLTFLLVTISSLFQVIGFSSQLWTISFPLVIFLFIYAIAGTLITVGVFGRALVRLNFEQLKREANFRFGLVRIRENAESIAFYQGENQEESQVKFRFDDVFDNFRRLILWQDLGLKSFTNSYQLITYAVPFLILAPRVFSGELEVGKVTEAQGAFLQIFFSLNLVVSRFQSLTEFGAGINRIYSFANYINLAKAEKEQTYISDYPTIERVNEEQIAVENLTLQTPNYQRTLVQNLTVEVPQNGGLLIMGASGCG…	BclA	Cluster_6	BclA
No	Defluviicoccus_vanus_Ben_114	HQ394_RS18810	MGQDFLKRLSATPQFLGKLWRLAAPYWWAEGTAEFPLFGRTVRLPERWLARGILALVIFLNVIFVWILKLANDWNARFFNALQEKNVEAFWAELRYFVIIATAFILIAVYRLWFRQMLQXRWRRWLTGVYVGEWLRERTYYRMELTSHGTDNPEQRIQEDCDNFTQQTLAIVLGLISEVLTLVTFTIVLWNLSGSITVPIMGGIEVPGYMMWVAIVYAAVGSWLTYKIGRPLVRVNFDLQRYNADFRYRMVRVRENAESIALYNGEKDEERTIGGAFERIYKVWWDYMRYNKRLTWFTAFYGQAADVFPLVVASPRYFAGAIPLGVLTQTAGAFGRVQGALSWFVDTFTTLADWKATIDRLTGFGETMAATKRAAASEHAFENDAAADLLRLNDVDVAL…	BclA	Cluster_1	BclA
No	Delftia_lacustris_FDAARGOS_890	I6G47_RS04035	MDMDWSKALQESLVWLAAASVITVVAFAAVALLVVRFTRWGRQFWQLAGPFLHPRNSWWPLLVFTLLLVLALVSVRMNVLFSYWYNGFYSALQELDQKGFWRFLGIFAVLATVHILRELFNFYVNQAFRIRWRVWLNERVTTDWMRGDAYYRSHFLDEPVDNPDQRIELDVNTFVSNSLTLALGAVSAVVSLVAFTGILWGLSAPIAVAGVEVPRAMVFAVYLYVIVATLIAFRLGQPLIRLNFLNERLTANFRYALVRVREYAENIAFYQGAAIERNTLLTRFSALIANVWALVYRSLKFDGFNLTVNQVAVVFPFLLQAPRFFSGAIKLGDVMQTSQAFGQVQDALSFFRTSYDTFAQYRAALDRLCGFLDANAQTRELPQVVHREQPGALDIEHLQ…	Mycobacterium_BacA	Cluster_1	BclA
No	Desulfobulbus_propionicus_DSM_2032	DESPR_RS13450	MIRKAAVLLAVLTMVQMVMAVLLTQWSAGLFNALEQHSMSGLMTQTGLLALLFLGDMVLTGWHLVVKRNLQIYWRDWMTEHVYSRWMQAGRHYLITHLPGEHDNPDGRIAEDCRVATESAVVLAHSLLYSILLLIGFTEVLWSRSGVVTLDLGFAAIPIHGHLVWIAILYSAVASWLGWLVSRPLTGATNARQSAEADFRASLLEAQDNSQAIALIHAESCERHQFRELFRRIRVIWDAQTTAWRNILMFGSGYSVLSMAFPILISAPRYILGKISLGALMQSAQAFQHMTSALSWPVNNAGGIAEWRASVERILGLLTALENVDEELAKAEHLIQVKNSDRQVLAFHDLSIVKYDGSVQAEGITMEINQGEHVLLTGNAFTGAKLFRAIAGIRPWGGG…	ExsE	Cluster_3	Neither
No	Desulfomarina_profundi_KT2	LO777_RS11115	MFRSFFKSREWFVWAYGGALILLLALYFQVELTVRINEWYGSFYNILQKATEHEVSELWVEMLKFAKIAFPYVLIATVTAYFTRIYAFKWREAMTFAYVEKWQQVEEEVEGASQRIQEDIYRFARIFESLGLQVIRAIMTLFAFLPILWGLSSGVDIELIKKVPGSLVWVALIVSIGGLLISWFVGIKLPGLEYNNQKVEAAFRKELVYAEDDKINYGKTETIIELFTGLKFNYNRLFLHYGYFDIWVNFFEQLMVIVPYLIMGPGLFTGIITLGVLVQVSNAFSKVRESFSIFIANWTTITELRSINKRLREFEENIDY	BacA	Cluster_9	Neither
No	Desulfomonile_tiedjei_DSM_6799	DESTI_RS09670	MSDAQTVNPIMFSKTNLKKDKVTPSIWYKFWSLTAPYWTSEEKWSALTLLVLIMAMNLGSVYVQVLLNEWIKDFYDALQKTDKTAFITDLLRFAELAGAYIIQSVYMLYLSQMLQIRWRRWLTAKYLSKWLNHQAYYRMQFLDDKTDNPDQRISEDINSFIGQTLSLTITLLSSVVTLVSFIAILWGLSGTLSVNLGSMGTLKIPGYMVWAAVGYSVAGTWLTLRIGKPLVQLNFDQQRFEADFRYSMARLRENSEGVALYRGEKEERAGFLSRFNAVVNNYWQIMVRQKKLNWLTSGYNQVAVIFPILMAAPRFFSGQMHLGGLMQTAAAFSSVHGSLSYLINSYTTIASWNAIVNRLSGFTGAVDRTAILKTREELKHLKSSDRSFSVKSLSVFLPD…	BclA	Cluster_1	BclA
No	Desulfosarcina_alkanivorans_PL12	DSCA_RS19000	MTLLLMIMLLLAVVLGYSLSGTLITALIGRRLVRLNFDQLGYEAGFRYSLVRVRDHTESIPTSPSPRCMRP	BclA	Unclustered	Neither
No	Desulfosediminicola_flagellatus_IMCC35005	FCL46_RS13835	MFRAFFKSKEWAWWAWGGAAILLLALFFQVQITVKINTWYGGFYDILQKATEHSVDEFWTKIIEFYYLAIPYVLIATVTAYFTRIYAFKWREAMTFSYIERWQKVDEEVEGASQRIQEDIYRFARIFENLGLQVVRAVMTLIAFLPILWGLSSGVDIPYIKSIPGSLVWVALIVSVGGLIISWFVGIKLPGLEYNNQKVEAAFRKELVYAEDDKVNYGRTSTIIELFTGLKFNYNRLFLHYGYFDVWVNFFEQLMMIVPYLIMGPGLFTAAITLGALIQVSNAFSKVRESFSIFISNWTTITELRSIYKRLREFEVNIGY	BacA	Cluster_9	Neither
No	Desulfotalea_psychrophila_LSv54	DP_RS14990	MFKSFFMDKKWALWAYGGAIFLLLALFVQVELTVKINQWYGAFYDLLQKAEEHTVDEFWASMKHFSFIAFPYVLIATLTSYFTRIYSFKWREAMTFSYISKWQTVEEEVEGSSQRIQEDIYRFARIFESLGLQVTRAIMTLFAFLPILWGLSSGVDLPYLRDIPGSLVWVALVVSLGGLVISWFVGIKLPGLEYNNQKIEAAFRKELVYAEDDKVNYGKTCTLVELFVGLKFNYNRLFLHYGYFDIWVNFFEQLMIITPYLIMATGLFTGLITLGVLVQVSNAFSKVRESFSIFIANWTTITELRSIHKRLREFEHNIGY	BacA	Cluster_9	Neither
No	Devosia_ginsengisoli_Gsoil_520	FPZ08_RS08260	MIHAFFKSRRWASWAYGMGLFIVLIIWLQVDLSVQANAWYRTFYDMLQTAQEHDVSEFWHSLFGWEWAWEKIFFVIPMVVPKTFIWIAIPIVLTGTLGNFLISHYGFRWRQAITENYIPRWRNVEHEIEGASQRIQEDANRFARIVESLGLQMLRAILTLIAFLPILWTLSGQVDLPIIRDVPGSLVWAALLVSVGGMAISWFVGWFLPGLEYNNQKVEAAFRKELVLGEDDKIHHAQPETLFSLFTGLRFNYFRLYLHYGYFNLWSNAYGQITSLTPLLMIGPAMFTGAVSVGLLFQVNNAYGQVDGAFSVVLNNWTTLTELRSIWKRLHEFEGNLDKYDTGHDVAAGAQEASPLPI	BacA	Unclustered	Neither
No	Dickeya_dadantii_3937	DDA3937_RS04390	MKPFLRAFALLCRPFWFNRRYWQSWLLLAAIVAMGGSIVYLNVRINDWSKTFYDALGAFDSGLLYRLIKEYCLYILIYIGVFVYQEWLTKLLIIRWREQMTAAFIDSWLAKRAFYRLSLSGRVDNPDQRIAQDVDLFVTQTVRLSVSFIITFAQLLSFLLILWDLSGVQQFTLWGHSVTVSGYLVWVAVLYTLLGSLITQWIGKRLHGINYHKQQAEADFRASLLRKHDSAEQIALYGGERQEKRQLGGYFASIVSNWRSLMNAERNLGLFTVGYTRVSLIVPVFAALPAFLSKTVTLGGLMQIRSAFGQVHSALSWFIRVYYSLVELSASMTRLDQFRREIAAHQNTTIPIVQGEHLQVERLSFSTPQGQPLLRNVTFQCAPGSWNRLSGRSGLGKST…	ExsE	Cluster_4	Neither
No	Dickeya_dadantii_3937	DDA3937_RS11735	MFKSFFPNPKLFFSSALIWSLVAVIIWYGWGRPLGDSLLHISQPLPQGAIRFLSPAFLWFYGYYLLCVGLFAGAWAWLSPHPWQRWSILGTSLIIFVTYFSVEVGVAVNDWYVPFYDLIQKALSAPNAVTIQAFYQQLLIFLGIALTAVTVGVLNLFFVSHYVFRWRTAMNDYYTSHWQALRHIEGAAQRIQEDTMRFASTVESLGVDLVKSLMTLIAFLPVLVSLSSHVKSLPLIGEIPYGLVIAAVIWSLAGTGVLALIGIKLPGLEFNNQRVEAAYRKELVYGEDDASRATPPTVKQLFGNVRKNYFRLYFHYTYFNIARVLYLQTDNIFGIIMLLPSIVAGSLTLGLMTQITNVFDQVRGSFQYLINSWTTIVELMSIYKRLRSFESVIQDVPMT…	BacA	Cluster_5	BacA
No	Dongshaea_marina_DM2	DB847_RS19175	MNQQSQSSSFVKSVWRLTYPYWRSEEWLKAWSLLIIVIALDLLLIYISVKINAWNRDMFNVFQNYQKEQFWPLVKFFCILAAIFIVAAVCKIYLQMALKINWRRWMTHQYFDRWLGKKAYYQLELNRNQTDNPDQRISEDINMFTDNTLDLSLGLLSNIVNLFAFVTILWGLSNTVTVTFFGPGVHIPGFLVWAALIYAILGSVLTHFVGRPLIKLNFRQQHYEADFRFSMVRLRENAESVALYDGESAEKKRLGKRFTQVWQNYWRIMRWQKNLTAFTAGYHQAAVLFPLLVAAPSYFAKQIKLGGFMQILNAFGQVQSSLSWFVDAYAALAAWKATTDRLLSFNQGMDMAFEKMVKQSHLRYQRGDACTLKEVEVQLPGGSVLLNRSNLELTPGEHL…	BclA	Cluster_1	BclA
No	Edwardsiella_ictaluri_S07_698	DB741_RS07445	MHFTQKATHWREVWHLIRPYWVSEEKVSAWTRLFTIVVLTLATVYINVLFNEWNRVFYDALQNRNYAVFKAQLIRFSYLAFIYIAIAIFRIYLTQGLQMLWRQWMTRRYMDKWLGHQAYYHTEMQQSIDNPDQRIAQDLNTLTTGTLSLTLGLLSSLVTLFSFIAILWSVSGSLSLMIAGHALEIPGYMVWFALLYAGLGSMMIWLVGRPLVDLSFDQERFEANFRFGLIRIRHNADPIALYHGEPQERQQLDGQFQNIRRNWWSIMRLTRRLNFASNFYGQFAIIFPILVAAPRYFANAIQLGTLMQISSAFGQVQGALSWFINAFDELASWKACVNRLAGFNKAVEEINAHPGNIRHGQTQRADEALNIKALTLQLHRGRTLFNDVSLRVQRGDRVL…	BclA	Cluster_1	BclA
No	Ensifer_sojae_CCBAU_05684	SJ05684_RS11750	MFESFFPKPKLFFISAVIWSLVAILGWYSAGRDLGAVFGLPPLPEGVEPVIGVSVFWSAPFLWFYIYYLAVVALFAGFWFAYAPHRWQYWSILGSALIIFNTYFSVQVSVAINAWYGPFYNLIQQALAKTAPVTAEQLYTGMLGFAGIAFVAVTVGVLNLFFVSHYIFRWRTAMNEFYVSHWPKLRHVEGASQRVQEDTMRFSSTVERLGVGLVSSVMTLIAFLPVLFKFSEQVNVLPVVGEVPHALVWAAISWSIFGTVFLALVGIKLPGLEFRNQRVEAAYRKELVYGEDHADRADPLTLGELFQNVRRNYFRLYFHYMYFNIARIFYLQADNLYGTFVLVPAIVAGKLTLGVMTQILNVFGQVRESFQYLVNSWTTIVELLSIYKRLRAFEAILYH…	BacA	Cluster_5	BacA
No	Enterobacter_cloacae_GGT036	EC036_RS04845	MFKSFFPKPGPFFLSAFIWALIAVIFWQAGGGAWLTRITGATGEVPISAARFWSLSYLLFYAYYMVCVGLFALFWFVYSPHRWQYWSILGTSLIIFVTWFLVEVGVAVNAWYAPFYDLIQSALSSPHKVTINQFYHEVGIFLGIALIAVVIGVMNNFFVSHYVFRWRTAMNEHYMAHWQHLRHIEGAAQRVQEDTMRFASTLEDMGVSFINAIMTLIAFLPVLVTLSAHVPDLPIVGHLPYGLVIAAIVWSLMGTGLLAVVGIKLPGLEFKNQRVEAAYRKELVYGEDDANRASPPTVRELFGAVRRNYFRLYFHYMYFNIARILYLQVDNVFGLFLLFPSIVAGTITLGLMTQITNVFGQVRGSFQYLISSWTTLVELMSIYKRLRSFERELDDRDLQ…	BacA	Cluster_5	BacA
No	_Enterobacter_lignolyticus_G5	AO703_RS04825	MFKSFFPKPGPFFLSAFVWALIAVIFWQADGGKWLLQWVGASGNVPISAARFWSLDYLVFYVYYLFCVAVFALFWFIYSPHRWQYWSILGTSLIIFVTWFLVEVGVAVNAWYAPFYDLIQTALSSPHKVTIGQFYHEVGVFLGIALIAVVIGVLNNFFVSHYVFRWRTAMNEHYMAHWQYLRHIEGAAQRVQEDTMRFASTLEDMGVSFINAIMTLIAFLPVLVALSPHVQELPIVGHIPYGLVIAAIVWSLMGTGLLAVVGIKLPGLNFKNQRVEAAYRKELVYGEDNPHRATPPTVRELFSAVRQNYFRLYFHYMYFNIARILYLQVDNVFGLFLLFPSIVAGTITLGLMTQITNVFGQVRGSFQYLISSWTTLVELMSIYKRLRSFERELDKQTAQ…	BacA	Cluster_5	BacA
No	Ephemeroptericola_cinctiostellae_F02	DTO96_RS06085	MKKTNRNEWMNDVTPDLSADEKSIKNNKLAGFKHIFNFSARYWGGGWALFGSLILFLIFAMLTTSEATETFIMGWLEQTKQASGLDFIVKTGAPILIILVLLLTYRFFCRTLSDNRVFKAWALSALTLFLASVSVKLNVAFAMWSKAFYDAIQSRNEAEFWIQSSIFIALAIFWVLVGTYRQFFQQLLQIRWRTWLTQIFSNQYFDRNRFYFFAQQEQQDNPDQRIAEDLDKFTELAIYLYFGAYISVLSMYEFSKLMLDISGDINFNHFGLNFTIPDYLFWLAVIYAIAGSLFIHYVGRRLIKIEALRQRYNASFRYHLIRAREYAEGITSLQGANHHREESRRLFGIVRSNWNTRMWVLKFLGFSSLSYNQASVLFPILLMAPRYFADKAFTWGNFM…	BclA	Unclustered	Neither
No	Erwinia_amylovora_CFPB1430	EAMY_RS32380	MFTSFFPKPALFFSSVVIWSLMAIALWFAGAEAEFTRLMHFSLLPAGPLPENALRFIAPGALGFYSYYLLATLLFAAFWFVFCPHPWQRWSILGSSLIVFITWFSVQVGVAVNSWYEPFYDLIQKAMAHPNTIKIETFYHLVNDILSIVLIAVVINVINLFFVSHYVFRWRTAMNDYYMENWQHLRHIEGAAQRVQEDTMRFASTLEDMGVSFINAIMTLIAFLPVLVALSVHVKTVPILGQIPYALVIAAVVWSLFGTGLLAVVGIKLPGLSFRNQRVEAAYRKELVYGEDDAQRAAPQTVRELFARVRKNYFRLYFHYLYFNVVRVFYLQLDALFSIFVLFPSIISGAITLGLMTQISNVFDQVRNSFQYLINSWTTLVELMSIYKRLRSFEQTLDN…	BacA	Cluster_5	BacA
No	Escherichia_albertii_Sample_167	JRC41_RS16315	MFKSFFPKPGAFFLSAFVWALIAVIFWQAGGGDWVAHITGASNDIPISAARFWSSNFLIFYAYYIVCVGIFALFWFIYSPHRWQYWSILGTALIIFVTWFLVEVGVAVNAWYAPFYDLIQTALSSPHKVTIEQFYREVGVFLGIALIAVVISVLNNFFVSHYVFRWRTAMNEYYMANWQQLRHIEGAAQRVQEDTMRFASTLEDMGVSFINAIMTLIAFLPVLVTLSVHVPELPIIGHIPYGLVVAAIVWSLMGTGLLAVVGIKLPGLEFKNQRVEAAYRKELVYGEDDVTRATPPTVRELFSAVRKNYFRLYFHYMYFNIARILYLQVDNVFGLFLLFPSIVAGTITLGLMTQITNVFGQVRGAFQYLINSWTTLVELMSIYKRLRSFEHELDGDKIQ…	BacA	Cluster_5	BacA
No	Euhalothece_natronophila_Z_M001	FRE64_RS13890	MQNRINFRLLKKFWSIARLYWFGEEKWKARGLLLIITLMLITYTVLSVILNQQRGDLITALSELSEDRFWRGLLIYFGVIVAYIPLFAGANYLIDLLGLFWRRWLTGRFLDNYFRDRAYYKLTSEGEIDNPDQRISQDVRSFTQDSLTFLLVTISSLFQVIGFGGELWTISYPLVIFLLFYAIIGTLITIGVFGKALVRLNFEQLKREANFRFGLVRIRENAESIAFYQGEKQEESQVKLRFDEAFNNFRRLILWQDLGLKSFTNSYQLLTYAVPFLILAPRVFAGDLAVGKVTEAQGAFLQIFYSLNLIVSRFQSLTEFGAGINRIYSFADYINLTDSKDEDRKDETQPKIELIKDEQISVENLTLQTPNYQRTLINDLSVEIPQGNGLLIMGVSGCG…	BclA	Cluster_6	BclA
No	Ferribacterium_limneticum_77	KI610_RS00220	MKPPDRHLWQRFWAIASPYWRLDEKFKAWGLLTLLVLLLLGQTRFAVLFNEQTGEFTSALAARDEERFWTSIKFCLWLLIAAVPIYALYYFVRDTLGIHWRRWLTHRFLDSYFSHRHFYELNANAGIDNPDQRVAEDINTFTQRSLYFLLIFIGSVLQLVAFSTVLWSISRELVYFLVFYATAGTLVTIFVFGNRLMTLNFHQLRREADFRFSLVRIRENAESIALYRGEAQELQQVRQRFAAAFKNFKRLIRSQLGLNFFQHAYGLLTIVLPSAIIASRVISGELEVGRAIQAAGAFAAVLAAFSLIVENFETLSRFAAGIDRLDALARFLPGHPAGHVGSANTILSVDAAHVTLDNVTLQTPNYERTLIRNLSIDIRPGQNLMIVGQSGSGKSSLLR…	BclA	Cluster_6	BclA
No	Ferribacterium_limneticum_77	KI610_RS09530	MISFNRHLWLRFHKIAAPYWFGEEKWQARRLLVLLILLLLGQTGFAVLFNEQTGEFTSALAAKDIDRFWLSIQISLGILVVGVPVFGFYYYVRDRLALHWRRWLTRDFLGEYFSNRAYYELNASADIDNPDQRIAEDINTFTQRSLQFLMVIFGALLQLIAFSGVLWAISRELVAFLLIYAAAGTAITLLVFGKILIGLNFYQLKREANFRFSLVRIRENAEAIAFYRGEARESSLVGGFFNDIFENLSKLIRVQLKLNLFQFGYSFLTVVMPSAIIAERVISGELEVGRAVQAAGAFAAILSALTVIIDNFDNLSKFAAGIKRLDTFRNFLIATDGAPVSEERVIRFAPGPDLAIEKLTLRTPNHERILLKNLSLKISPGQGVLIVGPSGCGKSSLLR…	BclA	Cluster_6	BclA
No	Ferrovibrio_terrae_K5	FNB15_RS04660	MPQTAAAPSFFQAFWMLAKPYFSDPKERRVAWLLLTVIVILNLAGVGLSVWFNFWYNTFYTALQDKDYDTFKIQLLYFTAVAFAFIIVAVYKQYLQLMLQIRWRRWLTEHWLNDWLGGKNYYHMQMLGLDTDNPDQRISEDLRLFPAYSLTLTLGLLNAVVTLVSFLSILWTLSGPLDFMLAGHEISIPGYMVWAAFFYAAAGTWLTHLIGRPLVQINFDKQKLEADFRFHLVRVREHAEGIAFQRGETVERAGLGARFAQVFSNFYDLMRKTKQLTWFTSGYGQLALIFPFVVGAPRYFSGAIQLGGLMQIVSAFGQVQEALSYIINAYSEIAEWRAVIDRLTTFRNGLERARDVAAQSQVMVAKDGEALSIDRLQLDLPDGKPLMQADGLQLTAGDS…	BclA	Cluster_1	BclA
No	Frischella_perrara_PEB0191	FPB0191_RS09110	MQKIKQFLYLVKPFWCSSKAGLAWVLLVIILTLSLSTTWLNVLLVDWNGEFYNALQVLDSDKIIHLLWQFILLVAVFLLLVVFADFLRKKLQIKWRDAMTQFITAKWLANNGQHYHLTLQGKMPDNPDQRIAEDVNLLISQSLQLLISFLTSTLTFISFATILWQLSGTLEFNLFSIDISIPGYMFFVCIIYVLVGSFCTHFIGRKLHPINIEKQKNEANYRSALIRCRDNGDSIAGQHAEKWEQQHLRIKFNSVIRNWHHLISKERNLLFFVNGFSQVSSLAPIFFALPKFISGTIQLGGLMQIRMAFMQINSALSWFIFCYEDIAIWKATVSRLYHFVNLLEPPIKNPISMINEDQQTKLIVDNLVINLSNQKESIITPSFRAESGQTILIQGRSGI…	ExsE	Cluster_11	Neither
No	Georhizobium_profundi_WS11	D5400_RS17465	MFESFFPKPKPFFLSALLWTACVVAFWYTIGDSVAQAIGFQFSPPGSAPIIGLGYFVTPEFMWFYLVFAVATAMFAGFWAWYAPHPWQTWSVLGSALIIFTTYFSVQISVALNNWRRPFFDLFQTALSGEGDVQEVDFYILILQFAQIAFLSMAIFVAVRFFVSHYIFRWRQAMNDFYMSFWTRVRHIEGASQRVQEDTMRFAAIMEGLGVALIDAIMTLFAFLPVLWVLSDYITEVPLLGQIPKPLFTALLFWSIFGTVLLAAVGIKLPGLEFKNQRVEAAYRKELVYGEDHAERAQPPTVRELFSNVRRNYFRLYFHYMYFNIARGFYIQADAIYLNIILVPTVVAGAITLGIWQQILTAFGQVSSSFQFLINSWTTIVELLSIHKRLAAFEAAIFG…	BacA	Cluster_5	BacA
No	Gibbsiella_quercinecans_FRB97	AWC35_RS02395	MTEQSIDKTLPGDGKRPGIGQLISPFWASSEKWLALSLIAVVLAINSSSTYAHVALNKLHGQLTDALVALDWPLISTTLLETLAIGVVTTLLPLISVLAIDYLTLRWRTWMTARYVERWTQRSAYYQLERDNLISNGDQRIAEDINLFTDVTINLSTNIIHVVVNTVTFTIILWSLSGALSIPLGSETLSIPGYMVFAVYLYSFLHLALSHWLGKVLIGVNMNKQTVEADFRFLGMQVRENAEQIAFFGGGEREGQRLLSRFDRVRANTLLMMRKTFKLKFFQSMFTQAFSPLPTLLAMPLLLSGQITLGGMTQITLAYGTVLGTLAFFPQAYQSFTNWMALANRLRDMLWALNKARDQPAGIRLENRGAALRCQDVTLQRPDGAVLARLPAWQAAAGE…	BclA	Cluster_1	BclA
No	Gibbsiella_quercinecans_FRB97	AWC35_RS16890	MRKLAAQMLALCRPFWGKAHHWQAWLFLLICIGMGMSIVYLNVLINAWSKAFYDALGAFNRGALYELVKEYCVYILIYIGVFVYQEWFTKLLIIRWRTFLTERFINGWLAQRAFYRLSLSGQMDNPDQRIAQDIDLFVTKSVRLTISFLVTFVQLFSFIVILWQLSGVQRFSLWGYEIVLHGYLVWVVLIYNLLGSVITHTIGKKLHGINYHQQRVEADFRAALLRKHDNAEQIALYGGEQQEKNQLRHAFSAITANWRRVMNGERDLGLFTTGYTRVSLIVPVFAALPAFLSKTVTLGGLMQIRSAFGQVHGALSWFINFYYSLVQLSASMERLSQFQQEILRHQSDDAPVQQSDRLSVEGLSFTTPQGQPLLQDVAFNCAPGDWCRLSGRSGLGKST…	BclA	Cluster_4	Neither
No	Gibbsiella_quercinecans_FRB97	AWC35_RS16975	MSTTHENTAPKHAVWQLIKPFWVSEEKWRAWAMLVAIIALSLGLVYISVLLNQWNQVFYDALQNKNFPVFKQQLWRFTYLALIFIVLAVYKVYLTQGLQMHWRNWMTHKYMDKWLAHQAYYHTEQQQTIDNPDQRIAEDLNVLTQYTLSLSLGLLSSLVTLFSFITILWSISGPLTFAISDHSISIPGYMVWFALLYAVLGSLLIWWIGKPLVLLGFNQERYEANFRFGLIRIRENNDAIALYHGEPSEVQQLSGRFAAIRNNWWAIMRVTRRLNIASNFYGQFANIFPILVAAPRYFSGAIQMGGLMQIASAFGQVQGALSWFIDAFNNLATWKACVNRLAGFNAAIDQVHHQSYGITTRYEDAAPLALHNLGLELPDGQALLAGANVAPKRGERVLI…	BclA	Cluster_1	BclA
No	Gibbsiella_quercinecans_FRB97	AWC35_RS24670	MLILKRFFLLIKPYWNHPREWYSWLLLAGTVSATLGIVWVSVQYTNWSRAFYDALAEYFQHASPWQLGYQYAGYTLLFVLLVVSSNWCRKALIIHWRQKMTLRYETEWLRRHTHYHLGRANGPDNPDQRIAEDIRLLIEQSLELFLSLLKNVTGLFSFIFILWQLSGEQRFTFMGMDIVLHGYLVWIALIYAFISSFLAHRIGRPLHDLNGEKQRAEADYRASLLRIREHSEQVAIYHGERAELRRAHGFFSGIVSNWRNLMLREFKLESFITSYFRLSLMLPLFAVLPLYISRQITLGTIMQVRGAFSYVLDAFGWFIDSYRQLAAWSATVDRLWRFQQSMRNLPTAVNYARDGSLFFFQHFSPCNQIGAPLFNPVNQCLSPGDWLMISGASGIGKSS…	BclA	Cluster_4	Neither
No	Gilliamella_apicola_wkB1	GAPWK_RS07400	MKIVLIKISLEMIGWNKNFYNALEKYNLQEVVNQIGVFILLTILGAITFLISDYLRKITVIIWRKVLNDTILDHWINNKAYWFLNNKPDEIDNPEQRIAEDCQLFVDKLTNEGFSFITQLIGLVTYFMLLWQITDNFVLSFNLLGFDISLSHYMVWLAPIYVIICSYLTHWLGSPLKALLIQQQHKEADYRFALTRFRESKEPIALLNGEKVERQILDQHFSDIMTNWYQLIKRQLFLGCFTRPYNLTVLQIPTFFALPIYLIGKVSLGSLMQISKTFSNVVVNLSWFIFNYHNLAELTACSHRLCQFINRARLIADIHNQQNQFQKDSQTLLINNLVIKNPDGKVLLKLPELRINKGESIILSGMSGIGKSTLFKLLSGIYPYYDGYFELPKANKLFL…	BclA	Cluster_8	Neither
No	Gloeothece_citriformis_PCC_7424	PCC7424_RS24025	MEKIEKLRQFLRWFWQVAKRYWISQERFRAWQLLAAVVIFIILAETTSALLNRYLGEFTTALTNKELDKFHHSLVLFGVTLLVLLSFLIIRSFIQNKLELYWREWLTKDFLNRYFAGRAFYQVNGNKEIDNPDQRISEDIESFIDKSLFYSLDLGETILRGFLFFSILWSINHKLVFVAILTALAQTLVSFFIGRILTPLNFKNLQYQADFRYSLVHVRNNSESIAFYKGEEQEQGMVQGKFSQLLAVLHAKILPSSVLVGINAGLSLSVVILAYLFLAPQYFAGQITFGDITRSIPAFTTIVGVFGWFATSFEGLTLFAAVIKRLGTFADYLQQNQQSPSSESVINTLIEPRFALSHVTVKTPDQKRVLVEDLSTEIPKSEGILLMGASGSGKSSILR…	BclA	Cluster_6	BclA
No	Gloeothece_citriformis_PCC_7424	PCC7424_RS26030	MKRFNLKFFKRFWAIARLYWWGEEKRGAIALLALLGVLLVFYTQLSVSLNTQQGDIFSALASKNEDRFWQTVTNFLLILIIYVPLFAGFNFCQEKLGLYWRRGLTNRFLNQYFSDRSYYDLSHSNSNIDNPDQRISEDIRSFTGSSLNFFLLIIQSIFTIVAFSVVLWKISQLLVGFLIIYGLVGTLITTGVFGQTLIKINFDQLKKEADFRFGLVRIRENAESIAFYGGETRENNQLKQFFNRVFENYNRLIIWETLYLGMFQNIYEFVPYILPAVIVAPSVLSGEFEVGTVREAQGAFLRIFMSINIIISRFEQLTSFAAGVDRLYTFHEYLERTKTEEKRDKKHHPTIDTREAHGLAIEHLTLQTPNYQRILFEDLSVSLESGQGLLVMGASGCGK…	BclA	Cluster_6	BclA
No	Gluconobacter_oxydans_DSM_3504	GLS_RS03755	MQTTDETTPPHSLSDWKVLFPYWKSEEKWWAWSLLGGTIGLSVLYVQSAVWFGAWYHRFFDAFFAGQVAHCLGMLPLYLLVTVGSVAVHVTQTYLTQVLSMRWRLWNTRVYLRQYLSEEAYYRLEHGPNRADNPDQRIADDLSQMTVQTLKLGLDAIDAVTTLFSFAVVLWNIGGVLSFDWHGHHFHIPGYLFLGAVITTLTASGILERFGSPLIGANYRQQHFDADLRAGLMDIRRNSEQIAFYGGEEAEHLRLSGYLAHIATNWRSVVRYTWRVNFIGEIYTGIATVPLWLMLAPKAMAHALTFGLYSQINSAYTQVRISLEWFIFNYADLATLRSVLQRLGEFERTVGQQPGTGIERFASEIPSVQIRDLTLCLPDTKPIARIGNLTLESGERWLV…	BclA	Cluster_3	Neither
No	Gluconobacter_oxydans_DSM_3504	GLS_RS07265	MSIFLFSRRWILAWFLLLVCLAIQFGGVYGFRIETDISKAVFDSIQYKDFPGFVRYALEFLLVGSLAYSLSYLGVYVQNVFEMLWRNTVTVALTGNWLSGKRFYFIERSELVENVDQRLAEDVRNVVNGVFGIFTGCLRVTFTIILYTSLLITKSTPVTYHVFGHDITTRADLLLGAYLSSIIGTGVIFRIGRKLIRLNMRQQHYEADLRFSLVSIRRHAEQVALMLMERVEHLRIAGAFSALVNNYFVQQRMGLIISFASQIISHVQRLLPLALAVPRYMSGRMTYGDIIQTQSVFVTLSSSLTWFMQMYPMYAETSASFDRLFVLVDAIQTPEKAEISLLRDGQDDIVARDLVLRVPEQAEPVLEVQEWTVRAGEKWVITGPSGSGKSTLLRAMAGL…	BclA	Unclustered	Neither
No	Granulibacter_bethesdensis_NIH7.1	GbCGDNIH7_RS04550	MHDFGKILRGAWRLTIPYFLSEEKWVALGLLATVLSLNLAQNGLDLVMNYWHGAFFNALQEKDASAFVQLFLFWYKGQAGFITLAIPSIIFGVASIYLQQSLQIRWRRWLTKRMIDEWIDDRIYYRLGLLHQENDTATDNPDQRISDDIRDFTSDTLSIGFSFISNAVTLVMFLGVLWSLSGAMTIFGFHIPGYMLWGALIYSIIGTLLTHLIGRKLIYLRFVQQRYEANLRFALVRVRENSEGIALYHGEAEERATAKSRFGDIVINWYAMLRRYLGLNSFSSGYDLIASVFPYVMAAPHYFSGQITLGGLQRTSQAFSRVQGSLSWFVSSYTTLASWGAVVSRLSTFQDALNQARAAERNRAATLSGASDTTASSPVPAHPNDVVVKGLNLSLPTGE…	BclA	Cluster_1	BclA
No	Granulosicoccus_antarcticus_IMCC3135	IMCC3135_RS26455	MFQSFFPRPKVFFLSAVAWFFVCLAIWYGFADGLADQLSLMREAMPTIEGERPPFLDPDKVWVYQFIVLATALFCVAWYFIDRNRWYWWAVCGSAVILLVSYFQVQLGVWLNNWYGDFYDLIQLALSEQGVSKITTEQFYGQLLTALYILVPNIIILVTFAFFTSHYVFRWRTAMNDYYMTHWQVLRNVEGAAQRVQEDTMRFASIMEGLGSAFVSSIMTLIAFLPLLWTLSTHITELPLVGAVNGSLVFLALMSAIFGTVLLALVGYRLPGLEFNNQKVEAAYRKELVYGEDSDERAAPPTIRNLFSDVRRNYFKLYFNYLYFNVFRYAYLQGANFIPLIALGPTFVAGVITFGLYQQISNAFGRVENSFQFLVNSWTTIVELMSIHKRLKTFESRID…	BacA	Cluster_5	BacA
No	Grimontia_hollisae_FDAARGOS_111	AL542_RS01935	MFKSFFLDKRWFHWSILGSALILYVTWYKVELDVQINEWFGTFYNLIQKALAEPNTVTFDEFLAACLDFLSIATIYIVVAVLLEFFIRHYVFRWRTAMNDFYVSHWSKIRHIEGASQRIQEDTMRFARIVESLGVSFMRSLMTLFAFLPILWVLSENITELPWIGEVSRSLVYIAILSALFGTVLLAIVGIKLPGLEFKNQKVEAAYRKELVYGEDHEDRATPESLNALFFNVRRNYFNLYKHYLYFDIAKWSYLQGTVIVPYIALGPTIVSGAVTLGVLQQIIRAFGKVEESFQFLVNSWSTIVELMSIYKRLKGFEEQITLAAERPVSAD	BacA	Cluster_5	BacA
No	Haemophilus_aegyptius_NCTC8502	DQN49_RS09655	MDYSQEAITSLIWILQTLAITSVVFSFGIFLLVRFTQWGKQFWMFAGGYLSPKRSIKPILFFLLIVAMTLLSVRISLVNSEWYKNMYTSLQEFNEHVFWQQMGLFCVIAASSVSAALVSYYLEQRFVINWIEWLNEQLVNKWMAHRAYYKTQYLSENLDNPDQRIQQDVQSYVKTTLSLSTGVIDAVTSMISYTILLWGLAGPMIVLGVEIPHMMVFLVFGYVIFTTLIAFWLGRPLISLNFINERLNANYRYSLIRIKEYAESIAFYAGEKVEKNQLYQQFNAVIHNMWVIIFRTLKFSGFNLVVSQISVVFPLLIQVGRYFEKQIKLGDLMQTLQVFGQLHANLSFFRSTYDNFASYKATLDRLTGFCYAIEKANNKSQTQIHNHPTDVIFKNLSIQ…	Mycobacterium_BacA	Cluster_1	BclA
No	Hafnia_alvei_A23BA	HBA19_RS09530	MQQPLHRTTHWSEVWQLIKPYWVSEEKVSAWTRLIAIIALTLAGVYINVLFNEWNRVFYDALQNRNYDVFKAQLIRFSYLAVIFIVIAIYRIYLTQGLQMLWRRWMTEKYMSKWLSHQAYYHTEIQQTIDNPDQRISQDLNALTNGTLSLSLGLLSSLVTLFSFVAILWTVSGSISFMLNDHQFVIPGYMVWFALLYAGMGSILIWWIGRPLVGLSFDQERFEANFRFGLIRIRDNADPIALYHGEQQEKNQLSGQFENIRGNWWSIMRLTKRLNVASTFYDQFANIFPILVASPRYFSNAIQLGTLMQVASAFGQVQGALSWFIGAFTDLASWKACVNRLAGFNAAITAIEQHPNNLSHTTCADRDDSLVTRDLTLSLHQGRELFSHANLHARRGDKI…	BclA	Cluster_1	BclA
No	Halothiobacillus_neapolitanus_c2	HNEAP_RS05935	MQLDPNDLSPDVQALAKQSRRFNRAFFATVWALAKPYFLHSEDRWKARGFLLAIIATTLLLVFINLQITDWYNRFYNALQNYDQAGFWKLLGEFALLAFGAIALSVYQTYLSQLLDLRWRRWLTGDYLSRYLSAQTYYHMEIFQRGQDNPDQRIADDLNLFSQLTTSLLTGLLSAVANLVAFIGLLWVLSSKVVIPWDGAMHHIPGFLVWVALIYAVVWTWVAAKVGNPLIWLNFNQQRLQADFRFSLVRLRENSEAVAFYGGENKEQAQFHARFDRVFDNYKRLILRQKRFNWFSSYFSQVAVILPFLAAAAAYFSKAVPLGFLMQISSAFGNVQSSFAYIAQSYDNFAQWHAVVDRLHGFRNLVQKVELLHETEVKIEHTASSGNDVVLGVHQLSIH…	BclA	Cluster_1	BclA
No	Hartmannibacter_diazotrophicus_type_strain_E19	HDIA_RS00690	MFHCFFPRPKLFFSSFALFSLLCVIVWFTLGESLAHYLSFGGVFGYGFPADFAVDADDAAKAAHAAATQSAVNFFFYEYIAVCISAFCIFWMTYAPHKWSRWSVLGSVLIVFVIWFQVQVDVMINAWFGTFYDLVQKALSAPNSIQPADFWWGIWTFFSIASIAVTVAVINLFFVSHYVFRWRTAMTEYYTEHWPRLRHIEGASQRVQEDTMRFASTVEGLGTRIIDTVMTLIAFLPILWVLSKHVTELPLIGEVPDSLVFVAIVWAAVGTALLAVAGMKLPGLEFRNQRVEAAYRKELVLGEDHKERAQPPTLHGLFDNVRHNYFRLYFNYLYFNVVRYAYLQTDAIFAYVILGPTIISGTITLGVLQQISRAFGRVTNSFQFLVNSWTTIVELISIY…	BacA	Cluster_5	BacA
No	Hartmannibacter_diazotrophicus_type_strain_E19	HDIA_RS05135	MPTNEETAPPTSAGGPPGPEGPRHGADEAPGRQQPASDLAQHVKAFVATVRKAANRRRVYLLIAAVVVVVGATTIGQIRLNAWQRDFYDALNDRHLEALLTQTGVFVAIVAVLLALGVAQTWLREILKINLRDAVSSDILDEWLQPRRAYQLTWAGDVGRHPDQRIQEDSRHLCELCADLGIGLLQSALLLVSFVGVLWVLSEHVVLVIGGRSLQVPGYMVWCALAYAIAGSWATWRVGRPLIALNAERYAREADFRFSLVHVDESAEAIGLYGGEREARIETGTALVPVLAVMRRLARGLANLTWVTAGYGWLTLVVPIIVAAPGYFNGTLSFGQLMMVTGAFFQVQQSLRWFVDNFSTIADWRATLLRVMSLRLALPALEADGDRASRIEFGRHPAG…	ExsE	Cluster_2	Neither
No	Hartmannibacter_diazotrophicus_type_strain_E19	HDIA_RS05375	MTAFRASVREFLSIALPYFRSKDRWRGRGLLGAVIALQLFSVWLDVRFNEWNNTFYNALQDKKLDIFWHQLGIFSMLAAVYILTAVYQLYLSQWLQIRWRGFMTENYLSRWLGGGRHYRMALTGQSADNPDQRISEDTAGFVSDTLSLGVGLLGAIVSLVSFVVILWSISANFPLELFGKSFEIPGYLVWAAILYAGLGTFVTHLVGRQLVPLNFDQQRYEADFRFNLVRIRENGEEIALLAGERREEDGLDRRFGNVIGNWYQIMSRQKKLTFLTSGYAQLAVIFPFVVVSPLYFAGKMQLGDLMQTASAFGQVQGALSFFVTAYASIAAWKAGLNRLAGFERNLSSPRAEATADIDRRPRPMSGLAVETLEVRTPEGTRVISANGLMFSASRASLIT…	BclA	Cluster_1	BclA
No	Hartmannibacter_diazotrophicus_type_strain_E19	HDIA_RS11965	MRTMRGLMLAWWKSPRWTEAWTLTTAAALLTAATSKCGVWVAEAAGEFINAIVNFHSIDVVAAKERLLWSAAVLVGLAALKTCGFIGIRHFVLTTMHRKWRRWLDEEFNKALLGDRRAYFHLMGLGGDDASTAAPDNIDQRIQDAIKDMTGGALGLAVGLLGVVTSVYFVGEKLMESSTSVDGLEFLGNWGSVALVFAVVAAYVPLNTFIALRIGKVLERLNVLMQNFEGNYRSELSALTRTSFQVASSHGEAVQSKIHRDLYKTIDRTWHRKNRVDSAFLAFQGFYGYLTDKVVAYLPLLPSFMAGTSDFKSYVTGAELTSDLIRNCSWLIDVMPQIANLKANAKRVTELAVAIEGVQDNQEFYQASGVRDFRYGRAKGGRLAVRRLELMHRGHEAEP…	BclA	Cluster_10	Neither
No	Herbaspirillum_seropedicae_AU13965	EJD96_RS23865	MIDPHAKSATPPSPHALDTPNRASRAEIWALIRPFWVSEEKWKAWALLLSIIALNLGMVYINVRLNSWNRDMYDVLQSRDYAQFKALLWQFSWLAFIFVAIAIYSVYLKQALQIRWRYWMSQRYLDRWLAHRAYYRIEQGQQGRLSDNPDQRIAEDLQALTSSTLSLVLGFISSSVTLFSFIHILWAVSGPLTFSALGQSWVIPGYMVWFVIAYAVVGSGLVWWIGRPLVGLSFHQERFEANFRFGLIRVREHAEAVALYRGEPQEHAQLTARLDDIRRNWWEIMRLTKMLNVAVNFYGQFAVIFPMLVSAPRYFSGAISLGVLMQISNAFGQVQDALSWFINAFTTLASWKASINRLAGFNADVERAAGMPRHIDVAPHAGSAVTLQGLQLSFPDGAP…	BclA	Cluster_1	BclA
No	Herminiimonas_arsenitoxidans_AS8	BQ6873_RS10040	MPKERIDWRAVWRLIQPYWVSEEKWRARGLLLTIVALALGMVYLEVLFNTWNREFYNALETKNYKIFTEQLWRFTYLAFIFIAVAIYRIYLTQALQMRWRMWMTKQYMARWLNHQAYYRIEQTHTADNPDQRIAEDLNLLTAGTLSLSLGFLSSVVTLISFIGILWAVSGPISFMLASQEITIPGYMVWFAIAYAGIGSVIVGLVGWPLVSKNYLRQRFEADFRFGLIRVRENAEAVALYRGEAEEGVQLNDRFQRIRDNWWGIMRTTKSLNLVSTFYSQFANIFPFLMAAPRYFSGAITLGGLMQISSAFGQVQGALSWFISAFTDLAEWKASVNRLAGFHTAVDAAQVDIDGVKVETNNVGAILIDRLTLNLPDGQPLTSALTVDIQAGQHILIAGP…	BclA	Cluster_1	BclA
No	Hydrogenophaga_pseudoflava_DSM_1084	HPF_RS20250	MNKFQSFRAFARKVLALAVPYFNSEEKWRARGLLAAIIVLNLAAVYMLVLLNEWNRVFYDALQNKDQVTFWRELGRFTYLAFGFIIIAVYRFYLRQVLEMRWRTWMTKHYLDRWLANKAFYQLELHRFAKGTEAPPDNPDQRIAEDLNLFTSSTLGLSMGLLSSVITLVSFVGILWTLSGSFSFDFNGGSYTIPGFMVWMAVLYCAVGSVLAHYIGRPQIKLNFQQQRVEADFRVHLVRVREYSESIALDRGEPVERGYLGDRFGAVLDNYWKLIKAQKRLIWFTNGFGQAAVVFPFIVAAPRFFSGAIQLGELMQISSAFGRVQDSLSWFVDNYDALAAWRATTDRITSFEESFQALQAAPLQSVPATEADTLQIDALDLALPGGVALMSAGGLSLKA…	BclA	Cluster_1	BclA
No	Hydrogenophilus_thermoluteolus_TH_1	HPTL_RS09330	MSAKAARSHWRIWLALFFAFYRGETAWRAWTVTVGLIVLTVAQVLLAVALNHFMRLLFDAFENRALTQLPELIWRFAALLIAIVAVTSAHLWIKRAWQLAWRQFLTERFIAHWLEKGHYHRLRHLADAADNPDARIAEDARIATEVAIELFHSLLYSLLSITLFADILWQITLDLDYGPPGMMILLALLYAGTGSGIGWLLGLPLTHATDRLQSREADFRFALAHVREKSEAIAIARGEHHERQLAARLFAWLAQAWRAQTRGYLGIVTFSTAYGTLLPVFPLLVLATPYILGTISLGLLMQAAQAFERLTSALSWPIDNQGEIARCRASIERLTHLWENLQQLDKQDRICPLDAPCVRAAAVSALTVEHLTLTTLGGQTLLADFSATAPPHRLTVWKV…	ExsE	Unclustered	Neither
No	Hypericibacter_adhaerens_R5959	FRZ61_RS20715	MFGKWRGFARDLWALTRPYWFSEERWVARGLLAVIVALNLGLVYLLVILNQWNNLFYNALQEKNFDAFAHQLLRFAWIAAAYIAIAVYSLYLRQMLEIRWRRWLTEHFIGRWLASQTYYRLQLQGSTTDNPDQRIAQDISLFVQQTLAISLDLLSNTVTLFSFLTILWGLSGALTIPLGSHSLEIPGYMFWVALVYSAIGTWITHKVARPLVRINNQMQRFEADFRYALVRLRENAEGVALYGGEADEAKGLAGRFGAIIGNWREYMRFTKRYTWFSNGFGQVAEIFPILVAAPRFFAGAIQLGGLMQTASAFGRVQGAMSWFVNNYDTMASWKATVDRLTGFEASMARIAGEPGGIRRHPSPQPAITVDGVDVQLPDERPLIAAANLSIEPGQSVLIT…	BclA	Cluster_1	BclA
No	Ideonella_dechloratans_CCUG_30977	LRM40_RS16475	METVPEHTGPPAGFDWRLWRRFAAIAAPYWRSDERWRARGLLSLLALLLLSQTLFNVMFNQETGEFTSALAAHDAPRFWSAIGRFALLLCLAVPVWGLYYFVRDTLGLRWRRWLTQRFLARYLGQQAFYRLNAVTALDNPDQRISEDINSFTQQSLYFLMVGLGSLIDLVAFAGVLWSISRPLVLFLIGYAALVTFITTSVFGRRLIGLNFRQLRREADFRFGLVRLREQAEPIAFHHGEAQELSRLGQVFDAVVDNWRRVLRWQLGLNLFQYGHSFLTLALPSVIIADQVLSGEMEVGRAVQAAGAFTAVLSAMAVIVEHFESLSRFSAGVNRLHEFSQTLDTQHARHEGEAIDCEPASVLALRNLTVRTPGGEHLIVQDLSLEVPEGEGLMVVGPSG…	BclA	Cluster_6	BclA
No	Iodobacter_ciconiae_H11R3	EJO50_RS12065	MFRNFFMQRRWLHWSLLGSVLILATTWYKVQLDVKVNNWFGDFYNLIQKALATPHAVSQSELFSQLWVFIKISVVYVLIAIVLEFYIRHYVFRWRTAMHQHYCRYWHLVHHIEGASQRVQEDTMRFARIMEGLGVSLLHSVMTLIAFQPLLWNLSKHVSEVPLLGEVPHILIYSAMLSAICGTVLLAIVGIKLPGLEFNNQKAEAALRKELVLGEDDPQRASPMSLHELFDKVRHNYVQMYRHYLYFDLAKWSYLQFSSILPYVILVPTIVSGVITLGVLQQIQRAFSKVVSSLEFLVRSWSSIVELISVYKRLHTFELQIAAADNANNASSDKKTHPEGAL	BacA	Cluster_5	BacA
No	Jejubacter_calystegiae_KSNA2	FEM41_RS24340	MFKSFFPRPALFFSSALIWMLVTILFWQLGGERWLNHIVGASEQVPISAARFWSASYLLFYGYYWACTALFAGFWFIRAPHRWQYWSIPGSALIVFVTWFLVEVGLAVNAWYAPFYDLIQQALTSPGKVRINQFYSEIGVFLGIALIAVVVSVLNNFFVSHYVFRWRTAMNQYYTAHWQRLRHIEGAAQRVQEDTMRFATTLEDVGSQLLKAVVTLFAFLPVLVALSPHIKELPVVGQIPYPLVVAGVVWALMGTALLALVGIKLPGLEFNNQRVEAAYRKELVYGEDDPTRAAPPTLGELFHSVRRNYFRLYFHYMYFNIARILYMQLDNVFGLIVLFPSIAAGAITLGLMTQILNVFGQVREAFQYLILSWTTLVELMSIYKRLRSFEHHLDVPQPQ…	BacA	Cluster_5	BacA
No	Ketogulonicigenium_vulgare_Hbe602	KVH_RS06360	MLIILKRIWRLTLLAFSGRAKWRGLGLYGVVLALQFVGVWFGVQLINQNRAFYDALEQMNAPEALKQIGVFFFIISISASSFLIGTWLQENLQMMLRTRLTELALERWMAGRAYWHLRAGYSPNPVDNPDQRIAEDSNNFNELLLYLTLGFISSIVSLFTFVAVLWGLSDFALSFTLFGFDVVIPRYMVWTAFIYVALSTWITHMLGGRLKSRYFMQERREADFRHALMQLRENAEIVARAGGEEAEHRRMADRFRAIQKNWRMVINQQLILGLFTRPYNQTVLRIPTFLSTPAYFAGNVTLGGMMAMASAFSQVTTTLSWFIFQYRRLAEFAAVSERLDGLFAATRDLAPMPDVPRAITHRVEGTDLILRGVQLFTPKGEALRPVPFLHLGAGARVWI…	BclA	Cluster_8	Neither
No	Kingella_oralis_DSM_18271	H3L93_RS00415	MFRCFFLNRKWQGWAWVGAVVILASIWFKVELDVKINEWFGVFYDGIQDILKSPNSVTFPQFLAKLLVFAKIAGVSIALTVLLDFFSKHYIFRWRSAMTEYYEANWHWVRQVEGASQRIQEDTMRFARTMEALGESFIRAVLTLVAFLPLLWALSERVTVLPWVGHVPHSLVFVALVFSIVGTVVLAVVGVKLPGLEYNNQRVEAAYRKELVLGEDDATRAQPENLRVLFGAVRRNNFVLYAHYLYFDLVRWSYLQFAVVVPYMALGPSLIAGALSLGVLQQVVRAFGKVQDAFQFLVQSWTTIVELMSIYKRLREFERQIVLRRE	BacA	Cluster_5	BacA
No	Kingella_oralis_DSM_18271	H3L93_RS04530	MNTLKHFYQLARPFWGGKGSLKAWLLLAAVIGFALAIVRVSVYITAWNKDFYDALEQFNRPLLYTLLWQYLGYIAFTVGFVVLGNWLRKILVFRWREQLTEQFTQMWLARHRAYRLQIQPQGEPDNPDQRIAEDCFLLADKSIDLFKYFIMNAAKLGAFVIVLWQLSGSLKIDIGGKIWVLHGYLVWVALGYTLVCTLATHLIGRKLHPLNIDRQHREADYRANLLRVRDHAEQIAFYRGENTEHLRLRRRFAAVRENWHALIERELRLETFSATYLRITQFIPIAAALPLYLAHTLTFGGLMQARSAFGNVQDGFGWFMDYYKRIMEWAAVVSRLADFQAALDDVPTLPETELPQPQDDAAASVQFEQMVVRQNRPINAQIGAGEYVLLDGKSGAGKT…	BclA	Cluster_4	Neither
No	Kingella_oralis_DSM_18271	H3L93_RS05060	MPTKLPKWQQELFATPFWLLQTFVSVALILVIVVWLLKYTRFGREFWHVLRPCLDKKTARRALLMISAMIVLLLTEVRLNVFSTFMTSGLYTSMQEMNASAFWLFAAMNASVVLLRAFNGAVNDFLDQAIAIKWSERLNAVLIQRWMGDKNYYRLQTKRHTPDNIDQRIQQDAQDFIVSTIEFVRGMLNSVLTSLEFAIVLWDLAGVLTVFSINIPHGIVYFVFIFVILATFVAMWIGKPLIHHNYENEKLNGDYRYSLIRIRDHAESVAFYGGEAQEQQSLNQRFAAIIRNKWHIARQSVFLSGFNDMFSSGIKLFPIILQAPRLFAGQIKLGDIQQTVQAFARLQQALSFFRLFYGRFTVYRARLERLYGFMTSMEEPHHSQQPQRQTVSGSLKIEN…	Mycobacterium_BacA	Cluster_1	BclA
No	Kingella_oralis_DSM_18271	H3L93_RS06490	MALLKQFLHLARPFWGGKTQWREWLLLASIIGFTLFSIFMSVKIAAWDKRFYDALATFNGKAMPALIVEYCGYMGLIIGCIVCGDWLQKRLVFRWRTHLTERFQQNWLGGHKHYRLQLAGEPDNPDQRIADDIYQLADKSIVLFRSFINNIAKFSAFVGVLWGLSGVQHFTLWEHGFTVRGYLVWVALAYSAASTLLAHLVGRKLKDLNIDRQHREADYRAALLRVRDHAEQVAFYQGADAEQGRLQQRYRRILDNWRRLTNCEFRQETFWAAYVRISIFIPIIATLPMYLAKTLTFGDMMQTRTSFARVQDSFGWFTDSYRRLVEWAAVVERLGGFQAALDRADGQPENAHPNSPSVPSHAYGGGLGWGQTPETSAHSVSTEPAPPPESSSTQEQVSD…	BclA	Cluster_4	Neither
No	Klebsiella_oxytoca_FDAARGOS_500	EGY21_RS23130	MFKSFFPKPGPFFISAFIWSLLAVIFWQAGGGDWLLRVTGASQDVAISAARFWSLNYLVFYAFYIFCVGVFALFWFIYSPHRWQYWSILGTSLIIFVTWFLVEVGVAINAWYAPFYDLIQAALATPHKVSINQFYHEIGIFLGIALIAVVIGVMNNFFVSHYVFRWRTAMNEHYMAHWQHLRHIEGAAQRVQEDTMRFASTLESMGVSFLNAVMTLIAFLPVLVTLSAHVPDLPIVGHLPYGLVIAAIVWSLMGTGLLAVVGIKLPGLEFKNQRVEAAYRKELVYGEDDANRATPPTVRELFGAVRRNYFRLYFHYMYFNIARILYLQVDNVFGLFLLFPSIVAGTITLGLMTQITNVFGQVRGSFQYLISSWTTLVELMSIYKRLRSFERELDGKELQ…	BacA	Cluster_5	BacA
No	Kluyvera_ascorbata_TP1631	KATP_RS07110	MKRKVMLLCELSASFWRGRGSLQAWGLLALIVALGGSIVWLNVLINNWSKNFYDALGEFNGSLVYQLVKDYCVYILIYIGVFVYQGWFTKLLIIRWRKALTAELTQSWLAKQAFYRMALRGNIDNPDQRIAEDINAFVDKTVSLSVSFLITSAQLMSFVTILWHLSGVQHFTLWGIEVTLHGYLVWVALAYTLIGSVVTHAIGKPLHRLNVQKQRNEANFRASLLRKQDNAEQIALYQAASWEQKQLSRAFEAIVGNWRQLMDRERNLGFFTTGYSRVSLIVPVFAALPLFMAKTITLGGLMQVRSAFGQVHGALSWFIRVYTALIELSASMHRLEQFKREIEACQYPHPAPDVGRELNVGGLTLATPEGTLLMEGIQFSCPPGSWSKLSGRSGLGKST…	BclA	Cluster_4	Neither
No	Kluyvera_ascorbata_TP1631	KATP_RS17685	MFKSFFPKPGPFFLSAFIWAMIAVIFWQVGGGSWLLRLTGASNDVPISAARFWSMNYLIFYAYYLVCVGLFAGYWFIRSPHRWQYWSILGTALIIFVTWFMVEVGVAINAWYAPFYDLIQTALAAPNKVSINQFYQEIGIFLGIALIAVVIGVLNNFFVSHYVFRWRTAMNEHYMTHWQHLRHIEGAAQRVQEDTMRFASTLEDMGTSFINAIMTLIAFLPVLVTLSAHVPDLPIIGHVPYGLVIAAIVWSLMGTGMLAVVGIKLPGLNFKNQRVEAAYRKELVYGEDDASRATPPTVRELFSAVRQNYFRLYFHYMYFNIARILYLQVDNVFGLFLLFPSIVAGTITLGLMTQITNVFGQVRGSFQYLISSWTTLVELMSIYKRLRSFERELDNKPLT…	BacA	Cluster_5	BacA
No	Komagataeibacter_hansenii_C110	IFJ82_RS02100	MQHLRLVLKDVWYLTRPYFMSEERGRAWALLIGVLALTFSLVGIDLVQSFARNVYYTALQQRDVKTFLRGLFWYVRGESGNIIPGFFPIATPALVIGVYLPYLQQMLQLRWRRWLTRRMTAQWLENQTYYRIALVTSGLEAGADNPDQRIQEDINSFVTDTLTQFVNLVTNIVTLFSYAGLLWALSGPLVVLGITIPGYFFWAALLYSIFATWITHLVGHRLAGLQFFQQRAEADLRYGLVHVRDNAEGIALYGGETEEKAGLEHAFSSVYDNFLAIMRRTRGLGLLTTGLEVVSGNFALLVGSIRYFANKMTFGTLMQMVMAFSRVQGAMGWFSTSYASLATWHAEVARLATFQRVMDRAHAMEGECRITPVAAGADMVVRDLTVLRPDGTTMLDHVS…	BclA	Cluster_1	BclA
No	Komagataeibacter_hansenii_C110	IFJ82_RS13840	MRHTDPPARHSLSDWTVVLPYWRSHEKWAPLAMLATIVGLSFIYVRTAVWFGRWNQQFFDAMFAYRVETCLWLLPPYIAVCVLSSGCYVLQTYLTQVLSMRWRLWNTRVYLRRYLSDTAYYRMEHGTATGDNPDQRIADDLSQMTVLSLRMALDGIQAVTTLLSFSIVLWEIGGSIDMSWSGHHLRVSGYLLLGTILATLGASILMEKMGSPLIEADYRQQHFDADLRAALIDMRRNSEQIAFSRGEDAENLRLSHYLRTIAHNWRSVVTYTWRANFVGDLFNGTASIILWVLLLPKLVAHALTFGEYSRINAAFMQVRRSLQWFMNNYTDLATLRSVMQRLHEFERTVSLPPCTRITHIDTPAPGLDIRDLVLHHPDGRQLLHIPALHVDGGERWLVR…	BclA	Cluster_3	Neither
No	Kosakonia_radicincitans_DSM_107547	FEI17_RS14810	MSVDEQPAAARSYKLNALFFRRLYTLSAPYWCRLEAWKAWAIMAMLLSSAAAFSLVGGYISNLVADSTNALVAKQSIYWRIMIWMTFVGLMQTLAVQMTSWFSSWLLLDWRKWMTRHLLNAYMHNRTYYEIEKDGFIDNPDQRLQEEVPSVCQTVIGIPQFILSSLMTIAVQANIIVQVSPNMFWAVVIYAGVNTLVSMWLYNPTIKQSWDLTVAQARMRSRLMHLSDNAETIAFYRGENSERKGLHQRLHDVAKVKMTMIFYGIRMSVVNQVMGLIFSLLPIFFVVPLYFSGKVAYGSIDQVAAAAAMVLSGLSVISNFIPTMTSTMPSVVRLSEIQEKFNQLNDPQRTHEETHIHCRQGEIVTLEHVDVATPGGEQQLVRDLSLRVAEGQHTLIVGQ…	Mycobacterium_BacA	Unclustered	Neither
No	Kosakonia_radicincitans_DSM_107547	FEI17_RS20765	MFKSFFPKPTLFFLSAFIWALIAVVFWQAGGEGWLMRLTGASAEVPISATRFWCPSFLLFYAYYAVCVGLFALCWFVASPHRWQYWSVLGTALIVFVTWFLVEVNVAINAWYQPFFDLVQTALSAPNKVSLSQLYSEIGVFLWIALIAVTVAVLNNFFVSHYVFRWRTAMNEYYMAHWAHLRHIEGAAQRVQEDTMRFAQTLEDMGVSFINAIMTLIAFLPVLVALSPHVQELPLVGHVPYGLVIAGVGWALFGTLLLALIGINLPGLQFKNQRVEAAYRKELVYGEDDASRAQPPTVAELFSAVRRNYFRLYFHYTYFNIARILYMQVDVVFGLIMLFPTIAAGAITLGLMHQITNVFDQVRSSFQYLITSWTTLVELMSIYKRLRSFEYELNGQEIV…	BacA	Cluster_5	BacA
No	Kushneria_marisflavi_SW32	B9H00_RS10345	MLRSFFPNPPVFFSSVLVWALLCITLWQLGASDWGAVIGLPPLNEGEDLPVSVARFWAPSMLWFYLYYALGVGIFAAAWAMFSRHRWQHWSILVSALIIFMTWFSVQTSVAVNAWYGPFWDMIQNALGGDSGVTVSDIYTGMLSFAGIAFVAVTVGVLNYFVVSHYIFRWRWAMNDFYMKHWSKLRHIEGAAQRVQEDTMRFSTTLEGLGVNLLKAVMTLIAFMPLLVTMSQNITELPLIGHIPNALVWAAIAWSLFGTVLLAVVGIRLPGLEFRNQRVEAAYRKELVYGEDDPERAEPASVATLFDRVRQNYFRLYWHYAYFNIARIFYLQADVVFGFIVLAPSIVAGKLTLGLLQQILNVFGQVRDSFQYLVNSWSTIIELLSIIKRLRTFESVIDD…	BacA	Cluster_5	BacA
No	Laribacter_hongkongensis_HLGZ1	LHGZ1_RS11830	MRPYWRGDEKRWAWGLLLAVVVLNLGLIGIQVRLNLWNNTFYNTLQNYDQAGFFSALLEFAALAAGFIVMAVYSLYLQQMLQIRWRRWLTFHLLGDWLGEQSYYRIGQLHPPVDNPDQRLAEDIDSFTNNTLGLSLGLMRAVVTLFSFLGILWGLSGHLAFSLAGWQIDIPGYMVWVALLYAVIGSWLTVKIGRPLVGLNFRQQRFEADFRFGLIRVRENAESIALYRGETAERLELDRRFASLFTNFYALMKRQKLLTWFTAAYGQIAIVFPILVAAPRYFAREMPLGGLMQTASAFGQVQESLSWLVDAYPRLADWKATVDRLLTFRHGVEAAHALQPVVAEPSASQLSVSQLALRTPDQRLLLRDIGFRLAEGDSLWLRGPSGCGKSTLLKTLAGI…	BclA	Cluster_1	BclA
No	Leclercia_adecarboxylata_USDA_ARS_USMARC_60222	APT61_RS17620	MFKSFFPKPGPFFLSAFIWALLAVIFWQAGGGAWFERLLGITNDVPISAARFWSPGYLLFYAYYAFCVGAFALFWFVYSPHRWQYWSVLGTSLIIFVTWFLVEVGVAVNAWYAPFYDLIQTALSAPHKVTINQFYHEVGVFLGIALIAVIIGVMNNFFVSHYVFRWRTAMNEYYMAHWQQLRHIEGAAQRVQEDTMRFASTLEDMGVSFINAIMTLIAFLPVLVTLSAHVPELPIVGHLPYGLVIAAIVWSLMGTGLLAAVGIKLPGLEFKNQRVEAAYRKELVYGEDDASRASPPTVRELFGAVRRNYFRLYFHYMYFNIARILYLQVDNVFGLFLLFPSIVAGTITLGLMTQITNVFGQVRGSFQYLISSWTTLVELMSIYKRLRSFERELDGQDLQ…	BacA	Cluster_5	BacA
No	Leptothrix_cholodnii_SP_6	LCHO_RS14850	MDWNQELIKSATWLAQAYALTLVCFGAVMATLARTTIWGRQFWALSGDYFWAGHGWQRPWRRLAGIALILFFVLLAVRMNVLFSFWYNGFYTSMQTLDAGAFWFHMSLFGLLAALHVARALLNAYIRSSFTIHWRLWMNERMVARWLDGRAYYLGRFAEPVVDNPEQRIQQDATSLASDTLALSMGLVGAVVSMVEFTGILWSLSAPLTLAGVELPRAMVFLVYLYVLTATVFAVWIGRPLIRLNFLNEKLNATYRYLLMRLREYGESVALYRGEAVEHRNLTSGFAAVIANAWATLWRSLKFDGYNLGISQVAVVFPFLIQAPRLFAGTIKLGDVIQTSQAFGQVEEALSFFRTSYDSFASYRAVLERLSGFTSNVDGARALQLPQLQVRADALQLQG…	Mycobacterium_BacA	Cluster_1	BclA
No	Leptothrix_cholodnii_SP_6	LCHO_RS18305	MTTQEQPGFNARLVRRFITIAAPYFRSDERWRAAGLLALLVVLLLGQTGFNVMFNHESGEFTSALAARDADRFWSSIERFTLILIGGVPIYAAYYFVRDTLGLRWRQWLTQHFLDRYFAHRGYYRLNAIVGIDNPDQRIADDVNAFTGQSLYFTMIVLGALIELIAFSGVLWSISQTLVYFLIAYALVSSFIAATVFGPRLVALNFAQLQREANFRFNLVRLRENAESIAFYGGDAREMSTLRRVFDAVFRNYQRVLRWQFKLNLFQYAHKFLTIVLPSVIIAGDVLSGELEVGRAIQAAGAFAAILSALTVIVEHFEALSRFGASIDRLYGFSDILDQQATLPAGEHDDGVGQIHTAPAAELAIEQLTVLTPQREHLLIRELTLAVPPGQGLLIVGPS…	BclA	Cluster_6	BclA
No	Liberibacter_crescens_BT_0	RL73_RS06580	MLSSFFPQPKIFFWSLFFWSAFCVFIWFLCFKGIEPTVINHIFGTHFNSLEKTPIIGVKALFTFPLICFYIYFFVVVGIFYIFWGIYSPHSFQVWSIFGSSCIIFSTFIQVELSVVINAWYGPFWDLIQSAVSKPGSVKLSEFYSSMWTIVEVLLLMVLLNTITSFLVSHYIFRWRNAMSDYYLKNWSFLREIEGASQRIQEDTMRFSMIVEGLAIDFVENIMTLIAFTPIFIMLSKHVMELPIIGIIPYPLLFVAVFWSLFGTVILFLVGWKLPGLGFKNQKVEAAFRKELVYGEDDSMRASPEITRKLFNDIRKNYLMMYFHYLYFNVVKYLYLQLDVIIPYVVLGPTIISGKVSLGIITQIMSAFSKVRSSFQYLVSSWSTIIELISIYKRLSSFE…	BacA	Cluster_5	BacA
No	Lichenicola_cladoniae_PAMC_26569	HN018_RS27105	MFISFFPRPRLFFLSSVLWVALCVALWSLGGREWGALIGLAPLAHGQARIIGVAVFWSQSFLWFYLYYWAVVGIFAGAWRLVAPHPWARWSIWGSALIAFITYLQVQVSVAINGWYGPFYDLVQAALGHVGHVTLAQFYLQLLTFSEIALVAVSAGVLTLFFASHYVFRWRTAMNDYYMGHWSILRLVEGASQRVQEDTMRFSTTVEDLGVSLINSVMTLIAFLPVLLTLSAKVTTLPLVGLVPHALVVVALFWSVCGTAFLALIGVRLPGLQFRNQRVEAAYRKELVYGEDDPDRAQPPAVRELFANVRKNYFRVYFNYTYFNVGRILYLQVDNIFPYIVLAPTIVAGVITLGVLQQILNAFDQVRSSFQYLVNSWITIVELLSIYKRLRTFESEISG…	BacA	Cluster_5	BacA
No	Lonsdalea_populi_N_5_1	I6N93_RS07525	MFKSFFPHPKLFFSSAAIWSLICIAIWYAFARPLGANLLNLTDQPLPTSAARFWSPAFLWFYGYYAIAVGLFSACWFIFSPHRWQRWSILGSALIIFVTYFSVEVGVAVNAWYVPFYDLIQKALGTPHAVTIGAFYHELSVFLGIALCAVVVGVLNMFFVSHYVFRWRMAMNDYYMTHWPRLRHVEGAAQRIQEDSMRFASTVESLGVNLIQSVMTLIAFLPVLITLSVHVRDVPILGQIPYALLIAALIWSLAGTGLLAFIGIKLPGLEFNNQRVEAAYRKELVYGEDHAERATPPTVRELFTNVRKNYFRLYFHYTYFNIARVLYLQVDNVFGIVVLLPSIVAGALTLGLMSQINNVFDQVRSSFQYLINSWTTIVELLSIYKRLRSFESIIQDDDA…	BacA	Cluster_5	BacA
No	Lonsdalea_populi_N_5_1	I6N93_RS13900	MQTLKRFYQLVAPLWLTTQALVLWLLLLIVVALTLSVVGISVLYNNWSKDFYDALADFFQHASVTDLFWRYLGYTALFVLVIISGNWLKKALILRWRDMMTQHYETQWLRDHRHYRLQQDLSGTPDNPDQRIAEDIRLLCEQSLELLLSLLKNVVGLLSFIAILWSISGVQTFTLSGFTFTIHGYLVWIALIYAVVGSLLTHALGFPLHRTNHQMQKVEADYRASLIRVNSHSEQIAFYQGDEIENRRLRDRFRAVLATGYRLMGQEFRLEIFTVSYFRFSLIVPVFAVLPLYLTHKVSLGAIMQARTAFGYVLDAFGWFVDSYRQLTRWSATIERLWQLQQRLEALPTTTTRTPQGEALQIHQLTVLRPQGRALLAPCSARVKPGEWCSLQGASGIGK…	BclA	Cluster_4	Neither
No	Luteolibacter_luteus_G_1_1_1	HHL09_RS07795	MPDKKAAVSRETLYRLGRVVRMFLRSKTGSRARWLLAGLLTLMLMINGMNVLNSYVGRDFFSAIEARDHAGFVRQAWLYVAVFAGSTVVAVFFRFCEERLALLWREWQTQRVVRGYLDKHIYLHLKETGSITNPDQRMTEDIRALTTTSLSFLLMILNGTFTTISFSGVLWSISPILFAVAVIYAAAGSCLTFWLGRPLIQLNYQQADREADFRSELIYVHQNAEGLAFTRDESRMKDRLAARIDQLVGNFRKIISVNRNLNFFTGGYNYMIQLIPALFVAPMFIAGGVEFGVIGQSTMAFATLVGAFSLVVTQFQSISSYASVVARLSELVDASESAVVRDSKSCLDCKMDAERIIYSRLCLRASDTDERLLLENLDATFVPGRTVLVTGPNPSAKMA…	ExsE	Cluster_7	Neither
No	Luteolibacter_luteus_G_1_1_1	HHL09_RS15865	MDQAPKFTRHVWLQLWRLIRPYFFGRTWGKAWAQLSALIILSVAVTGVGIWSGFVMSDVMTALEKQNAPAFQRGLWIYLGTFAATVPLAAYYRYVEERLALNWRDFLARTLMLRYFYNRAYYRLQGHEEIDNPDQRMSEDAKNFTITSLSFSLIVINSVIQIIGYAGVLWSISVTLVGVLVGYAVFGTLAAFLIGKRLIGLNYLQYEREANLRYGLVRVRDNSESIAFYRGERRELRDLRARLGGVVGNMLVLIRWNRNLAFFTTGYNSLALILPLMIVAPMFLRGEVEFGKIAQATGAFATFLAAISLFITQFERLSAFAAGVTRLGSLWEFLDERDVEDDLEAENAEHIEISEDERTISLENLTVATPDGNRELLRDLNFRLPPGKSLLIMGESGAG…	BclA	Cluster_6	BclA
No	Magnetospirillum_gryphiswaldense_MSR_1	MGMSRV2_RS02045	MNAVPPSSPSGGNFFRQFIELSSPYWNSEEKLKVRGMTVLLVVLTVAQVASPILINLWSKQLFNALEQRNLDQFLAMILALAGILSFAMAVTATHMVVKRRIQVGWRQWLTKRLLDNWMSEGRHYQLAYLPGEHDNPDGRIAEDIRLATEAAIDLAHSLLYSFLLLASFTQILWTLSGVLQVTVLGDQWDVPGHMVFISFVYAGAGTTAALLIGRPLVKAANKRQTNEANFRFGLVRVRENSESIALMHGETDERRRLRNLFTGVITAWDRQTSALARVFLFSSGYSVLATGFPILITAPRYITGSITLGELMQIAQAFQQMTAALSWPVDNLSRAAEWKASVERVLSLQNALEDLDQDLTCMEDGRICLSKTDLPVLAFRNLCIANPDGTVVVSGLEA…	ExsE	Cluster_3	Neither
No	_Mannheimia_succiniciproducens_MBEL55E	MS_RS01320	MNYSQELLTSLLWIFKAIGITAVLFSLTVYVLVKTTRWGRQFWMLAAGYISPKRSKKPIGYFVIIVFFNLLSVRLDILFSEWYKAMYNALQESHEKMFWIQMVVFSVLATIHIANVLLTYYLTQRFTIQWRTWLNNEMVNRWTENQAYYKAQYVYNKLDNPDQRIQQDVLSFVSNSIEFATGVISSVVSIVAFTVILWGLAGPMTVVGITIPHAMVYLVFIYVLITSIFAFRIGRPLINLNFTNERLNANYRYSLIRLKEYAESIAFFRGEKMEKNVLFKQFNQVIGNVWKMVHMTLKLSGFNLAVSQVSVIFPFIIQASRYFSKQIQLGDLIQTAQSFGRVQTALSFFRNSYDSFTGYRAVLDRLTGFYSAVNQANSASHISIEDSESAVVFDKLTVK…	Mycobacterium_BacA	Cluster_1	BclA
No	_Mannheimia_succiniciproducens_MBEL55E	MS_RS06030	MNWQTELNNSFSWLITTLIWVSLAFTFFALLLRKTDFGEKFWLVTKPCIEQSNKFKTIGLILFLFLLILLEVRISVLNSFFYNGLYSALQDKKADAFWFFATINAMLVGFKIIHSIINYLIRQIFEIRWLEKFNDDMLSRWLDHKNYYRLKYEKDLPDNIDQRIEQDAREFITGTVDLVDGILGAIVSIIEFTIILWGLSGLLVLFDISIPKGVVFFIYTFIIIATALSVWIGYPLIKLNFNKEKLNGDYRYSLIRIRDNAESIAFYDGEQKERQYLNERFKAIIKNRWAIVRQMLGLDGFNTGVTQIAMILPLMLQAPRFFAGQATLGDMHQTVQAFNRLMRALSFFRLFYEQFTLYQARLNRLYGFIGKLNELDTHLIPNPIECSQLVALENFGLKD…	Mycobacterium_BacA	Cluster_1	BclA
No	Marinomonas_posidonica_IVIA_Po_181	MAR181_RS13925	MFHSFFPKPKLFFLSFVVWALVGVLSWYLVMQDLGSYLSLGNLIGLTFPETLASGADPAAQTAFQEASKSAETFWLYQYILICYGVFIAAWMIFGGNKWAKWSVLGSGIIIFATWFSVQLNVMFNEFYGVFYNLIQKALSAPNSITLNDYYSQLSTFLGLAAVYITIVVLKNFFVSHYIFRWRTSMTEYYSSKWQQVRHIEGASQRIQEDTMRFASIMEGLGVRLIGSVMTLLAFLPVLWALSGHIKTLPIIGEVSQSLVFIALFWSIIGTVLLALAGIKLPGLEFNNQKVEAAYRKELVYGEDNENRAEPITLAELFSNVRKNYFTLYFHYLYFNVVRYGYLQAGVLVPLIALGPSIVAGVITFGIFQQINNAFNQVESSFQFLVNSWTTIVELLSIY…	BacA	Cluster_5	BacA
No	Martelella_mediterranea_MACL11	Mame_RS05630	MFQSFFPKPKWFFLSALIWTLVAIAGWYGVVRELGVSMGFAPFPEGDQPVGLAHFITPDFLWFYLYYAVFSAIFGVFWWVVGDNRKWQLWSVWGSQLIIFITYFSVQISVAINNWRRPFGDTLQAALQGEGGITAGDFYTLMLIFLQIAFLSVTLFIVTRFFISHYIFRWRKAMNDYYTGMWERVRHIEGASQRVQEDTMRFASIMEGLGVSMIDSVMTLIAFLPVLFSLSQYVTELPIIGAIPAPLFTAAIFWSLFGTILMVVVGVKLPGLEFRNQRVEAAYRKELVYGEDHADRAQPETLVELFDNVRRNYFRLYLHYTYFNLARSLYLQADNIFAYFILVPAIVAGAVTYGLVQQIVSAFGQVASSFQYLVMSWSTIIELISIYKRLAAFEAAIFG…	BacA	Cluster_5	BacA
No	Massilia_putida_6NM_7	BVG12_RS22850	MTTPTSAPTGAATDDTPLPKPAPLSLAAWKQFLNVAKPYWLEDERKKAWTLLLLLIVLMLVDTKLAVMLNNQTGELTSALAAKNGGRFWTSVRACLLIVALAVPTYAFYYYMRDVFANQWRRWLTGRFLDGYLKGRKYYELGSSGEIDNPDQRISEDINTFTGRSINFLLIFLGSIMQLVAFSAVLWSISHVLVAVLVAYAVTGNIVALYFFGSPLIQLNFWQLRREADFRFSLMRLRENAESIAFYRGEAQERTHIDHTFDKVIRNYARLIKKQRSLNFFQRTFSQLTVVLPYVILAGGVLSGELEVGRATQAAGAFTAVLGAVGVIVDNFESLSRFVAGIGRLQALSNLVLPATQPATAAAERPRIELRPCTHLALESLTLCPPQSDRVLIKELSLV…	BclA	Cluster_6	BclA
No	Megamonas_hypermegale_NCTC10570	CKV65_RS00090	MYYLRGFKILAKGYWTSEKKWQGIGILSVVIVLNLLSVFLTVLINDWYKEFWDVLQSYQFDQFWYLVGKFSLIALIYISIGVYSVYLQQMLQIKWREWMTDRYLVQWLKNRAYYRLKLAGNDMDNPDQRISEDINQFVSLTLSLSIGMLRQLISLVAFVVILWNLSGILTVPIGSYEFTIYGYMVWVSLIYSIAGTYLTHKVGKLLINLNFEQQKYEADFRFSMMRVRENAESIAFYRGEKPEFMGFGQRFKSVIKNFRDIMTRTKILNAFTVGYGQLAIIIPIFMAAPRWFAMEVQVGWIMQLLNAFGKVQEAMSYLVDSYANIAQWCSVIRRLEGFDRHIGEAVALKSEVDFICADDVKLDDVDVYLPNGDTLVKSCSLDMQDKHSLLIMGQSGVGK…	BclA	Cluster_1	BclA
No	Mesorhizobium_opportunistum_WSM2075	MESOP_RS03625	MSEAKPKSTPADGIRPRGNPKPRRGKSRRQGPRDQTSGEPGEEKPTPADAAPEVDGQAGPPPEAIEPDPQLTPEEAEQARKKYLLRRFWIGGRGYWGRQGDKLAWPLTIGLLILIVINVGFQYGINVWNRAFFDAIEQRNVHTVYVLSAIFLPLVAGSASLVIAQVYLRMTMQRRWRSWLTTSVIARWLTNGRYYQLNLVAGDHSNPEARLTEDLRIATESPVDFISGVIIATLSASTFIVVLWTIGGALSFTLGGSTFTVPGFLVITAVIYAAITSTSMVIIGRDFVRLSEEKNQSEAEFRYVLTRVRENGESIALLGGEEEERSGIDRTFAGVLKRWAQLTGQHMRTALVSQGSSLFAPVVPVLLCAPKFLEGSMSLGQVMQAASAFAIVQSAFGWL…	Bradyrhizobium_homologous_clade	Cluster_3	Neither
No	Mesorhizobium_opportunistum_WSM2075	MESOP_RS07780	MADQPEKDATVQLVAVEASSLRDQVATIRLALVGSPVRKWLLWTSVGIMAVIIATSIGQVLLNRWNQPFYDALARRDMAAFVHQLVVFAMIAGGLLVLNIGQTWLNQMIRLKLREALTLDLIDQWMRPTRAFRLANAGAIGVNPDQRMQQDAAHLSDLSTDLGVGLLQSLILLVSFVGVLWQLSSGFVFHVNGWSLAIPGYMVWAAFLYAGTASWLSWLVGRPLIRLNSDRYTREAELRSSMVRVNENVDAIALYHGEADAKRRLELDLGTVLGAMRRIYTAQINLSWVTDTYGWITVVAPILVASPVYFSGDISFGGLMMAVGAFNQVHSSLRWFINNIGSIADWRATLMRVADFRIALYETDVLHDTEKRIAFDQNANGSLTFEKLQVASPEGCTKL…	ExsE	Cluster_2	Neither
No	Mesorhizobium_opportunistum_WSM2075	MESOP_RS21880	MADEPDTNAAVQPVAVESSSLRDQVTTIRAALVGSPVRKWLLWTSVVIMAVIVATSIGQVLLNSWNQPFYDALARRDMAAFLHQLMVFAMIAGGLLVLNIGQTWLNQMFRLKLRQALTLDLIDQWMRPARAFRLANAGAIGVNPDQRMQQDAAHLSDLSTDLGFGLLQSFVLLVSFVGVLWQLSSGFVFHVGGYSLAIPGYMVWAALIYAGIASWLSWLVGRPLIRLNSDRYTREAELRSSIVRVNENVDAMALYHGETDAKRRLEIDLGTVLVAMRRIYTAQITLSWVTDTYGWITVVAPILVASPVYFAGDISFGGLMMAVGAFNQVHSSLRWFVNNIGSIADWRATLMRVADFHIALDETDVLHDQERRIEFGDNANGSLTFEKLQVASPEGCIRL…	ExsE	Cluster_2	Neither
No	Mesorhizobium_opportunistum_WSM2075	MESOP_RS28080	MFVSFFPQPKLFFTSAAVWSLAAVLFWFFGGEQLGAVFGLPPLGDGTDKIVGVALFWSKPFLWFYVYFSAVVFTFYIFWALYRPHPWQNWSILGSSLILFVIYYQVQVSVAFNDWYGPFYDLIQKALGTPFSTTPWDFYGQLLTIMWIALLAVFIGVLNRFFVSHWIFRWRTAMNDYYMDNWEKLRPIEGASQRVQEDTMRFSTTMEDLGVSLVGSVMTLIAFLPVLLHLSRDVTELPIVGAVPYSLVVVAILWSLFGTTFLALVGIKLPGLEFRNQRVEAAYRKELVYGEDDTNRAQPPTVAELFSNVRKNYFRLYFHYVYFNVARIFYLQIDNIFPYIVLVPTMVAGKIKLGALNQILNSFEQVRSSFQYLVNSWPTIVELLSIYKRLRAFEARIHG…	BacA	Cluster_5	BacA
No	Methylobacterium_radiotolerans_JCM_2831	MRAD2831_RS48995	MAALRTGLGIQAVLTALAALILLAFPGIPSPPLYVSLAGFAMAGILIASNGISAYLKVFVSVYGVGYLLLAGSKTVAAMGLLPPVVAALLPPAFAATGAVVFAAIVLGISHLEPIRAITNIADPYFANRDKPTKEIGLFRWFGTTEGRIGRNLVALSIFVNFADVALTLRFNFFYRDIYNSLQEYDANAFWYQLLWVFVPLATLNIAIGMFDLFVDSSLLIRWRTWLTHSLYERWLGNGTHYRIPFTDEEADNPDQRIQADVNSFIVQTTTLSIRLLSQAAQLVSFIVILWTLSRDFVVPFTDTVIPGFLVWLVIAYAVVGTWLTHLIGRPLIGLDFRQEQVEANFRFALARNRIYSEQIALLRGERAEASRLSSLFHSVIDNYVGIIFRRIKLIAFTF…	BclA	Cluster_1	BclA
No	Methylocaldum_marinum_S8	sS8_RS05515	MTAEFSQINRLTWLRFVRGIKNFVASEAGRKAVILFVGLVLFLLAINGLNVLNSYVGRDFMTAIAERNQQGFVWLAVVYIGVLAASTLVAVYYRFTEERLGLLWRDWLTRRFVNVYLEHPTYYRLNDRLIANGEIANPDQRIADDVRAFTVTTLSFTLMFLNGAFTVVAFSGVMWSISPVLLGVAVIYAVVGSYLTIRLGYSLVGLNYNQLDKEANFRVDLIHVRENAESIALLRREGRAKARVLRHLDELMANFRKIITVHRNLGFFTTGYNYLIQIIPALIVAPLYIRGDVEFGAITQAAMAFAHLLGAFSLIVTNFQSISSFAAVIARLGTLAEAIEQAQATPVPSSEVCPHHRRTSECPLCLETPVVPAAIEVCENDGLLAYERLTLRSPEDGHI…	ExsE	Cluster_7	Neither
No	Methylocaldum_marinum_S8	sS8_RS26935	MNGRQVLINRKTWDQFLRSVKSFAGSDVGGQAKQLFAGLMLLLIMINALNVFSSYVGRDFMTSIEHRNVSGFLGLGLLWIGVFVAASAVAAIFRFTEEKLGLLWREWLTRVAVIRYLERRTYFRLDETGRITNPDQRIAEDIRAFTATTLSFVLMVLNATFTVLAFSGVMLSISPILFAVTIAYAAGGSYLTVLLGRTLVELNYTQLDKEANFRSDLIHVRENAASVALLHRERQLGVRLLRHLDDLTRNFRRIIVVNRNLNFFTSGYNYLIQIIPALVVAPFFIQGRVEFGVITQSAMAFAHLVGAFSLIVTQFQSISSFAAVIARLGSLAEALRDAQAPERSVIEIGEGEHVAYVGLSLLLPRDGRPLIKDLTVSISPGTRVLVTGQSEEAKVALFR…	ExsE	Cluster_7	Neither
No	Methylocella_silvestris_BL2	MSIL_RS02065	MSQEDRNEGESSFRDEGFARQLLGMARSLMAAPERNQFLLLAFALCAVVGATAFGQIKLNAWNHPFYDALARKDMEEFLRQLWNFALIAGGLLILNVAQIWLNQMTKLKLRSRLTRNLIDLWLGPTRAFRLANAGEIGVNPDQRIHEDARHLVELTTDLGVGLLQATLLLICFIGVLWVLSEGVALTLFGYRADIPGYMVWAALLYSGAASWMSWRVGRPLIAINAERYSREADLRFALVRANERNDAIAFYGGEEDEKQRLRNELEPVLSIMRRLVSGVTRLTWVTAGYGWFTIVAPIVVAAPGFFSGDLSLGGLMMVVGAFNQVQLALRWFVDNFSVIADWRATMIRISMFRRALIELDSLGDKSGRIERVVNEADMIQFDDLRVSSASTCTRLSER…	ExsE	Cluster_2	Neither
No	Methylocella_silvestris_BL2	MSIL_RS04125	MIFLAALVAVFSLVTGVIGAMQRDATVLLLAVTGLICAYTTFKSPKISSFLQIFAAIFAAETVLFGVVFMISQVGMWPASLADYVLPESLPLTVAIFAILVYAISFIPVVQSMTRIGDRYFDASGATSVKIWPLPSFVMRERWLAIMMVVFLVVINQAQVGIQVRLSFFSRDWFNAIQNKDQAAFWSQLFTVFTPWAFIYIASAILEFVVASTLIIRWRRWLTEDYVSRWLDRHTHYRMSLAGGLADNPDQRISEDVNRFINGGQEGYGIYTFSILLISNLSSLVSFAILLWDLSANFTLPGTSIAVPGFLFWVALIYAGFGTWITHLIGRSLVQLSFARQRYEADFRFSLARLREYAEQVALLSGESAEKASLGQRFMAIITNYFQIVRVRKNLIGFT…	BclA	Cluster_1	BclA
No	Methylococcus_capsulatus_Bath	MCA_RS08235	MSAERISEYGLILKRILGSARDFAGSEVGWKAKILFVSLLFLMLAINGLNVLNSYVGRDFMTAIENRYMGGFVWYTVLYLGVFAATTVAAVIYRYCEERLGLLWREWLTRRLVNAYLDGRVYYCLDESQEVANPDQRIAEDVKAFTVTTLSFTLMLLNSSFTVLAFSGVMWSISPLLFGVAVAYAVAGSYFTVRLGRPLVQLNYDQLDREADFRAGLIHVRENAESIALLHRERRIQSRLLRQLEALTANFRRLIAVNRNLGFFTTWYNYLIPVIPALVVAPLFIEGKVEFGVITQSAMAFTYLLGAFSLIVTQFQSISAYTAVIARLRGLIQAVEKVRSGITSPIEVCEMCDRIAYEKLTLYSPRDGRVLIDRLSMEIPAGGRLLIRGENQTAKVALF…	ExsE	Cluster_7	Neither
No	Methylocystis_parvus_BRCS2	F7D14_RS07295	MPEVCRPTADAWLLRHFVYLSFGFWTGPTRRKAALFVLGLFGCLVLNLIPAIAVNRWNKFFFDALQSKDQHLILLSIGLMLALALLSAMTSVALLQMRMNFQLRWREWLTRTLVRRWMERRRFYQLSVLRLVDNPEARIAEDGRIAIELFVDFATGVTNALLMAASFVSVLWFIGGSLTLWGMTIPGYLVIAVVIYSACTSYGMLLLGGPLVARAEAKAMAEADFRFELSHTRENAETIALIGGDDAERELHYNRFDQVATRWIAVIGRQARMLFLSSGNNVLAPVIPLMLGAPKYLAGELSLGDLMQAAAAFIQVQLALNWLADNSMRLADWFASARRVAALDLFFDNLDKLAISAEDKRIDLAFSDDSALHLCGLSIAQHDGTQMLADTDAVIRSGE…	Bradyrhizobium_homologous_clade	Cluster_3	Neither
No	Methylocystis_parvus_BRCS2	F7D14_RS11195	MRKLSAAVAAFAVLAALIGAHKADTDLFVLAVAAGLCAVTTWRGLDMSSFMKIFAAIFSTETIVFGSTRLLQTEGFWPQALEGFAPPESMSVTVAVFSVIVYAVSRIPVVQEMTRIADLYFDTSDRGEARVWPFPRFAARESAIAVAMIVVLVLINQGQVGISVRLSFFNRDWFNAIQEKNAGEFWRQLLYVFTPWAFVYVTTAVVEYVLKSMLTIRWRRWLTEHYVRRWLGSHTHYNMALAGGDADNPDQRIAEDVNRFIDGGEEGYGIYSYSILLISTMSSLVSFSFVLWELSGNYALPGTNIYIPGFLFWVALIYASLGTVVTHLIGRSLTRLFFEQQKREADFRFSLARLREYSEQIALLSGEDEEQAWLLRRFQRVFANYLSIVRKRKELMGFT…	BclA	Cluster_1	BclA
No	Methylogaea_oryzae_E10	K5607_RS07735	MLRLGKGIKSFLTSEVGAKAKTLGALLIGLMFAINSLNVINSYVGRDFITAIENKNLKGFVLQAGLYILVFVASTVVAILFRYVEETLGILWREWLTKRLLERYLDRRNYYRLYASGEIANPDQRITDDVKAFTVTTLSFTLMFLNGSFTAIAFSGVLWSISPMLFIAAVLYAGIGSYASYYLGRSLVGLNYNQFDKEANFRTELIHVREHAESIALLHREERLKVGLLHRLDELTANFRTIIKVNRNLGYFTTWYNYLAQIVPALIVAPMFISGKVEFGVVTQSAMAFTHLLGAFSLIVTNFQSISSFTAVIARLGSLEEAIDRGDSCPIPAIVTSASTAAATAGQSVMVGGLEVSEERDQVAFQGVSLQSPHDGRPLVTDLTFSVPFGTRVLISGSN…	BclA	Cluster_7	Neither
No	Methylogaea_oryzae_E10	K5607_RS12245	MDPQQIPYLHIDQTTWRRLAGEVKAFAASEVGGRAKGFFMLLLALLLAISGLNVFGSYVGRDFMTAIEHRDKSGFIGQALIYVGVFAASTAVGAYLRFYEERLGLTWREWLTKRLVDQYLSHGIYYRLESEGELENPDQRIAEDVRVFTATTLSFVLMIFNSSITVLAFSGVLWSISPTLFVVAVLYAVGGSYGMFVLGRSLAGLNYRQLDKEANFRAELIHVRENADSVALLHREERLKARLRRRIDDLVGNFTNIIFVNRKLGFYSIGYNYLVQIIPALVVAPLFIGGAAPFGVIAQSAIAFVHLVGAFSLIVTNFPSLSSYTAVVARLGSLREAVEGGAGIAACGAGEPEAIEVCECGEGDRLEYEGLTLLSSQDGRCLVKDLTVVIPYGTRLLVV…	ExsE	Cluster_7	Neither
No	Methylomagnum_ishizawai_RS11D_Pr	K5658_RS12030	MNEPKIPIERKVWSHFVGELKALGTSPQGGKAKFLAAGLLGLLLAVSLLNVVNSYVGRDFMTAIEHHDMSGFIGQGLLYILVFAGSTGVAVVYRYCEERLGLLWREWLTQRFIARYIETPVYHRLNDQLIENGEIANPDQRIAEDIRAFAVTTLSFTLMVLNGAITVLAFAGVLWSISPLLFTVAVAYAGIGSYLTIALGRPLVGLNFSQFDKEANFRSDLIHVRKHAESIALLSREGRIKARLLHRLDALVENFQRIILVNRNLGFFTTGYNYLLQIIPALVVAPMFIHNQVEFGVITQATLAFVQLLGAFSLIVTQFQSISSFTAVIARLGSLLDAIEQSRSAHGAIEIAEAPDAIRYQNLTLHSRTQAQPLLRGLDLEIPHGKRLLVLGPSHDAKV…	ExsE	Cluster_7	Neither
No	Methylomagnum_ishizawai_RS11D_Pr	K5658_RS16895	MLRIPINEQGSGLFFQLIRNFVRSPSGTQAIALFGLLIALLFGLNGLNILNSYVGRDFMSALADRNVPAYLRQASIYTAVFACLTVVAVFLRYAEERLGLLWREWMTRQFLDLYLRYPSYYRMNDSLIKSTGMEHADQRIAEDVRVFTTTTLSFALMLLNGTFTALAFSGVLWSISPRLFLVAVVYAAFGSYITFRLGHRLIDLNYTQLDKEASFRSGLLHVGERAESIALLNREERMSRRLYRQFDAVVENFHQIILVNRRLGFFTTGYNYLVQVIPILLVAPLFIDGEAEFGVITQSAAAFVMLIGAFSLIITQFQSLSSFAAVIERLINLWYAIELTQTETVCGMDFGEDDDRIGYEHLTLRSPIDHTVLVDDLTLSIPHGTRVLVAGLDATAKDA…	ExsE	Cluster_7	Neither
No	Methylomagnum_ishizawai_RS11D_Pr	K5658_RS19545	MNDNEVILDRRTWDRFVTVVKNLKSSGIGRQAALMFGLLFLLLLGVNGLNVLSSYVGRDFMTAIEHRDTQDFIAQAFVYVGVFALATAVAVLYRYTEERLGLLWREWLTRRLVGFYLEHPTYYRLNDRLAENGEIHNPDQRIAEDVKAFTTTTLSFALMLLNSAFTVLAFSGVMWSISPLLFAVTVLYSLFGSYMTLVLGRPLVGFNYAQFDKEATFRADLIHVRENAESIAILRREGRIKGRILRHFDEVVANFRKIIAINRNLGFFTTGYNSMVQIIPALVVAPMFMRGEAEFGVITQAAMAFAHLLGAFSLVVTQFQSISSFAAVIARLGALAEAMEQARTPRLCAIETHADGGHLGYEHLTLRAQNNHGHVLVEDLSIDIPEGRRVLVTGPDHGA…	BclA	Cluster_7	Neither
No	Methylomonas_methanica_MC09	METME_RS21745	MQKTSRFFIQFIRLAGPYWNSEHKNTIRGLSLALLVLTVLQIAVSVYITVWSADLFDALDQRSMSRLFTQIGLIVLIFIANIAVTVAHLAVKRRIQLDWRGWLTDKLIGQWMNDGRHYLVTHIPGKHDNPDGRIAEDVRIATEYAIDLIHSLFYSLLLLVSFTQILWDLSGTVILDLGIVEIPILGHLVWIAMIYAASASMLGWWIGRPLTKATDDRQTVEANFRFALVKARENSLAIALIHGERHENPHFHRLFGDIVDAWNQQTKAWERIMFFSSGYSVLSMAFPILVSAPRYILGSITLGALMQSAQSFQHMVSALSWPVDNMGKVAEWRASVERVLGLAGALEQLEKEIAKPDPHRIHLVKTDRSVLRFKNLCLSRLDGIVCIESFSDTIKAGER…	ExsE	Cluster_3	Neither
No	Methyloradius_palustris_Zm11	ZMTM_RS00695	MSTTSPTLEANDVSENQNHESKPRWRDTWALIKPYWVSDEKWRARGLLFAIITLTLGAVYINVLFNTWNRDFYNALETKNYIAFKEQLWRFSYLAFIFIAVAIYRIYLRQALEMRWRAWMTKQYLGKWLAHQSYYRIEQTQSSDNPDQRIAEDLSQLTTGTLALSLDLLSSVVSLVTFVGILWAVSGPLSFLMFGHQMVIPGYMVWFAVAYAAVGSWLVWKAGKPLIQQNYNQQRYEADFRFGLVRVREYSEAIALYEGEAQEKVHLESRFERIRVNWWQIMKTTKRLNVASTFYAQFAIIFPMLVGAPRYFSGAITLGGLTQISSAFGQVQDALSWFVSAFTTLATWKASVNRLASFHASIVNAENQALNASLSINRTSGSGIKLNDVSLHLPTSSSA…	BclA	Cluster_1	BclA
No	Methylorubrum_extorquens_DM4	METD_RS25275	MAALKSRLGIQAVLTALAALLLLAMPGIPSPPLYVSLAGFAMAGILIASNSLSAYLKIFISVYGVGYLLLAGAKTLAAMGALPGVVAALLPPDFAATGSVVFAAIVLAVSHWKPIRDITLIADPYFASHDAPSREIGMFRRFGRTEGQIGRNLVALSIFVSFADVALTLRFNFFYRDMYNALQEFDAPSFWYQLGWIFVPLAILNVVIGMFDIYVDAGLQLRWRTWLTHNLYERWLGEGTHYRIPFVDEHADNPDQRIQSDVNNFIAQTTTLSTRLLSQAAQLVSFIVILWTLSRDFVLPFTDAVIPGFLVWLVIAYAVVGTWLTHLIGKPLIGLDYRQEQVEADFRFALARNRIYSEQIALLRGERAEASRLATLFHAIVDNYVGIIFRRIKLIAFTF…	BclA	Cluster_1	BclA
No	Methylovirgula_ligni_BW863	CWB41_RS06720	MKSLAILVALFAAAAAFVAVRIGDTTTGLLAATSLICAYTTFRSQHISSYLRIFVAIFAIEVIVFGVLCLAAQLHEWPREWADYEIPESLPLSVAFFAIGVYAISFVPLVRAMMRIADRYFDSRDVADARIWPFPSYRAAERKIGAAMVVFLVLINQAEVGINIRLSFFSRDWFNAIQNKDAKAFWYQLFTVFLVWAFLYIFAAVVEYVVTSTMVIRWRRWLTGYYLDRWLDNHRHYRMSLAGSPADNPDQRISEDINRFIDGGDIGYGIYSFSILLISNLSSLVSFAILLWLLSANFTLPGTHIAVPGFLFWAALIYAAVGTWLTHWIGNPLALLSFKRQRYEADFRFSLARLREYTEQVALLSGEETEKRSLKARFGAIVANYFEIISCRKRLTAFT…	BclA	Cluster_1	BclA
No	Methylovulum_psychrotolerans_HV10_M2	CEK71_RS07830	MQFKNGFFTQFLHLAGPFWSGENRTEVRRQTLFLIGLTILQMVIAVLITEWSAALFNALEQHSMSGLLQEMALLVLIFIANMTVTVKHLKIKRQLQIGWREWLTGQVTERWMHQGRHYQVTHIKTARHDNPDGRIAEDIRIATEDAITLCHTLFYSLLSLASFSVILWGISGTVTLDFGLFTFTIHGYLVWVAIIYAVSASFLGWRIGRPLTKATDARQTVEADFRFDLVTVRENSQAIALIKGEAQERKRLRHLFDDIIRAYHRQTQAMANIILFSSGYSVLSMAFPVLVSAPRYILGNISLGSLMQAVQAFQQTTSALSWPVDNMSAVAQWRASVERVLSLMQALEDLEQELARPDPYRIVLEKSEQPILRFHKLCIGKLDRMVCMSVFDEFIRPGE…	ExsE	Cluster_3	Neither
No	Micavibrio_aeruginosavorus_ARL_13	MICA_RS04165	MSGRLRRLRDLFKLESANTGWDCPVMAPDISAQKRKELLEATMLETPRSATRTVLGVLSPYWLKAGKIERGIATGLLATSLFMTWYSVQMTVEFGEWSGGLTNTVQHLAQSVKTARPELIAKSVDQYPALKSAMDEHPILNEAIHTYPDLTAFLNNKKFADVIKNDAALQDVLNKNSSLEELVSALPGVEKTIAQSPELMGQVSAMKTLLTQNLMELPETQEHLDTLKSLSGSGFFDAWGKVAKTTYAGTTHVLKNGWNDSDEQLKDMKGSLRDAWYNKDLATIALKFTAMAIISYKAAQYFALRWRLWSTGYYTNRWTTSSAYMRMRTLFNNIDNPAQRIEQDPAKFTAGAVSLMTGVTSAGITLGAFSSQLWAMGPLFGVAGGFFWLGAAYAAALTA…	BclA	Unclustered	Neither
No	Microvirga_ossetica_V5_3M	BB934_RS06850	MIKASIVLALIGLCVLAASLSGAVGVPFYLPLSTLVLAGIVFAGRDIPKFLRIFLVMLSGTHLVLVALILGATAGAITGDYTGYVPPPSAALGATAFGAIIFGLSYVPVVRTICRIADRYLDSQADSVIRIPFIGLVRAREGTIGTWMIGILIAINLVQVALNVRLSFFSRDMFNALEAKDAAAFWYQLFVIFTPLAGVFVAIALTEVLLQNVLTIRWRTFLNTYYVGEWLGDGTHYRMQIMGRGADNPDQRISEDLRKFVESTYSLSVGLMNQAATLVSFVAILWTISAGFTFPGTSMEIPGLLVWVCAGYAILGTWVTHLIGRPLIALNFEQERVEANYRFSLARLREYSEQVALLSGEAAEREGLRRRFGQIVDNYMRIVFRLIKLNTFTSAYFQA…	BclA	Cluster_1	BclA
No	Microvirga_ossetica_V5_3M	BB934_RS14595	MPDFDPKLGKQLPPPPAIGSDQEVGPGQNSTVAKEASTAAAHQAEAPQPHEVRPSIGQELFLLFRDMFRSRKGWPMLRLGAAILVILICNMFGQVRLNEWNGAFFDAVEKRDTASFMQQLIVFLVIIVVLLALVVAQTWLQERLKIRLRQRLTQVLLDLWLKPNRAYQLGFMGENGAQPDQRMQEDCRLFSELSTELGVGMLQAFLLLISFIGVLWALSGPVSFTLSGREITVPGYMVWVAVGYAGIGSGLTWLVGRPLIRLNTIRYAREAELRFALVRVNESAESVALYNGEPDERRNLDEFVEAVLKASRRLSGGLARLTWITSGYGWLAIVVPILAAAPDYFSGRLSFGEMMMVVGAFNQVQSALRYFVDNFPKIADWRSAVLRVATFRQTALDLD…	ExsE	Cluster_2	Neither
No	Microvirga_ossetica_V5_3M	BB934_RS39195	MVLIGNMFGQVRLNEWNGAFFDAVEKRNSVAFLNQLLVFLIIIAALLALVVAQTWLQQRLKIRLRERLTHTLFDSWLQPARAYQLGHVGPSGSQADQRLQEDCRLFSEFTTELGVGMLQALLLLVSFLGVLWTLSSYASFEFEGREIVIPGYMVWVAVAYAGIGSGLTWLVGRPLIRLNTERYAREADLRFAIVRVSESAESISLYSGEPDERRNLNSFLDAVLLSTRRLSGALARLTWITSGYGWLAIVVPILAAAPGYFSGRLSFGEMMMVVGAFNQVQAALRYFVDNYPKIADWRSAVLRLAGFRQAALDLDRIAMGTRRIEICNHPDGWLSFEHLSIALNDGSILIEEATAEVRTGERVLIIGVSGSGKSTLFRAIAGLWPWGSGVIRTPSASDM…	ExsE	Cluster_2	Neither
No	Microvirga_ossetica_V5_3M	BB934_RS43360	MLQGRTGWPVVRLVLAIVVVLIGNMFGQVRLNEWNGAFFDAVEKRNSVAFLNQLLVFLIIIAALLALVVAQTWLQQRLKIRLRERLTHTLFDSWLQPARAYQLGHVGPSGSQADQRLQEDCRLFSEFTTELGVGMLQALLLLVSFLGVLWTLSSYASFEFEGREIVIPGYMVWVAVAYAGIGSGLTWLVGRPLIRLNTERYAREADLRFAIVRVSESAESISLYSGEPDERRNLNSFLDAVLLSTRRLSGALARLTWITSGYGWLAIVVPILAAAPGYFSGRLSFGEMMMVVGAFNQVQAALRYFVDNYPKIADWRSAVLRLAGFRQAALDLDRIAMGTRRIEICNHPDGWLSFEHLSIALNDGSILIEEATAEVRTGERVLIIGVSGSGKSTLFRAIA…	ExsE	Cluster_2	Neither
No	Microvirga_ossetica_V5_3M	BB934_RS44935	MLQGRTGWPVVRLVLAIVVVLIGNMFGQVRLNEWNGAFFDAVEKRNSVAFLNQLLVFLIIIAALLALVVAQTWLQQRLKIRLRERLTHTLFDSWLQPARAYQLGHVGPSGSQADQRLQEDCRLFSEFTTELGVGMLQALLLLVSFLGVLWTLSSYASFEFEGREIVIPGYMVWVAVAYAGIGSGLTWLVGRPLIRLNTERYAREADLRFAIVRVSESAESISLYSGEPDERRNLNSFLDAVLLSTRRLSGALARLTWITSGYGWLAIVVPILAAAPGYFSGRLSFGEMMMVVGAFNQVQAALRYFVDNYPKIADWRSAVLRLAGFRQAALDLDRIAMGTRRIEICNHPDGWLSFEHLSIALNDGSILIEEATAEVRTGERVLIIGVSGSGKSTLFRAIA…	ExsE	Cluster_2	Neither
No	Mixta_gaviniae_DSM_22758	C2E15_RS19460	MFSSFFPRPALFFSSAALFSLTAALLWFEGASQLLFHLSPFAAWAGKTPPDNAWRFLQPDELWFYAWFAALTALFATVWAIASPHPWQRWSVWGTALILFLTWFDVHVGVAINAWYGPFYDLIQQALEKAGSVPMAAFYQQIGDFLSIALIAVVVGVLNAFFISHWVFRWRTAMNQWYLTHWQQLRHVEGAAQRVQEDTMRFSSTLEEWGVNLIQAVMTLVAFLPVLVGLSQHVKSVPILGSLPDGLVLAALFWSLFGTLLLGLVGIKLPGLEFRNQRVEAAYRKELVYGEDDARRAAPATVRELFSRVRHNYFRLWFHYLYFNVTRILYLQVDSMFGLFLLLPTIIVGGLTLGLLQQITNVFDQVRQAFQYLITSWSTLVSLMSIYKRLRSFEQAIDD…	BacA	Cluster_5	BacA
No	Musicola_paradisiaca_Ech703	DD703_RS09075	MFKSFFPYPRLFFPSALLWALFAVVVWYVWYLPLGTHLLQFAEPLPQGVARFWSPAFLWFYSYYLICTGIFAGAWRLLRPHPWQRWSVWGSALIIFVTYFSVEVGLAVNDWYVPFYDLVQKALSAPNAVKIQDFYRELLVIFGIAMVAVLVGVMNLFFVSHYVFRWRTAMNNYYIDHWQQLRHIEGAAQRIQEDTMRFASTVESLGVDLVKSLMTLIAFLPVLIALSVHVKELPLLGAVPYGLVIAAVLWSLAGTGLLALIGIKLPGLEFNNQKVEAAYRKELVYGEDDAARATPPTVKQLFANVRKNYFRLYFHYTYFNIARVFYLQADNVFSIIVLLPSIVAGSLTLGLMTQITNVFDQVRSSFQYLINSWTTIVELMSIYKRLRSFESVICDNTSV…	BacA	Cluster_5	BacA
No	Musicola_paradisiaca_Ech703	DD703_RS16555	MNSLRRFCQLVAPLWLSRGALWLWLLLFATISLTLSVVWISVQYNNWSKAFYDALADYFRHASIRALALSYLGYTALFVLVVVCGNWLKKLLMLRWREQMTQQFEQQWLQHHAHYRLQLMPGGAPDHPDQRIAEDIRLLTEQSLTLLLSLLKNTARLLSFLAILWHLSGVQTITLGDWQLTVPGYLVWIALGYALVGSAVTHWLGAPLHHVNARLQQVEAGYRGTLLRIHDHSEQIAFYQGQKAERQRMQRHFSAIVASAFQLMGRECRLESFTTSYFRLSLIIPVFAVLPLYLLQQVSLGAIMQARAAFGYVLDAFGWFIDSYRELARWSATVGRLWELQQQLQQLPPCPTPQRRGEALIADRLQLRSPQGHALLEPVSLCLQPANWCQLQGASGSGK…	BclA	Cluster_4	Neither
No	Mycetohabitans_rhizoxinica_HKI_454	RBRH_RS04670	MSQPASGNNERITTWSLIKPYWVSDEKWIAWGLLALVVAINMTMVAVNAWFNTWQRVFFDSIQQYNYPVFKHSLLQFTAIAMAMILLGSYRTYFRQMLEFRWRQWLTTQYMHAWLSGRAYYRIERDKLADNPDQRVSVDLQELASTTLALSLDFLSTSVTLLWFSHVLWQLAGPLSFTVFGTDVTIPGYMVWTALLYAVIGSYITHRVNHPLVSINYQQQRVEADFRFSLIRLRENADQIALYEGERTEEKALQGVFGHIRDNWRMIMRYTRRLNIVVVSYSQLAIVFPFIAAAPKYFEKAVSYGGYQQTIGAFGTVSNAFSWFISSYSTLAAWRAVINRLKEFQRIMAQPQLLESTSRATEHGGIHMRMADTTVLRVQALRLLRPDGTPLSTIGSFVI…	BclA	Cluster_1	BclA
No	Mycobacterium_marinum_MMA1	HXW97_RS19600	MGPKPFTPSIDWSSAFVDSVFWVAKAWAISAVCVIAALALFKFFTPWGRQFWRITSEYFIGPKSIRVWLMLGVLLFSVVLAVRLNVLFSYQGNDMYTALQKAFQGTAASDEAVKRSGVRGFWMSIGVFSVMAVIHVARVMADIYLTQRFIIAWRVWLTDHLTKDWLKGRAYYRDLFIDETIDNPDQRIQQDIDVFTAGAGGTPNQPSNGTASTLLFGAVQSIISVISFTAILWNLSGTLNIFGLSFPRAMFWTVLIYVLVATIISFVIGRPLIWLSFRNEKLNAAFRYALVRLRDAAEAVGFYRGERVEGAQLERRFLPVIRNYRRYVRRSIAFNGWNLSVSQTIVPLPWVIQAPRLFAGQIDFGDVGQTATAFGNIHDSLSFFRNNYDAFASFRAAII…	Mycobacterium_BacA	Cluster_1	BclA
No	_Mycobacterium_stephanolepidis_NJB0901	MSTE_RS05120	MVQPSLDWPGEPLRSLVWTLQAWAVTMVVFLAVAFAIARFTQWGQQFWRVNAPFFRGRDSWRTWALLAFIMWHTVYMARVTVIFTYQYKDLMNALQVGSEALVTHNSALLADARQAFFTSFAISGILVVLTVTYTVVDFFLRRVFAIRWRVWLNTRLVDDWMSKDAFYRNRFLDVPVENPDQRIQIDIETHTTKSVDLTLGAVNKTLLIVMFTGVLWQLSGPLLLWGIEIPRAMVFIAFVFSITVTVIAFWIGRPLVRLNFLNERFSASFRYALVRLRDSSERVAFYRGGERERRLLHSRFAEIIANMWRIVYAQLRLNGWNRGIGDVTTGMIPYIVQAPRFFTGQIKVGDLLQTVAAFGNVCGAMSFFRDSYDEFTVYRAALLRIDQMLDSDHRAREL…	Mycobacterium_BacA	Cluster_1	BclA
No	_Mycobacterium_stephanolepidis_NJB0901	MSTE_RS16660	MKTATDWGTEVWRSLIWIGWVWPVTMVVFLTVAFLIIRFTQWGRQFWRITGLYFTSRDGRGGLILLALVLLSVVVNVRLSVVFTYYYNDMSASIQYIVQALARDGSGMSDAKAFFWLNIRRFCLLAGINIALVVTDLYLLQAFIIRWRVWLTERITADWLSKRAFYRSRFIDNTIDNPDQRIQADINNFVAMSVAPEQLQSSSLHLAFGAVNACISLPSFTIILWGLSGPLNIFGYEMPRALVFLTYIYVIVTTLIAFRIGRPLIRRYFLNERLNAMFRYALVRLRDTSEAVAFYRGEKAEAKQLKGRFDGIIDNFWQLVYRSMGFTGWNFAVSQTAAVFNSVLQVPRLIAGQITYGDVSQSASAAGQLQTSLSFFRNAYDNFAAYRATVMRLDGLLHA…	Mycobacterium_BacA	Cluster_1	BclA
No	Mycobacteroides_abscessus_GZ002	EFV83_RS03090	MKTATDWGTELWRSLVWIGWVWPLTAAIFVTIAFLIIQFTQWGRQFWRITGQYFTTRAGRGGLVLLGLVLLSVVVNVRLSVVFTYYYNDMSASIQYIVQALARDGQGMPEAKAFFWLNIRRFCLLAGINIAVVVTDFYLLQAFIIRWRVWLTERITVDWLSKRAFYRSRFIDNTIDNPDQRIQADINNFVAMSSAPEQLQSSSLHLAFGAVNACISLPSFTIILWNLSGPLNIFGYEMPRALVFLTYIYVIVTTLIAFRIGRPLIRRFFLNERLNAMFRYALVRLRDTSESVAFYRGERAESKQLKSRFDAIIANFWQLVYRSMGFTGWNFAVSQTAAVFNSVLQVPRLIAGQITYGDVSQSASAVGQLQTSLSFFRNAYDNFAAYRATVMRLDGLLTA…	Mycobacterium_BacA	Cluster_1	BclA
No	Mycobacteroides_abscessus_GZ002	EFV83_RS16485	MVQPSLDWPGEPLRSLVWTLQAWAVTMLVFLAVAVIVARFTQWGQQFWRVNAPFFWGRGTWRTWALLAFVMWHTVYMARVAVIFTYQYKDLMNALQVGSEALVTHDSALLTDARQAFFTSFAISGVLVVLTVTYTVVDLFLRRVFAIRWRVWLNTRLVDDWMSKDAFYRNRFLDPPVENPDQRIQNDIETHTTKSVDLVLGAVNKTLLIVMFTGVLWQLSGPLLLWGFEIPRAMVFIAFVFSITVTVLAFWIGRPLVRLNFLNERYGASFRYALVRLRDSAERVAFYRGGERERRLLHSRFNEIIANMWRIVFAQLRLNGWNRGVGDVTTGMIPYIVQAPRFFAGQIKVGDLLQTVAAFGNVCGAMSFFRDSYDEFTVYRAALLRIDQMLDSDHRAREL…	Mycobacterium_BacA	Cluster_1	BclA
No	Mycolicibacterium_vanbaalenii_PYR_1	MVAN_RS15875	MDTVDTGTFQPTLDWGREYLNSLIWVATTFALTTLCLLVVLVGLARFTEWGRQFWRITGDFFTGRRSAAAWLLVAVLLLSVIVSVRINVLLTYYVNDLFTSLQVAFQGGMSSGVAGFWASMRVFAVLAVCFVVRLLADMYLTQRFMMRWRVWLSRRFIDDWLGDLAYYRAQFAGRPIDNPDQRIQQDVDVFTAGVGGNTNNPIYNSSNTLLFGAVEAVLSVLSFGPILWRLSEPVTLGGLTLPRALFWIVIVYVLVATIVAFAIGRPLIRLSYLNELRNAGFRYALVRVRDAGAAIGLYRGEPAERSVLKSRLDSVMDNYRGWLHRMMLYFGWNVSVSQTINPLPWLVQAQGLFAQRITFGDVWQSSNAFGAIHDSLSFFRNAYDQFASYRAAIIRLDG…	Mycobacterium_BacA	Cluster_1	BclA
No	Mycolicibacterium_vanbaalenii_PYR_1	MVAN_RS15880	METFTPTLDWGNELWTSLWWIAQGWAYAAVATIVVLALIVRFTTWGRQFWRVTRGYFTGPESLIVWLWLAVILLLVILSVRLSVLFSFQGNDMMTSFQVIASGVGAGDDAVKQSGGDGFWMSMGVFAVLAVINVVSIMVDLLLTQRFMLRWRTWLTDRLTGDWLDGKAYYRSRFIDDTIDNPDQRIQADIDIFTAGVGPLPNMPNNTSGSTLLFGAVSSIAAMISFTTILWNLSGPVTLPFVGFELPKAMFVIGIVYILFATVVAFVIGRPIITLSFNNEKFNAAFRYALVRLRDAAEAVAFYRGEIAERTGLRRRFGPIVENYKKYVNRMAGFLGWNLSISQAQELIPYIVQFPRFFSGEITLGQLSQTAGAFREILTGLSFFRNAYDQFAGYRAAII…	Mycobacterium_BacA	Cluster_1	BclA
No	Mycolicibacter_sinensis_JDM601	JDM601_RS09685	MDSKLFNPSIDWSHALPDSLLWIAMAWSISAVCVVAVVVLLRMSTRWGRQFWEITGGYFTGRDSARVWLMLGVLLLSVITAVRLNVLFSFQGNDMYSSLQTAFQGAAGGDEAVKQSGVHGFWVSIGIFSLMAVLHVARVMLDIYLTQHFMVNWRIWLTDRLTGDWLEGRAYYRARFVKTPLDPAVGEAVEGAIDNPDQRIQQDIDIFTAGNGANPNAPANGTGGTLLFGAVQSMVTVVSFTAILWNLSGTLTVLGVDIPRAMFLIVLLYVAIATVVAFWIGRPLIRLSFRNELTNAAFRYALVRVRDSAESIAFYRGEVAERLQLRERFGGIIDNYLKFVNRTIGFAGWNLSVSQAIVPLPWVIQAPRLFSGQIMFGGVAQTATAFGNISDSLSFFRNA…	Mycobacterium_BacA	Cluster_1	BclA
No	Neisseria_meningitidis_11_7	CCD84_RS04350	MQKWQTELYSTPLWLCLTPKSTVKVLLLITVMVTLLLTEVRLNVLSTFMSKGLYDSMQDLNASAFWMFAAMNAGVVLIRAFNNVVNDFLDQGLAIKWSEQLNEVLTTRWLADKNYYRLQMRRHAPDNIDQRIQQDAQDFIASTIEFVRGMVNSVVTSLEFAVVLWGLAGILTVFGFDIPRGIVWLVFIFVILATFIAMWIGNPLIRYNYENEKLNGDYRYSLIRVRDHAESVAFYNGEQHEHGRLSDRFKAIIRNRWRIARQSVCLSGFNDMFTNGIKLFPIILQAPRLFAGQIKIGDIQQTVQAFARLQNALSFFRMFYNKFTAYRARLERLYGFLLSTEEQHSARQPEISEVSDGIALECKAAAAFARIGGSFCTAEA	Mycobacterium_BacA	Cluster_1	BclA
No	Neorhizobium_galegae_HAMBI_540	RG540_RS12930	MFHSFFPRPKLFALSGVVWAIVTILAWYFVFDGVGASFGYVMPEREPYDLSYFLVPANLWFYAYFAVCLLLFGGTWSVIAHDHPWKRWSVWGSLLIIAVTYFGVQVSVVINNWRRPFGDLLQNALSKQPGITAWNFYDLQIVFAQIVFLSMAVSILTDFFTSHYIFRWRTAMNDFYMSKWEKLRHIEGASQRVQEDTMRFSATLEGLGINLINAVMTLVVFLPILFALSGYVSELPFIGEVPHALFWLAIFWSAFGTILLATVGIKLPGLNFRNQRVEAAYRKELVYGEDHADRARPATINELYSNVRRNYFRMYFHYLYFNVARYFYIQADAVFLLLMLVPTIVAGKITYGIYQQIATAFGQVSNSFQYLVTSWTTIIELLSIHKRLKAFEAAIDDQP…	BacA	Cluster_5	BacA
No	Neorhizobium_galegae_HAMBI_540	RG540_RS15345	MGKAFWNAPVRNRVLVLISALLIIIFATTYATYRLNEWNGPFYDALERRDMPEFLNQLVVFGIIAFSLTLLNVVQQWLNQITAMRMREGLARDLADVWLKPGRALKLGGAGAIASNPDQRLHEDTRILAENTTALAIGLVNSTILLASFIGVLWAISSDFAFHFGSRTISIPGYMVWTTILYALLGSVLSNVVGNLLPRLNAERYAREADLRAALVRANENLKPITLARGEASERVRVDFAIEGVLGMLRKLAWALANLTWVSAGFGWLALVAPIIIASPMYFSGELSFGGLMMAVGAFNQVNQALRWYVVNFSVIADWRATLNRVSSFRHALLTMDTQAGEGGVIAYREAHQGEGISVCGVTVYGAPEQGEAGHGVRVVEGDCAIKPGERVMINGDPG…	ExsE	Cluster_2	Neither
No	Nitrobacter_hamburgensis_X14	NHAM_RS20435	MPKPPILEVVTETGHAVEPPPPEILEPDADLSPDEIEQARKDYLLTRFWISAKGFWGANGGKLAWVFSLGLIALIITNVAFQYAINVWNRAIFDAIEKRDAATVFYLTGVFFPLASGSVALGVFQVFARMGIQRRWRAWLTDSVVSRWLTNGRYYQLNLVSGDHENPEYRIAEDLRVATDAPVDFASGVISAFLSAATFIVVLWTIGGALTLTVGGSTFTVPGFLVVAAVIYAGVTSGSMVYIGRHFVAVSESKNQAEAEYRYALTRVRENGESIALLGGEEEERDGINKTFASVIKQWALLCGQHMRTTIVSQGSSLIAPVIPLLLCAPKFLDGSMTLGQVMQAASAFTIVQSAFGWLVDNYPRLADWNACARRIASLMMSIDGLDRAERGDGIGRIQ…	Bradyrhizobium_homologous_clade	Cluster_3	Neither
No	Nitrogeniibacter_aestuarii_H1_1_2A	J0W34_RS00440	MAVRPVPEHVATMFHSFFPRPKLFFFSFLLWASACIGAWYGFAADLGQHLGLHFPGAVAATDNAEVQSTINLWLYQYMLVAYLAFMIPWSFFGKQPWAKWSVFGSGLIVFITWFQVEVSVMLNEWYGGFYDLIQNALSKPGTVQIGDYFSELATVAWIIMIAVAVAVFNRFFVSHFVFRWRTAMTDYYTKHWQRLRHIEGASQRIQEDTMRFATIVENLGVSLLESIMTLIAFLPILWLLSEQVKELPLIGEVPHALVFVAIIWSIFGTFLLGLAGIKLPGLEFKNQRVEAAYRKELVLGEDHEHRAHPLTLGELFADVRQNYFRLYFHYLYFNVVRFGYINIGQFVPLIALAPSIVAGAFTLGVMQRILNAFNQVENSFQYLVNSWTTIVELLSIHKR…	BacA	Cluster_5	BacA
No	Nitrospirillum_amazonense_CBAmC	Y958_RS15655	MSTSNHTVKEARPQAGLPSVSTEVRIRHFLKLLTSYWLSSDWMFAWFGTAFLLGSKYIVIYMSVQANSWQHSFYDVVQNKQVDLFIPEIIKFFLINGCSAVVLVLDVYFYGMFSMRWRTFLTTEYVARWMKNNGFYSMERAALIDNPDQRIAEDIKDFTNSVMAIVVGLFGSITAGISFGSVLWSAAAPIRFLIAGYHISIPGDMLWYSLLYTVLTTGAIIWVGRPLISRTMRQQQVEADFRFGLIYIRRNAEQIAFLDAAPTEVQSLREAFDRIKKNYHRLILAQMGINATGHIFDSVGKLLPVFLTIPKYFAGTLTFGGVMAAQDAFRQMTSSLSFFYQAFQSFAQQIANVNRIWAFDQVLERGGASGIQVIKEDSREIAARDLRLDFYHNASLTIG…	BclA	Unclustered	Neither
No	Nocardia_farcinica_IFM_10152	NFA_RS03940	MGSSGLETSRDWGNEFVESLKWLGIAFTATAVGFTIVVALLLTLTRWGRQFWSVSGGYFRGPGAWRTLLFVGALLFMTLVVVRLNVLLSYWGNDMFSSLQAGGSAFAAGDSAALDQAEDAFWKSMIVFTVLIVVWIVNQLVNLYASMAFDIRWRVWLTEHVTTDWLRDRAFYRSRFIDNTIDNPDQRVQQDITTFVNQSRVLSLGAVEAVVSIVSFTKILWDLSGPMTLLGVTIPRDAVFLVLIYVLGTTFIAFWIGRPLIRINFLLERMTANFRYALVRVRDSAESVAFYRGEGTERRGLLARFAEVIRVQWKYVFRYLKFQGWNFTVTQAAVIFPYLIQAPRFFDGAVSLGGVNQTVTAFGNIHDSLSFFRNAYDEFAAYRAALIRIDGLLVAGDDS…	Mycobacterium_BacA	Cluster_1	BclA
No	Nodularia_spumigena_UHCC_0039	BMF81_RS02615	MKNSAMSDKFDYGLLRQFGRIVKLYWLSSQKWQAIASLILLIFLSFISTAIMVGVSIFLGELESSLAAVDNNRFLQAVLTFLGILLIGVPILSLKVYVQSRLSLSWRQWLTEYFLHQYLHQRNFYELTITADIDNPDQRIGEDIENFTQQSLYFAVVLWDSILLLIAFSGVLWRISPALMVFLIIYAIAGTVITTIVFGRTLVGINFEQLKREADFRYGLIRVRDHAEAIAFYQGEAVEYQELWQRFLRVFSNFTHLIRWQLGLDLFQNSYQYITFLLPTFILAPQILTGELELGVSTQAGVAFRSILIALGLVVSQFEQLSNLAAAVTRLDELQNSLKELQNPTHLSQPRLNTVESSGISFENVTLQTPDYQKILVQDLSFSISPGQSLLITGKSGVG…	BclA	Cluster_6	BclA
No	Nodularia_spumigena_UHCC_0039	BMF81_RS02620	MGLRNRQIWQIVQPYWLSRWRESKIAIAQLIMLVILSLGSSYFIIFEIFQRGELTSSLAAQNANRFYQAFWFFSGVVIINILFISLKNYIQAQLSLDWRKWVTSDYLQEYFQQQAFYQLLTNSNIDNPDQRLAEDIKNVTQTLVALFVILLDSLVQLIGFIGVLWLISPILMYSLVIYAGLGSLLTTLVFGKVLMGINLEKLKREADFRYGLVRVRENAESIAFYGGQNQELQQIKQKFIRVFANIKRLIRWQFQLNVFQNGYQFITFILPFIILAPRIFDRELEIGAVTQAQAAFERVGLALGLIITQFNQISVLAAGTQRLTELKNGIQKLSSLPPEDKIKILENRYIAVKNLTLETPKQISLIKDLSLTVQPGESLIIVGVSGVGKTSLLRAIAGL…	ExsE	Cluster_6	BclA
No	Nodularia_spumigena_UHCC_0039	BMF81_RS04740	MQTEVIQSQPSTNPFSALTQFWENVKAITEPYWYPSKSGGRAFSDVMRSWGMLILLLLLIIALVSLNVFTNFLNRYLVDVIIVEQNVSNFFKAILVYSVALVFVTLLVGVSKLLRKQIALDWYQWLNNHTLSKYLGNQAYYKINFQADIDNPDQRIAQEIEPITRNALTFSATFLEKILELIAFLIILWTISQKVAIILFVYTIVGNVISTYLTGELNKINQEEIQSKGDYSYALTHVRNHSESIAFFRGEKQESNIIGKRFNHFIQIYQRKIKWERNIDIFNRGYQGVIEIFPFLILGPLYMRGDLGFGEISQASLTAYLFSLSLSELINEFGISGQFSSYIERLAEFSSAVEAVAKQSENVNTITTVEDNHISFENVTLQTPNYERVIVEDLSLSVK…	BclA	Cluster_6	BclA
No	Nodularia_spumigena_UHCC_0039	BMF81_RS06210	MSTTTPQPKRLDPELWHKFLKVAKPYWFSEQKWKARGLLGLLLLLALAVNAINVGISFIFRNIDTSLATFPQTKDASIFWRFITLYAGLLVLGTPIVVMYGYIQDKLGLQWREWLTNHFLDKYFQNRAYYQINFNQKIDNPDQRIAEDIRSFTRTSLSFTLLILTSIITLISFTGVLLSISVSLSVALVIYAILGTVVTAGIGQRLIGINYNQLKREADFRYGLIHVRDNAESIAFYQGETEEILQLKQRFMRAILNFDLLINWQRNLGFFTTSYNYFVSALPYLVIAPIYFAGETDFGTFTQAAIAFSQIFSALSVVVGQFESLTAFAAGIERMGDLDEVLETSDQQQPGIRTIDVTEDSRIELRSVTLMTPNYERTLVRDLPFMLQPGEGLVIVGNS…	BclA	Cluster_6	BclA
No	Nonomuraea_coxensis_DSM_45129	Nocox_RS19375	MELFTPTLDWSSELWTSLLWIAKAWAIAAVCALAVLVLIGLTTTWGRQFWHITGAYFTGRDSVRVWLGLGALLLSVVTGVRLDVLFSYQGNDMLSSLQVAVQGIAVGKAPVRDSGEQGFWTSLGIFCVLAAVHIARLLLDLFLFQRFVLAWRAWLTDRLTGDWLDGKAYYRSRFIDDTIDNPDQRIQADIDVLTAGYGPLPNLPSNGGTAGTLLFGAISAVISIVSFTAILWNLSGTLSLFGTEIPRAMFWIGLVYVLFASVVAFWIGRPIIWLAFRNEKYNAAFRYALVRLRDAAEAVAFYRGEVAERTGLRRLFAPVVANYKRYLNRTIGFNGWNLAISQSIVPLPYVLQAPRLFAAEIRLGDLTQSASAFNEIQSGLSFFRNAYDAFAGYRAAIIR…	Mycobacterium_BacA	Cluster_1	BclA
No	Nostoc_punctiforme_ATCC_29133_PCC_73102	NPUN_RS12375	MQAKTVHNQPITNTPSAFTQFWEDVKAIAGPYWYPTEARGRAFPDVIRAWGMLIILILLIIMLVGVTAFNSFVSRYLLDIITEEKDFNEFINTLLVYGAALVCVTLLVGFSKFVRKQIALDWYQWLNNHILEKYLSNRAYYKINFKSNIDNPDQRISQEIEPLIRNALTFSATFLEKVLEMATFLVILWSLSQFVAVVLVVYTIIGNLIAVYLAQELNKIKQEELEFDADYTYGLTHVRNHAESIAFFQGEKQELNIIKRRFNNIIKSAKRKINWELTQDIFNRGYQAVIQIFPFIVFGPLQIRGEIEFGEIAQASLACNLFATAMAELIREFATSGRFSSYVQRLGEFSDAIEFVNKEPEKVSTIKTIEENHLAFENVTLQTPNYEQVIVEDLSLSVQ…	BclA	Cluster_6	BclA
No	_Ochrobactrum_quorumnocens_A44	CES85_RS11390	MFVSFFPRPKLFFSSALLWTILAVLGWYEGGAKLGGMVGLPPAAADAAPIIGASIFWSAPFLWFYVYFAVVALAFYTLWAWFSPHPWQRWSILGSALILFTTYFSVQVSVAVNAWYGPFYDMVQKALSTPGAVSAADFYWGALDFAGIAFLAITIGVLSMFFVSHYIFRWRTAMNNYYMLHWQKLRHIEGAAQRVQEDTMRFSTTLEQLGVSLVKSVMTLIAFLPVLFTFSEKVSELPIIGTIPHALVWAAIVWAIFGTAFLALVGIKLPGLEFNNQRVEAAYRKELVYGEDHANRAEPITMGELFSNVRHNYFRLYFHYVYFNVARIFYLQADNIFPLLILIPSIVAGKLTLGLMSQISNVFEQVRTSFQYLVNSWTTIIELLSIYKRLRGFEAAIDG…	BacA	Cluster_5	BacA
No	_Ochrobactrum_quorumnocens_A44	CES85_RS17325	MQDGSDLFSQARMMMSAFWVSPVRNQLIALGTGIFVLIVLIAVGQVAINRWNVPFYNALSDRNLSAFFHQLLIFFAIAGSVLLLNVSQTWLNQMFKLKLREGLARDLVGEWLQPGRAFRLAKAGEIGVNPDQRLQEDARHLAETTSDLGINLLQSTVILVSFVGVLWSLSSGFVFHLWGYSFSIPGYMVWAAVFYAGSASLLSWFVGRSLVNHNANRYAREADFRFSLMRVNEHIDAVTLARGEADERRRLDLDLDAVLVAIKRIVIATTNLTWVTAGYGWFTIVAPILVAAPVYFSGGLTFGGLMMAVGAFTQVHNSLRWFVDNFGAIADWRATLLRVASFRQAILRMDEIGHIDRQIVLETNEDERLTIEALSIAVPDGCLNLVETNVSIGPGERLF…	ExsE	Cluster_2	Neither
No	_Ochrobactrum_quorumnocens_A44	CES85_RS06170	MSQMTSFWGLMRAYWVSERWKEAWGLTIAIFIFTAFISKTTVWVAEASGLLMNSIVNVKSAPVQNPLMAIAMNAGLLILLMLAKDVTLVGFRHLLSTTLHRKWRKWLNDSFSNALLDSNHTHFHLQQGKGANLPDNVDQRLQESIKGMTGGAIGLVMGVVGVVLSAFFVGQKLLEISTEVTGLEFLGSYGGAILAFAAIIIYVPIGTLIAIKIGRQLERLNLGMQKAEGSYRGEWTTLLRRSFQISASEGEAVQRSVNKRLYKDVDGTWNKLNRFDAAYLAFSQAYGFMSNRIIAYIPGLVPYMSGAVSFRNYVTGAELVAAMINDCSWFIQVMPAIANLRANAGRVTGLAQAIDNVQEPSEFYASSGVNRFTFSKQHPRFGLSVRNLTLMQGPESEAP…	ExsE	Cluster_10	Neither
No	_Ochrobactrum_quorumnocens_A44	CES85_RS07315	MLKQFWQLLKYCNSGEGKALGWLLLALIFALELVGIYTGLWLIKWTADFYNALEQRNVSDAINQIGVFWLIVLINTCLGLSGEYLQGTLKIRWREKLTATVISAWMANKAYWHLAIRKDGQKPDNPDQRIAEDCELFVKHTLTEGVGLITTIIALFSYIIVLWGLSTYALSFSVFGIDLTIPRYMLWAAFLYVFISSFMTHFFGRRLKATFVEQQKKEADFRFAMAHVRQHAGDIAVMNGESREKQILADKFSAVRENWFRLVFRQVQLGVFTFPYRHSIFKIPTFLGLPAYFAGTVTFGGLMQLGQAFSHVSTNLSWFIFKYKTLAELVSAVSRLSGFLNAIQTVGGEGQLSVAHPTHSSLHLRDVELKTPDGQNLLKISDIDIQPGKTVWLRGRSGL…	BclA	Cluster_8	Neither
No	Oricola_thermophila_MEBiC13590	HTY61_RS11010	MFQSFFPKPKLFFVSVVLWTAVIMTLWYFGAHDWGRYLGLGVATPEDNQIVGIHYFWSPTFLWLYVYYAIAVAIFAAFWFKWSPHPWQMWSIVGSSVILFATYFGVQISVALNNWRRPFFDLVQAAFTEDATTSAADFYNLIWVFASIAFMAIFVFVATRFLISHWIFRWRTAMNDYYMARWKQLRHIEGASQRVQEDTMRFAGIMEGLGVSMIDSVMTLIAFLPLLWSLSGYVTELPIVGAIPAPLFTAAILWSLFGTALLAVVGIKLPGLEFRNQRVEAAYRKELVYGEDDFERAQPMTVKELFGHVRRNYFRLYFHYMYFNVFRSLYLQADNIFVYVLLIPTIVAAGAVGFTYGIMQQVLTAFGQVSNSFQYLVNSWTTIVELLSIYKRLKAFESA…	BacA	Cluster_5	BacA
No	Oryzomicrobium_terrae_TPP412	OTERR_RS08320	MKTMDRHLLRRFWNLATPYWREDEKWTAWGLLALLVLLLLGQTRFAVLLNEQTGEFTSALAAHDADRFWGSIKICLGLLVVAVPIYACYYFVRDKLGIYWRRWLTNRFLGTYFSQRHFYELNASTEVDNPDQRIAEDINTFTQRSLYFLLVLIGALLQLVAFSNVLWSISRELVYFLVCYAVAGTLITLLLFGKVLIGLNFHQLRREADFRFSLVRIRENAESIAFYRGETQELLQVKRRFSAAFKNFNALIQSQFFLNLFQYAYALMTIVLPSVIISARVLSGELEVGSVIQAGGAFAAVLGAISVIVDNFESLSRFAAGVDRLNTFATVMAGKPGGSAHPAGVIESVEDTNLALESVTLKTPNGERTLIENLTLTIPPGEGLMIVGESGSGKSSLLR…	BclA	Cluster_6	BclA
No	Oscillatoria_acuminata_PCC_6304	OSCIL6304_RS04030	MKKLKLDFSACQRFWAVAKPYWWDSQERWKAIGLLVLVMFLLMLHAQMNVLQNSQRGEFTSALAEKNAGRFWQGVLTYLGACIMLVTFQSLNSYLEEKTRWFWRSWLTSSYLQKYMTNRNFYRLGYWTAKIDNPDQRISQDIERFCQMSLVLFMSFSSSLVNIIAFGVVLWSMSHNLVILLILYAGVGMLITTVGFGRILIPLQTEQLKQEANFRFGLVRIRENAESIAFYGGDNRELNNVKQIFKAVLSNYNKIILWETKLAFFSSGYQVITWILPAVILGPRILSGETEVGILVEAGGAFINVFNSLIVVVRMFKNITRFVAAIERLESFKQFLEEPNTSPIDENMTINTIEESSLILEHITLQTPNYQRTLVKDVSVEMQSGERLLIVGVSGCGKS…	BclA	Cluster_6	BclA
No	Ottowia_oryzae_KADR8_3	C6570_RS07620	MRLAARLAQFQRFMRQVAHLSLPYFRSDERWKARGLLLAIVLLNLGSVYMLVLLNEWNRVFYDALQNKDAAVFWAQLGRFTYLAMIFVAIAIYRFYLTQLLQLRWRAWMTRHLMGRWLQGHAFYRMELGRYAAPSAPGDAAISPNGLPAPGQRVPDNPDQRLQEDVNLFTTQTIDLSMGFLNAVVTLVSFVGILWSLSGGFSFALGGHQFTIPGFMVWMAVLYCVVGSVLTHYIGRPLIGLNFEQQRREADYRHHLMRVREYSEAIALDKGEQAEYRSLDLRFSAVLANYLKLIRKQKQLVGFTNVFGQAAVVFPMLLAAPRFFSGAIQLGELMQISSAFDRVQGALSWFVDRYDSLASWRASTERLTSFEAALSKSNVPPAQVQPAPAATNIAAIQAD…	BclA	Cluster_1	BclA
No	Oxalobacter_formigenes_HC_1	BRW83_RS05500	MNSTLKRIASLTSLCIKGPGGKIGILYCFIVLALNLVEIQLTLKMITWNKDFFSALEKYDAQAALWQIGVVGVITLASASQYLIATYIRQLVQIRWRTTLTQASLERWFSNKAYWHLNTDENSPLDNPDQRISEDCRIFVDRLTGKVLDLFTGLVGLTTYIALLWKLSAFPIAFTLFGTPVVIEHYLVWTAPIYVLISSGLTHWMGAPLMKLNVIQQHREADMRFALARIRESKEAVALENGEEAERNIIDRRYKRILENWRHLINREFILGIFTRPYFMTVLRIPLFLAFPAYLMGYVALGGLMQLGSAFTRLVTTLSWFIFSYKELAELSATANRLASFMQQAEAIGKEPSPIEWNRSADKQLHIRDLTVRDPAGENLLHLPELIVKSGEAVWIDGP…	BclA	Cluster_8	Neither
No	Paludibacterium_yongneupense_BCRC_80531	JNO49_RS15995	MNWNQELLASSLWLARAYGITLLAFGLFAWAVTRYTQWGRQFVALAGPYFSPRRSLKPLGILALILLLTLLAVRLNVLFSTWFNGMYTALQNLDAKVFWMEIAVFSVLASLHVVRSLFDFYIQQSFTLHWRQWQNEHLLGRWLDRQAYYRSQYLAQPADNPDQRLQQDVASFVTTSLDLSMGMVNALVSTVAYTLILWNLSGILNVLGLHIPRGMVFAVFLYVIVATGFAFRIGRPLVGLNFRNERLNADYRYALVRLREYAESIAFYGGEGVEGRQLRQRFARIIDNAWQIVYRSLKFQSFNFIVSQTAAVFPFIIQASRFFAKQITLGDMVQTAQAFGTLHDNLSFFRNAYDNFASYRAVLNRLSGFTEAISNAVALPEPSRHERGSELSLEGLSVR…	Mycobacterium_BacA	Cluster_1	BclA
No	Pandoraea_pnomenusa_RB_44	X636_RS22440	MSSASPDVPPPDDPATPAPTPPKHPSAWQLIRPYWVSEKRWEGRRLLALVVVLNLAVVFINVRLNAWNASFYDALDKRNWPVFKSSLVEFAILAFSFIIIATFRTYFRQMLEIRWRQWVTDATLTKWFAHQAYYRIERDHLTDNPDQRVSEDIRTLVSSSLALSLDLLTTLVSLFSFVTILWTISGAVSFALAGMNVTIPGYMVWVAALYALVGSFFIFKVGRPLVGLSYRQQQVEADFRFLLVRLRESAEQVALYRGEGAELSRLKAAFGAVRDNWWQIMVVTKRLIFANSIYAQIAIVFPIMAAAPRYFAGAFTLGVLMRIIDAFGQVSDGFSWFVNSFSTLADWKATINRLREFTRVIDAAPRAGGIDVRTADQALAFAATDLTLTLPNGAPLVDA…	BclA	Cluster_1	BclA
No	Pantoea_stewartii_ZJ_FGZX1	G5574_RS14970	MFKSFFPRPGPFFSSAAIWSLLAIFAWFGFASDLPAHFWPAFQTAIRQPLPTTVMRFIAPGELWFYGYYWLMVALFALAWRIIDNHPWQRWSVWGSALIIFVTWFGVQVGVAVNAWYGPFYDLIQKALTKAGSVQIAEFYAQVIAFLGIALIAVVIGVMNAFFISHWVFRWRTAMNNYYMHHWQRLRHVEGAAQRVQEDTMRFATTLEGWGVSFIQAIMTLVAFLPVLVALSHHVKSIPILGSIPYALVIAAVLWSLFGTALLALVGIKLPGLEFRNQRVEAAYRKELVYGEDHADRATPPTVKVLFHNVRINYFRLYFHYLYFNISRILYLQVDNVFGLFLLFPSIVAGAITLGLLNQITNVFDQVRGSFQYLITSWSTLVELMSIYKRLRSFEQILD…	BacA	Cluster_5	BacA
No	Paraburkholderia_xenovorans_LB400	BXE_RS19990	MTPNTSASHALPPDEKVSAWSLIKPYWVSEERNTAWGLLIAIIVMNLLVVWINVRLNRWSADFYNALQTKNVHDFPHLLMVFSALAFGFIILAVYGRYLRQMLGFRWRQWLTTRYLNEWLKDSAFYRIERDRLADNPDQRISDDLQSFATSTLSLTLDLLSTVVTLVSFITILWSLAGALTISLGGMPIEIPGYMVWAAALYAVVGSLIIQKVGHPLVPINYQAQKVEADFRFGLIRLRENAEQIAFYNGMETEKKNAHSLFARIRDNWWQVMKYTKRLTFVLSFYGQIAIIFPLVVAAPRYFAGAFTFGVLMQISSAFGTVSDSFSWFINSYGTLVEWRATVNRLREFKRVVHAPRLKESVSPATAHGGINLHFVDEDKLSTNALKLALPNGNPLSRI…	BclA	Cluster_1	BclA
No	Paraburkholderia_xenovorans_LB400	BXE_RS41630	MSTESMAGEACGDARALAKPVCLPAGTGHDSPALHAGVRASLRAAAQLARPFWMSERRYQAWALLAVLAGETVASAYMTVWLNAWNGRFMDALARYDAVALADIMGEFAILLATFVVLGVVAMLTGSMLQIVWRQWMTERFLDAWLGDSAFYRIERDQQVDNPDQRIVQDIDQFVTASCTLSVGLLSTLVRLVSFSLILWRLSGPLNMHVAHRVVSVPGYMLWAALIFASLTSCVTHWIGRPLMRLNFNKEGAEAHFRFMAASIREYAEQIALYRGASAEGRRMRASFDAIRGNFWQIVRFNLRFNPLTTAIIYISMIVPTFVVLPRYMAHAVTLGGMMRLSGSFAAVNGALSWFVQNYQALQGYRAIVARLDGLERAIASRQSQGAEDAGSIVCSVDT…	BclA	Cluster_1	BclA
No	Paracoccus_aminophilus_JCM_7686	JCM7686_RS18175	MADATTGGAGEGGRVPERAPDRPSRPSSQRPTLRLTLRRAARLTRAACLGPGAWKAGLLFATILSLSFVEIWISLRQIDWYRDFYNALEKVDAAAAVHQIGIFCILTASGVVTFLIGDYLQKALQLRLRTRLTVQAIDHWLGNRAYWLLRPGFGATPVENPDQRVAEDCRQFVEKILEYSLELISKVVALVSYVALLWSLSSFVLAITVFGFGIEIPRYMVWLAPIYVGLASLVIHLGGRALKRVYFTRERAEADFRHALIQIRASADLVAQTQGEAAEKRRLDQRFGQIELNWRRLMRREFLFYLFHRPYQTTILRVPTFFALPAYLAGAVTLGGMMQLANAFGSVTQTLSWFIFRYRALAEFVAVCERLDGLMQNARAPEPLPGAAQKIDRVASADG…	BclA	Cluster_8	Neither
No	Paradevosia_shaoguanensis_J5_3	JNE37_RS16575	MFRSFFPVPKIFFLSAVAWLLFSVLVWFTVGENVRSVISIDHLVTPTVCANAAPEPPSGARPVPTEAAPAAAAAASPDTAQPNCVAEDTNFLNGDRIWLYEFVLLTAFLFCLFWFFYKRNEWYWWSVVGTTGILLVIYFNVQVDAFVNDWSGTFFNMVQQALSKPRSVAPADFYGQVFIMFAVILPNILVLVLLNFFTSHYVFRWRKAMNAYYMQYWQSIRTIEGAAQRVQEDTMRFASIVEDLGTSFFSSLITLVVFLPLLWTLSQNITELPILGPVPGSLVWVALIAAALGTVLLAIVGVKLPGLNFANQRVEAAYRKELVFGEDNATRAEPLTTKELFANVQKNYFRLYFHYTYFNLARYGYLNLVGYVPLLALSPSILAGTLTLGLYQQVQLAFS…	BacA	Cluster_5	BacA
No	Pararhodospirillum_photometricum_DSM_122	RSPPHO_RS04900	MSDAPACPRPDLSPFTHRFLKLAGPFWLADKPRPLTERAPDKYRHLKARALTLGLVVLTVGQVLIPVAINKWSALLFDTLEQRNVAQLPSLIAWLSGVLVYAMGVNAGHLWVKREILYRWREWLTKEILRHWMDNGRQYEVSHQPGLEGKEDNPDGRIAEDIRISTEAAVDLCHSLFYCVLLLASFTQILWSLSGEMTVHLGSFAIPLPGSLVWIALLYAATGTSAALLLGRPLVRAVNLRQTREANFRFGLIRARENAETIALLDGETGERRRLYQLFEAIGQAWSRQTAALRNITAFTSGYSTLSGVFPILVVAPRYISGSITLGTLMQTAQAFQQMSAALSWPIDNLARVAEWRASVERVLALKEALEITASPVSCRGQEGITLIRNGGSALAFHE…	ExsE	Cluster_3	Neither
No	Parasynechococcus_marenigrum_WH_8102	TX72_RS01660	MESRQGLRGQLNKLRNLAQPFFLPLDQASGWQFVGLLVALLFCVGGLVLVALTGLIGLFEQLLPEVTEKYFGGVSSTIAGIWSSAWGVVFSGLFLMGGAAFLAMRQQLRNRRWLHWLMLGVIVLMLLTVNGINAGIGFIARDLTNALVAKQEDGFYRILIIYACCFVVALPIRVSQIFFTFKLGIIWRDWLSRSLIGDYMRNRAYYVLNPNDEQATDVDNPDQRITDDTRSFTSQSLQFTLGVFDALLTFSLNILILWSISTTLTLSLFGYASFATAVLVISGRKLVKINFDQLRYEADFRYGLVHIRNNAESIAFYSGEEPEAAETERRLGSVVRNFNLLIIWRVIIDVMRRSIGYAGNFFPYLVMAVPYFAGEIDYGGFIQANFAFGMVEGSLFYVV…	BclA	Cluster_6	BclA
No	Pasteurella_multocida_Pm70	PM_RS00205	MMGSQLQGFFTQLFHLARIFWGDKKNWSSWIILATVIAIGVFIVSLNVMINDWSKHFYDTLAELNVQLILPLIQEYLIYVALYILVSVYRSWLRKLLIIRWRQAMTEHFVERWFSKKIFYKLAQENKMDNPDQRIAEDIHLFAKYSLELTVSFVLNFVQLGSFLMILWNLSGSPTFNLFGYDIVIKGYLVWVAIIYAFLGSVVTHLIGRKLHPLNYSQQVYEATFRGNLVRRHEHAEQIALYGGEQTEKRKLADEFAHIVKNWRAIMDKERNLGFFTVGYSRFSSMLPVLCAIPLLLLKIITFGGLMQIRSAFGTVLSSLSWFIYAYTILPEWSATISRLAQFNREIEQFEKSYCTPQSPKKAMISVENLSLFTSDHQLLLKNIQFSVQEKEWLHLKGQ…	BclA	Cluster_4	Neither
No	Pasteurella_multocida_Pm70	PM_RS05595	MDWSQELYDSFIWLLKSLSLTTLLFPLTVYILAKTTQWGRQFWLLAEDYFHPKHNLLPLFYFMIIVFFNLLSVRIDILVSNWYNALYKSLQDMNETVFWQQMVVFAVIASSSITNALLTYYLSKRFLIHWRMWLNNRMLNKWTENQAYYKTQYVEAQLDNPDQRIQQDVSSFVSTSLDFATGLISSIVSIIAFTIILWNLSGPMTIANIEIPHAMVFLVFIYVLFSSIVAFKIGRPLIQLNFANERLNANYRYSLIRLKEYAESIAFYRGEKMEKRLLTTQFNQVIDNVWQVIYRTLKLSGFNLIITQISVVFPLVIQVTRYFRQQITLGDLMQTSSAFGRVQSSLSFFRNSYDDFAAYRAVLNRLTGFHSAIKAANRPSKLVFTESRHDIGFHDLKVE…	Mycobacterium_BacA	Cluster_1	BclA
No	Pectinatus_frisingensis_MB139	F8M42_RS05255	MYDKYGIKKSAWIFYFLFKDYWQSKEKWKARGLLSAVIVMNLVSVYILLLLTSWYNEFYTILQNYSYQNFWQSIGKFSFLAFLFILLAVYALYLQQMLQIKWRTWMTAHYLDAWLENQTYYRLQSAIRDTDNPDQRIQEDINLFVNLTLNLGIGLFKQLVTLIAFIAMLWQLSGSFSFSFNGQTVQIYGFMVWVTIIYSIIGTLLTHKVGHQLIGLNFNQQKYEADFRFSLMRIRENSECVAFYKGEQPEKVNFKNRFIFVINNFRQIMNRQKILTGMTVSYSQLAIILPILIAAPRYFGEMMPIGWLIQTLTAFGKVQDALSYLVNSYTDIAQWSSVIRRLGSFTEHMCEIKKIESPVEKSTAANLEISGLTVNLPQGKSLISDLNIRLPAGESLIIT…	BclA	Cluster_1	BclA
No	Pectobacterium_atrosepticum_21A	GZ59_RS03935	MKKMAAQFVDLCRPFWRGKQGWLALLLLITATSMGWAIVYLNVLLNDWSKTFYDALGSFDSSVLLSLMKEYGIYILIYIVVFVHQDWFTRWLIIRWRSALTEELVNSWLAKRAFYRMSLAGKIDNPDQRIAEDISLFVDKTVSLVVSFLVVTAQLSSFVIILWELSGVQRFTLFGEEWVIKGYLVWAVILYTVFGTLITHLIGKRLHGINYEKQRAEADFRASLLRKHDNAEQIALYGGEQQEKSHLQRQFSVIVSNWWRSMNTERNLGFFTTGYMRISLIVPIFAALPAFLSKTVTLGGLMQIRGAFAQVHSALSWFIRMYKELVELSASMERLSQFKQEIKRHQSEQEVAPVGERLQVDQLSFTTPQGSPLLQNVDLSCDAGSWSKLSGRSGLGKST…	ExsE	Cluster_4	Neither
No	Pectobacterium_atrosepticum_21A	GZ59_RS06275	MNASETSTTRPGIGQILMPYWQTSEKYLALFILAVIISINLGTAYISVEANRVSGKFTDALIGLDWEQIKPLFIFSFILGLSVMMLRWVNVLSQGYLALRWRTWMTLHYIRRWTGTSAYYEIERDGALSNIDQRIADDVNELVSASLNFFLSLISVVISTVTYTALLWSVSGVLRFSFMGSDWAISGYMVYALYIEYILQVALSHWLGKALIKLNMDQQNAEGDFRFLGVQLRENAEQIAFYQGGSREGERLAQRFARVRDNALSVLLRGFKVSFGQSLFSHFLSPLPTLLALPQLLRGEITFGDLTRIQMAYGSLGATLSYFMQAYQAFTRWLALTKRLQDMDAALNKSVRTSSPIRVTEHDGLGFSCENLRLLTPDGRALTALDDWQVLPGERWMIN…	BclA	Cluster_1	BclA
No	Pelagibacterium_halotolerans_ANSP101	HKM20_RS07840	MFRSFFPVPKLFFSSLLGVMLVAILAWTSIGPTLQPYLSIDRLILPPACAPTEAEAPPGVGDTAQAVPGAELTEPDLPDSSVTQSDSPAASEVRCLPEGSFLTAERVWFYQYLLILAAAFCVFWYFYKRNEWYWWSVVSTVAIMLLVYFNVQVDAFINNWQGRFFNTMQMALTEPGSVTPEEFYGQIMEAFVVLMPRIIVAVIVAFYTAHYVFRWRKAMNSYYMAWWPSIRTTEGAAQRVQEDTMRFASITEDLGVAFLDSLITLVVFIPLLWTLSQNVTSLPLIGDVPGSLVWVALLSAAFGTVLLALVGFKLPGLNFENQKVEAAYRKELVYGEDHEEYAQPATWKELFANVQKNYFRLYWHYTYFNLARYGYLNLAGYIPLLALSPSILAGALTLG…	BacA	Cluster_5	BacA
No	Pelistega_ratti_NLN63	F9B76_RS00880	MKTDWQTALYHTPLWLLYALLTVSGIFIVFAFCIRKTTFGQKFWLITKPCLDQSNRLKVISLILVLFLLVLLEVRISVLNTYFYNGLYSSLQHGDANAFWFFASINALLVIFKIIHYLLDYLMTQVFEIRWLEKLNHEMLSRWLSHKNYYRIKYEKELPDNIDQRIEQDAREFITGTVEMVRGVINSLVSIIEFTIILWGLSGILAIFGLHIPKGVVYFIYLFIITATVISVWIGSPLVRLNFEKEHFSGDYRYSLIRVRDHAESIAFYHGETREFNHLTDRFNTIIKNRWLIVKRMLGLDGFNTGVTQIAMILPLILQAPRFFAGQIQLGDMHQTVQAFNRLMRALSFFRLFYEDFTLYQARLNRLAGFIHKLHELKTTEIHTPIECANYVALHDFGF…	Mycobacterium_BacA	Cluster_1	BclA
No	Pelistega_ratti_NLN63	F9B76_RS01360	MDWTKELLESALWVGSAFLISSLLLVIIGFILIKTTKWAAQFWQLSGHYFNPVKNPLTVFTFAFILLLSLFGVRISVLFSNWYNVMYSALQKLDEHTFWVQSVVFAVLASIHIVRALLSYYLQQRFTIKWRETLNNTLLDRWMAKKNYYRLYYLPDAADNPDQRIQQDILSFAQLSLELVLGVISSMVSAVAFTIILWNLSGEIQILGFTIDRGMVFALFIYVLVATVFAFKIGRPLIQLNFLNERLNANYRYSLIRVREYADSIAVYAGEKIEQNQLAQRFTNVINNMWDIVHRNIKFQGFNFFITQTSAIFPFILQAPRYFAGKLDLGGMVQTAQAFGNLSDNLSFFRNAYDSFAQYRAVLDRLTGFQYNLEQAEDLPTPNIEEQGDMIRLENVSVS…	Mycobacterium_BacA	Cluster_1	BclA
No	Peteryoungia_desertarenae_ADMK78	FE840_RS01165	MFKSFFPKPSIFFPSVVLWSIIAIIMWYLFFEDLGAVFGMGPYPADLPPMIGVSTFWSGPFLWFYLYFALVVGLFAAFWFIVSPHPWQTWSILGSALILFVTYFQVQVSVAINNWYGPFWDMVQAAVSQSRPVTAGEFYGQLAVFLQIALVAVAVAVMTRFFVSHYIFRWRTAMNDYYMSQWPKLRFIEGASQRVQEDTMRFSSTVEGLGVSFVDSVMTLIAFTPVLIRLSANVTELPIVGEIPYPLLVAAIVWSLFGTVFLAIVGIKLPGLEFRNQRVEAAYRKELVYGEDNADRARPMTVQELFADVRRNYFRLYFHYLYFNIARIFYLQINNIFSIVILAPSIIAGKISLGALNQISGAFGQVTSSFQYLVASWPTIVELLSIYKRLRAFEAAIDG…	BacA	Cluster_5	BacA
No	Phascolarctobacterium_faecium_JCM_30894	PFJ30894_RS04980	MNELKNKSKFLRDVWYLTKSYWQSEEKGKAYLLLTAIIALTLGVVYMLVLLNKWNNSFYNALQNYQTELIFDELIHFGWLAVIYIILAVYAFYLQQVLVLNWRRWLTNRYIDEWLKNKTYYRLQMFGSDTDNPDQRISEDVRLFVEMTLKFSIGVLKAFCTFVSFVFILYELSGSLEFTLAGQVWHIEGYLVWVALVYSIVGTGLTHLIGKKLVGLNFVQQRYEADFRFSMMRMRENAESVAFYSGEKQEGGVFKKRFKLLLDNFWKIVEKQKQLVWLNSGYSQIAIIFPFVVAMPRYLSKEITLGGLIQIASAFGRVQESLSYFVDMYASLAEWRAVVERLTGFGVHMHEVKQEKPQIDLERMESRNDTIVAASLQVELPDERILLKNVNFTLVPGRN…	BclA	Cluster_1	BclA
No	Phreatobacter_cathodiphilus_S_12	C6569_RS00045	MQERYVAHALLYILLVINIAQVLATVLLNQWNNRFYTALQQRAEATFWIELQYFTVVAFLWVILAVYELYLTQWTQMRWRRWMTGRLTGHWLDGGGHYRMRLQGNQADNPDQRIAEDVRMFTENTLALMIRFFSAILSLYAFVLILWGLSASFKYNVLGFDLESIPGYLVYAALFVAVFGTVCAHLIGRRLIGINFLRQRYEADFRYSLVRVRENDEQIALLKGEAAEAQGLARRFANVVANWFDYMKYTKRLTWFTSFVNQASVIFPFILLAPAYFSGAVQLGSLTQTAGAFGRVESALMIFTNLYASLADYKSVVDRLTGFERSAAGARTTPPAAIVTERNGDHLKLADLSVTLPDGRQLVSAPDLTVKPGDRVLVTGPSGSGKSTLFRAIAGIWPH…	BclA	Cluster_1	BclA
No	Phreatobacter_cathodiphilus_S_12	C6569_RS16655	MLTSLAPIWRLTVQCAWRPGGRFGIALFATIFALGLAGVHVTVRLIRWANDFYTALQKLDVPAATQQIGVFFVLVAVSAALNLSAAWLRKLLQIRWRQGLTDVVLDAWLSDKAYWHLRDRQENGLDNPDQRIADDCRIFVYRLTTEALELMTNLVALVSYVAILWSLSTFPLAFTLFGTEVSIARYMVWAAPLYVAISSGVTHWLGKPLIPLNVEQQKTEADFRFALARLRENGEAVAFARGEPAERRLFDLRFAAVADNWHRLMNRELVLGLFTRPYMQTVLRIPLFLALPAFLAGRLTFGGLMQIASAFQNVVTTLSWFIFSYRDLAELVATARRLDGFLADCGTAARGEGGIVRTSDASGRMAVRDLSLRAPDGRAILTMEDLAVSSGEVVWLSGA…	BclA	Cluster_8	Neither
No	Phreatobacter_cathodiphilus_S_12	C6569_RS16690	MTSPPASAADGLDRKVFGDFFALAAGWWTGATARRAWFLTAALAACLIVNVGINFAVNTWNRRFFDALENTDTHTVFWAVVVFLGLVVCAAGVGVGIVLSRETLQVRWREWLIGSLLDRWIGGQRYYRMGLARTEPANPEYRIADDTRLATEPIVDFAIGLLSSIVSALTFVGVLWVVGGALTVQIGGATLWIPGYMVLAALFYGIAMSALMLWVGRRLPGAVARRNEAEAKLRFELTRLRENAESVALIRGEADERRALGTTYRDLVQRWLGVVRRHGHITWLTNGSGVFVPVLPLLLAAPKYLSGEFTLGQVTQLAGAFLQVQVAIAWLVDNFRALAQCYASMQRVTELTNAIDDIDGDFERGQTGGLVLVPSETGAVRLDDLTISDRSGRVLIDRA…	Bradyrhizobium_homologous_clade	Cluster_3	Neither
No	Phreatobacter_cathodiphilus_S_12	C6569_RS20285	MDTMVDGPVDRQSRSRSRAFFSMARGFWSGGSARRAWLLTVVVLAFAFAQIAAQVGINTWNRLFFDALERKDIAAVGTTVGLLPVLLAVAAFTMSGLVVSRMLLQVRWREWVTNKLAGWWIADQRYYRLGFLAQEHSAPEFRIAEDVRISTEPLVEFAIGLISAAVTAMTFAAILWTVAGSITFEVGGVRIFIPAYMAIAAVVYAVVASLAAYFVGRALVGKVAAKNETEALFRAEMTRLRENAESIALIKGDADERASVRDTYRNVVKAWMAVVRRQGYLALVLNTNGALFPIVPLLLAAPKYLSGELSLGAVMQVAAAFSAVQAALIWFVDNFVRLSEWYASVVRVDEFAQTLEEVDIGAIMEDEQQIKLGESDDDAIHIDNLSLAHRNGRVVIDAA…	Bradyrhizobium_homologous_clade	Cluster_3	Neither
No	Phyllobacterium_zundukense_Tri_48_RCAM_03910	BLM14_RS13630	MFVSFFPKPKLFFISAALWSIAAVLFWFYAGRNLGASFGMPPAAPDAPPIIGISSFWSRPFIWFYIYFALVSVIFAGFWFVYSPHRWQVWSILGSALILFITYFQVQVSVAINDWYGPFWDLIQGILSKQNVSSTGALYAEIATFLGIALVAVTVSALTVFLVSHYVFRWRTAMNEYYMANWPKLRHIEGASQRVQEDTMRFSTIVEGLGTAFIDSIMTLIAFMPLLIRLSTHITELPVLGPVSQPLVIAAICWAVFGTVVLAIVGMKLPGLQFRNQRVEAAYRKELVYGEDHEDRAQPPTVKELFNNVRRNYFRLYFHYVYFNVVRYLYLQTNNIFALVLMVPSIIAGTITLGLLNQISNAFSQVTSSFQFLVNSWPTIVELMSIYKRLRAFEAVIYD…	BacA	Cluster_5	BacA
No	Phytobacter_ursingii_CAV1151	AB182_RS20090	MFKSFFPKPKLFFLSAFIWALIAVVFWQAGGQAWIMRLVGASEDVPISAARFWSLNFLLFYAYYAFSVGLFALFWFFYAPHRWQRWSILGTALIIFVTWFLVEINVAINAWYAPFYDLIQKALSAPNKVSIGQLYSEIGVFLWIALIAVTVAVLNNFFVSHYVFRWRTAMNEFYMEHWDQLRHIEGAAQRVQEDTMRFASTLEDMGVSFINAVMTLIAFLPVLVALSPHVEELPLIGHLPYGLVIASIAWALSGTFLLAFVGIKLPGLEFKNQRVEAAYRKELVYGEDDVNRAKPHTVKELFSAVRRNYFRLYFHYTYFNIARILYLQVDVVFGLVVLFPTIAAGAITFGLMRQITNVFEQVRSSFQYLISSWTTLVELMSIYKRLRSFESELNAPPAS…	BacA	Cluster_5	BacA
No	Pigmentiphaga_aceris_Mada1488	FXN63_RS05975	MSADWNIQLAASFIWLGKAFLITLVCLVPVLWLASRFTRWGRQFRQLAWPYLRPGRGWKPLLTIALMLLLALFSVRMSVLFSFWYNGFYSALQDLNIGTFWFLLGVFSVLATIHVALALLTYYIGQAFEIRWRSWLNDWLTQDWLAGDAYYRTQFLDVVVDNPDQRIERDIAAFVNGSRTLFFGAVSALVSLVEFTEILWGLSGPLTIAGVDIPRAMILIVYLYVIIATLIAFKLGHPLIRLNFMNEKLSANFRYALMRLREYAENVAFYQGGAVENRTLWSRFSALIANLWALVFRTLKFDGFNLAVTQAAVVFPFIVQAPRFFSGAIKLGDVIQTSQAFGQVQDSLSFFRTSYDAFAQYRATLDRLTGFLDANTQARALPAIAIETRANTLDVAGLR…	Mycobacterium_BacA	Cluster_1	BclA
No	Pikeienuella_piscinae_RR4_56	G5B40_RS17220	MWALLGRFRRLILICIGGPGGWRGGALYVVVLALELSSVWIGLQLIAWNADFYNALERVDAAAAVTQIGVFAVLIMTSAARFLLSDYLRKRLLIWWREVLTSAALDCWLADKTFWRLRPGASPDSVENPDQRIAEDCRLFVRGLLRETLDLISGLVGLFTYVTLLWSLSTFPLAFTLFGFGIEIPRYMVWLSFIYVAISSVITHGLGKPLKSLFFEQEAREANFRYALARLRDSATEVALSDGEPAERRLLDSHFAAIRANWRRLIRREVIVGLFTRPYFQTVLQVPIFFALPAYLAGAMTLGGLMQIRSAFMNVVTTLSWFIFSYRDLADLVATTERLDGLFQASKAPLPSPGAPRDIERVTGGERLRVSGLRLATPTGAWLRPVPDAEVGRGERVWV…	BclA	Cluster_8	Neither
No	Piscirickettsia_salmonis_Psal_070	Psal070_RS05960	MSKKEHIENPVTTWQLVKLYWQSDQKKTAYFYLITLLVLTLFLVAMSVAITYWYKHFWNAIQDYNKSLVFELVFVFVGIAAIFVITAVYKFYVQARFGVRWREWLTCHVIDIWLQGQSYYYIENFDEYTDNPDQRIQEDVNQFVALTTSLFLGVVDAVVTLFSFIALLWILSGPFVFNLGSLGPISVPGYLVWIALIYSLIGTYLTHKIGKNLISLNFRQQKKEADFRFNAVRIRSNAENIALYQAEEQEKAGIFKSFAKVIEITLQVINREKKLLYFTAGFNQISIIIPLLAALPMYFAKLIQIGGIQQISSAFSQVENSLSFFVNSYTSIAQWRAVVLRLTTFMNKMQVVEHKYADVKKLERAEHAAPTVMTNDLTVYTQTGHRLLTDLNVVFKPGE…	BclA	Cluster_1	BclA
No	Planktomarina_temperata_RCA23	RCA23_RS03860	MFSSFFPSPRYFFVSSSAWIVTLIIVWYTLGESIGTFLGFNLKESQTVIGLGHFITPEFLWFDAYFLFGAGSIYLFWNFKTKHTWSNWSILGSALLIYLSYTSVQVSVVINAWYGPFYDDIQNALTGSGEVTTLDLYSHLGTFSLIAFPYIALIIANRFFTSHYIFRWRTAMNDYYVERWAKIRKIEGASQRIQEDTMRFAGIMEGLGIAFVDSVMTLVAFLPVLAALSIHVEQLPLIGQVPYPLVTIAIFWSTFGTLLLLVAGIKLPGLEFKNQRVEAAFRKELVLGEDSSERARPETLTELFSNVRKNYFRIFIHYTYFNLFRYMYVQADNVIAYVFLIPTIVSGRITLGIMNQILRAFGQVASSFQFLVSSWTTIIELISIYKRLQAFEAAIADLP…	BacA	Cluster_5	BacA
No	Pluralibacter_gergoviae_FDAARGOS_186	A8H26_RS10305	MFKSFFPRPGPFFISAAIWALIAVIFWQADGGKWLLHLAGAKSDVPVGASQFIAPSYLVFYAYYFVVVGAFALFWFLYSPHPWQLWSVLGSAAIIFVTWFQVEVGVAINAWYGPFYNLIQEALASPHKIQITQFYQEICVFLYIALIAVVIGVLTNFFVSHYVFRWRTAMNDHYMAHWSKLRHIEGAAQRVQEDTMRFSSTLEDVGVGFINAMMTLIAFLPVLVSLSPHIKELPVVGAVPYGLVWAAIIWSIVGTGLLAVVGIKLPGLNFKNQRVEAAYRKELVYGEDHADRATPPTVKELFTAVRRNYFRLYFHYTYFNIARILYLQADNVFGLVLMFPSIVAGTITLGIMSQVSNAFGQVRGSFQYLISSWTTLVELMSIYKRLRSFERVLDDEPAA…	BacA	Cluster_5	BacA
No	Polaromonas_naphthalenivorans_CJ2	PNAP_RS09025	MSAAEQPGFNARLWRRFATIARPYWFSDERWRARGMLVLLVFLLLGQTAFNVLFNQETGEFTSALAARDADRFWASIWRYTAILVAAVPIYALYYYVRDTLGLRWRRWLTDRFLARYFHQRAYYRLGTEAGIDNPDQRISEDINSFTQQSLYFSMIVLGSVLQLVAFSAVLWSISQGLVFFLIGYAVFSTVFTGAVFGKRLIGLNFRQLQREADFRFSLVRVREHAEPIAFHDGEAREMSALQRIFALAYANYQQVLRWQFGLNLFQYAHAFLTIVLPTVIIAGDVLSGRLEVGRAIQAAGAFAAILSALTVIVEHFEGLSRFSAGVERLHAFSQALDAEAGTPGGAADDAFQKIHTLHGFELSLERLTILTPGREHLLLQEVTLAVNPGQGLLIVGPS…	BclA	Cluster_6	BclA
No	Prochlorococcus_marinus_CCMP1375_SS120	PRO_RS00405	MTEQTISNNKRLRDQLSSLRKLAQPFFLPLEQNSGWSFIWLLISLLFCVGGIVLILLTGLIEFFEKIQPILLEKYFNGVVEIVTSIWSSWWGFFFSGVFAIGSLTFFNYRHQLRNKRWVHWSLLGIIVLMLLAVNGINAGIGFIARDLTNALVQKQEAGFYKILGIYACCFIVALPIRVSQIFVTYKLGIIWREWLSKSLISDYMKNKAYYILNPNDEEQTDVDNPDQRITDDTRAFTGQSLSFTLGIFDAFLTFSLNIIILWTISTTLTLSLFAYAAFATSILIIAGKNLVRIDFDQLRYEADFRYGLVHIRDNAESIAFYSGEEPEKAETKRRLLEVVNNFNLLIIWRVIIDVMRRSINYAGNFFPYLIMAVPYFAGEIDYGRFIQASFAFGMVEGS…	BclA	Cluster_6	BclA
No	Proteus_mirabilis_HI4320	PMI_RS18435	MKTIKQFFYLVSPFWGRRTALYCWFLLILSLTLTLSSVWFNVKMNEWNGSFYNALQQLDGQALYKLLQQFVIIIAGLITVVVMGDFLRQKMIIRWREGMTEQVLERWLSKNSKHYMLRLTSQEPDNPDQRIAEDIRLLIESTMRLTVTFLHSLLTLISFATILWSLSGALSFSLAGKEWNIPGYMFWACIIYTLIGITITQLIGSPLRKINMDKQRKEADYRTALITRKQHGDAIAGQRGEMSDRHELMGRFLGVIRNWNNLIRYERNLAFFTVGYQQATAMAPIIFALPKFLAGELMLGGLMQLRQAFSSVAGALSWFIFSYKEIAAWQATVTRLYHFVVLLEHDHQPEITELDDKQTKLTANLSLFMQDDRLLINNIHFSLKAGELAVIEGSSGIGK…	ExsE	Cluster_11	Neither
No	Providencia_alcalifaciens_FDAARGOS_408	CO695_RS01765	MKTIKQFLYLVKPFWGQRAALLCWVLLFASLGLTLSSVWFNVKMNMWNGDFYNALQKLDGQALYGLLQYFVILVSGLIFVVVMGNYLKQMLIIRWRKGMTEQVLGRWLSQNSKHYMLRLTSQEPDNPDQRIAEDIRLLIESTLNLLVTFLHSMLTLISFAAILWTLSGSLSFSFAGSDWTVPGYMFWACIIYTIIGIALTQLIGYPLRRLHMDKQRREADYRSSLINCRQHGDAIAGQRGELQDRKELMTRFSEIIRNWNQLIRCERNLSFYTVGYQQVTALAPVLLALPKFLAGEIMLGGLMQLRQAFTSVATSLGWFIFAYKEIAAWQATVARLYNFVVLLENDKTPEAKLEENNAPLTAELHVFTADHRSLLNHVNLQVNSGELLLISGRSGIGKS…	ExsE	Cluster_11	Neither
No	Pseudomonas_putida_NBRC_14164	PP4_RS17985	MDMNWHQALQESLRWLAIASFITLVCFTAAATLAVRCTRWGSQFWQLAGPYFSFRRSWRPLLVFALLLVLTLFSVRLNVLFSFWYNGFYSALQGLDQSAFWYMLGVFAVLATIHVLRSLFTFYVTQAFSIRWRVWLTERLTHDWMHGDAYYRGQFLAEPVDNPDQRIELDANAFVTNSVTLALGAVSALVSLVAFTGILWSLSAPLAVAGVEVPRAMVFAVYLYVIVATWIAFRLGRPLIRLNFLNEKLTANFRYALMRLRENAENIAFYQGALVERGTLLGRFGALIVNAWALVFRNLKFSGFNLGVSQVAVVFPFILQAPRFFSGAIKLGDVMQTAQAFGQVQDSLSFFRESYDAFAQYRATLDRLTGFLDANEQASALPRVTAEAQQHALEITDLQ…	Mycobacterium_BacA	Cluster_1	BclA
No	Pseudorhizobium_flavum_YW14	GFD27_RS12130	MFKSFFPQPKLFFTSTAIWSILAIVFWYTMGEDLGAAFGMPPVPVNDAPEVGISTFWSPAFLWFYIYFALVTLVFAAFWFWYQPHRWQIWSVLGSALILFTTYFQVQVSVAINNWYGPFWDLVQQAVSQSAPVTAEQFYGQIAIFLGIAMVAVAVAVMTRFFVSHYIFRWRTAMNEYYMSQWPKLRRIEGASQRVQEDTMRFSSTVEGLGVSFIDSIMTLIAFTPVLIRLSQNITELPLVGEIPYPLVTAAILWSLFGTVFLALVGIKLPGLEFRNQRVEAAYRKELVYGEDHADRAEPMTVAELFDNVRRNYFTLYFHYLYFNIARIFYLQINNIFSLLILAPSIIAGKISLGALNQISGAFGQVTSSFQYLVSSWPTIVELLSIYKRLRAFEAAIDN…	BacA	Cluster_5	BacA
No	Pseudorhizobium_flavum_YW14	GFD27_RS17910	MATEQLTIRDLDEDVQDHHLSFSEQVGFMASAFWRTRARDRILALAVTLLVIILTTVYAQYRLNQWNVPFYNAIERRDLDEFIVQLGVFALIGGSLLLLNVVQTYLNQITALHMREGLARDLVDEWLKPQRALKLLHIRTMGVNPDQRLHEDARNLSELTTSLAIGLVNATILLVSFIGVLWTISDTFSFQFNGERVTIPGYMVWAALGYAGLASILSNIVGRRLPDLNAERYAKEAELRFALMHTNENILAITLARGEDSERDRVQNAVTVVLDVIRRLARGYTNLTWVSAGFGWLSTVAPILIAAPVYFAGNLTFGGLMMAVGAFNQVYGALRWYVDNFRQIADWKATLMRVSTFRKVLLALDETPGTGDLRYPQTEQDRLVMRGLELYTASPGTPG…	ExsE	Cluster_2	Neither
No	Pseudorhodoplanes_sinuspersici_RIPI110	CAK95_RS13080	MSNLSRFVGDIWRLSIPYFRSEDRGPGLLLLAAVVAIELSIVVINVLINQWNARFFNALQDRDWNSFVTEIWIFCGLAAIFVVLAVYQLYLNQWLQIRWRTWMTKNYLDRWLAHSAHYRMQLLGDAADNPDQRIAEDINQFIERTLLITVRLLGAIVTLFSFLAILWSLSEAAPLTLFGSPVNIPGYLVWAALIYSVLGTVFTHWVGWPLAGLHFQQQRYEADFRFNLVRVRENSEQIALLQGETAENSRLGDRFSHVIRNFMQLMSRQKKIIFVQASHTQAAVVVPYILVAPAYFSGSVPLGTLTQTASAFGSVQESLSFFVTVYRTVAEWAAIIERLSGFNRSLDNAEAMQTAAKIAVTPDAAAKSVRIDDLSVDRPDGKDLLTPADAEIGAGERVL…	BclA	Cluster_1	BclA
No	Pseudorhodoplanes_sinuspersici_RIPI110	CAK95_RS15915	MDRIVLALRTFLRLALPYFRSEERWTARGLLAAVIGAELALVYVAVSVINWNARFFNALEGRDWDAFHAELIVFGFIIVGAILSGAAQYFFGQTLQIRWRRWLTANYVSQWMAQGRHYRVRVVAPNVDNIHLRIANDVYLFIQRTHELTTGLLGSIVALFSFAYILWGLSATTPIPGFADLKIPGWLIWAALTYAGIGTLIAHMIGWRLIPLNFNQQRYESDFRFAIVRAADHSEPIALMKGEPVEREELRHRFSNLVGNWTRLVATQTRLVGFIGGYAQASTVVPILIVSPAYLTGAIPLGSLMQAALAFPKVEGAFAFCISSYGKIAEWKAMVDRLWQFEEAMRAVDASRAHTTGAIAVARQPQESVDVSGISIRLPDGSVIAGLPSLSLRPGDRVM…	BclA	Cluster_1	BclA
No	Pseudorhodoplanes_sinuspersici_RIPI110	CAK95_RS25025	MREGHSPDTVKPSDNHDDKNKAVGKEPSLDDAAAHPPQNDTSKDDPQAEAAKEKRRKRALQSRFWASASGFWGHKGDRLAWPLTIGLLLLILLTVAAQYGINVWNRAIFDALEKKEAARVFTLAMIFFPLAGAAIALGVANVYSRMSTQRRWRAWLSDHILNEWLKNGRYYQLNLVSGDHQNPEGRLTEDLRISTDAPVDFAVGVTTASLSAITFIYVLLTIGGSLTVSLGGNEITIPAFLVIAAVLYAVIASGTMTYVGKRFVEVSESKNQTEAEYRYQLTRVRENGESIALLGGEQEERAGLDRSLIGVLRRWRDLCGQHMRTTIVSQGSAIVAPVLPVILCAPKFLDGSMSLGQVMQAASAFTIVQAAFNWLVDNYPRLADWNACARRVASLMVSL…	Bradyrhizobium_homologous_clade	Cluster_3	Neither
No	Pukyongiella_litopenaei_SH_1	C6Y53_RS09770	MNTLSGGIFRLIGRAALGPRAWIGLALYAVVLGLEFLGVWVSVQMISWTRVFYDALEQFDVAAAVAQLWVFAGLVGLWAGAALFGQWVRDRLLLFWRERLTDAALQLWLGKAAYWHLRPGLSPAAVDNPDQRVAEDCRNFIRLLLVVSVDVITNIVALVSYVAILWNISDFALEFELFGADVSIPRYMVWLAFIYVAGSTLITHLLGKPLKGLVFRQERREADFRHALVQIRDNATEIAQSRGEEAERKRLDRRFLAIKDNWNRLIGREFILGLFTKPYYRSILRVPLFFALPAYFARSVSFGGLMQLASAFSSVATTLSWFIFNYRDLAEIAAVAQRLDDLFVNTADPKPLPGIPRAIRRRRSTGAGMSVDGLRLYTPDGKALAPVPDIRVEAGEHIW…	BclA	Cluster_8	Neither
No	Pulveribacter_suum_SC2_7	C7H73_RS01475	MASPASSAALSATPSPSAPSADSPQPPRAPALSGAAWRQFKNVAWPYWQGDRKSVAWSLLGLLVLLMLAETQLAVMLVDRTGEMTSALAARESERFWAAVRTCLIVLAFAVPVYAFYYYMRDAFSNHWRRWLTHRFLDGYLGGRRYYELTAQGVVDNPDQRISEDINTFTGRSTHFLLIFVGALMQLVAFSAVLWSISHVLVGFLAVYAIVGTVVALWLFGAPLIRLNFWQLRREADFRFALMRLRENAESIAFYRGEAQERGLLDQRFESAFLNYARLIKRQRSLNMFQRAFSQLTLVIPAIILADAVLSGQMEVGRAIQAGGAFAAILAAVSLIVDNFESLSRFVAGIGRLDTLSKALLGAPQPEEPQEPDAALAARRLARQQRRARRRAHRRGLAV…	BclA	Cluster_6	BclA
No	Pusillimonas_thiosulfatoxidans_YE3	CKA81_RS02810	MNWNEALVDSGIWLVQAYVVTLAVSAATIWALARFTVWGRQFWNLASGYFSPRHSWRPLLTLLLILFLTLCGVRLEVLFSAWYNTMYTALQALDAPGFWMAMVLFAILASVHVLRSLLDFYIQQAFVIRWRVWLNEKLLKQWLDKQAYYRSQHLAKGIDNPDQRIQQDVAVFAEMSMTLSMGVINALVSTFAFTIILWNLSGPLALGSVEIPRGMVFLVFVYVIVATVFAIKIGRPLILLNFLNERFNADYRYALVRLREYSESIAFYAGEKVEGALLRGRFAHVIDNAWAIVYRSLKFLGFNFSVTQAAVVFPFIIQAQRFFSQQITLGDLMQTSQAFGRLQDNLSFFRNAYDNFATYRATLDRLTGFTKAVADAAALPTPDVQTAPGRLALEGLSVS…	Mycobacterium_BacA	Cluster_1	BclA
No	Rahnella_victoriana_JZ_GX1	J9880_RS11605	MAIMTKIPGKSAQWGAVWQLIKPYWRSEEKWRAWGMLTTIIILSLAGVYLSVQFNEWNRVFYDALQNRNYPVFKAQLWKFTWLALLFIVIAIYRVYLTQGLQMSWRRWMTEEYMEKWLTNHAYYYTEYQHQVDNPDQRISDDLNALTSGTLSLVLGLLSSVVTLFSFVFILWSISGPLNFMLAGHHVEIPGYMLWFALLYAAIGSFIIWYIGKPLVKLGFNQEWFEANFRFGLIRIRENSDAIALYHGEKNEHDQLTGKFESIKTNWWSIMRVTRRLNVASNFYAQFANIFPILVASPRYFSGAIQMGALMQISSAFGQVQGALSWFIDAFTDLANWKATVNRLAGFNAAIDQVNAQPRGIRVGKSAEHALQLDKLTLNLPNGNPLFCDISAAMKPGER…	BclA	Cluster_1	BclA
No	Ralstonia_syzygii_LLRS_1	GO998_RS15065	MTTPRTAATPDSHKDSITELTVHHGRLNLSETWQLIKPYWFSEDRYKAWGLLALVVVLSLFVVYMNVLFTDWNRLFYNALEQKDKAEFWRQLGRFSWIAALIIVASVLRQYYTMMLRMRWRTWITGSFLDDWLGKQAFYRLEQTHTADNPDQRIADDLRNFTDATLTLALGFLNSAVTLVSFFGILWAVSGPLAFALGGHDFVIPGYMVWFALLYSVLGSVIIHFVGRPLIGLSFQQERYEAYFRFLLVRVRENSESIALYRGEPTEKAILRGRFERIRANWNQLMDYTRRLTFASSGYGQFAIIFPFLVSAPRYFGGTLTLGGMMQVATAFGQVQGAMSWFVDNYGTLVSWKASTNRLIEFQRAMRAAEREEERRAGIRDIEVDAAAVPAIEAHGLAL…	BclA	Cluster_1	BclA
No	Ramlibacter_tataouinensis_TTB310	RTA_RS14340	MFKSFFLSRRWWPWSLLGSALILFATWYRVSLDVEINEWFGSFYDMVQNALGKPGSVTLPQFWGQLLTFGRIAMLYITIAVVLDFFIKHFIFRWRQAMNDYYMAHWEQLRRIEGAAQRVQEDTMRFARIMESLGVEFMRSLMTLGAFLPILWVLSEKVTELPFVGPVPHSMVWVALMSALFGTVLLALVGFKLPGLEFQNQRVEAAYRKELVYGEDHAERASPPVVRGLFADVRRNYFRLFFHYLYFDVAKWSYLQFAVLIPLIALAPTVVAGVITLGVMQQITRAFDRVESSFQFLVLSWSTIVELISVYKRLRAFERRIEQEDVGPDAPEPAADVPL	BacA	Cluster_5	BacA
No	Raoultella_terrigena_JH01	HCK03_RS21055	MFKSFFPKPGPFFISAFIWSLLAVIFWQAGGGDWLLRMAGASQNVAISAARFWSLNYLVFYAYYLFCVGVFALFWFSWCPHRWQYWSILGTSLIIFVTWFLVEVGVAINAWYAPFYDLIQAALATPHKVSINQFYQEIGVFLGIAVIAVIIGVMNNFFVSHYVFRWRTAMNEHYMAHWHHLRHIEGAAQRVQEDTMRFASTLEDMGVSFINAVMTLIAFLPVLVTLSEHVPDLPIVGHLPYGLVIAAIVWSLMGTGMLAVVGIKLPGLEFKNQRVEAAYRKELVYGEDDAARATPPTVRELFGAVRRNYFRLYFHYMYFNIARILYLQVDNVFGLFLLFPSIVAGTITLGLMTQITNVFGQVRGSFQYLISSWTTLVELMSIYKRLRSFERELDGKELN…	BacA	Cluster_5	BacA
No	Rhizobium_etli_NXC12	NXC12_RS02475	MTDVKITPKSVDGTEEHGAEKSRQEKASTVEVAPPPDVIEPSQNLTSEEAEQARKRYLLRRFWISARCYWGSSGDKLAWPCSIGLLMMICMNVGFQYGINRWNRGIFDAIERHDAGTVYYLSAVFVPLVLGSVALVTAQVYVRMMIQRRWRSWLTKAVITRWLANGRYYQLNLIGGDHKNPEARISEDLRIATEAPVDFIAGVIAAFLSASTFIVVLWTIGGALTLPLAGSTITIPGFLVVTAVLYAVITSTVIAVIGRHFVQVSEVKNQVEAELRYTLTRVRENGESIALLGGEDEERSDLDRTFSNVLRQWALLARQHMRTTFVSHGSMLIAPVVPLLLCAPKFLAGGMTLGEVMQAASAFAIVQTAFGWLVDNYPRLADWNACARRVASLMMSLDG…	Bradyrhizobium_homologous_clade	Cluster_3	Neither
No	Rhizobium_etli_NXC12	NXC12_RS15865	MFHSFFPQPKPFFISLVVWTLISIFGWYFFAAGLGASLGFVPVPEEQQPIDLSFFLLPENLWFYGYFLASALIFCGFWHLKAMSHPWKIWSIWGSALIIFVTYFSVQISVVINNWRRPFGDLLQNALAKKPGITVENFDDLFLIFAQIAFLAMFVSIMTDFFTSHYIFRWRTAMNDFYMANWEKLRHIEGASQRVQEDTMRFSSTLEGLGINLINSVMTLVVFLPIMMGLSHYVTSLPILGEVPNSLFWLAIFWSAFGTVLLAVAGVKLPGLNFKNQRVEAAYRKELVYGEDHADRAQPPTVQELFSAVRKNYFTLYFHYMYFNVARSFYLQADNLFVYFFMAPTLVAGAITYGIFQQIATAFGQVSSSFQYLVNSWTTIIELLSIHKRLKAFEATIDN…	BacA	Cluster_5	BacA
No	Rhizobium_etli_NXC12	NXC12_RS20635	MADKIEGRPGIRKRDRVGYDFSLTYRLGVMFSAFWNSQVRGKVLFLATVLILVILATAYGQVILNEWNAPFYDSLERRDLGEFFHQLEIFAMIAGTLLLLNVLQAWLNQMTALYMREGLSRDLVDQWLKRKRALRLASSGLIGVNPDQRLHEDSRNLAESTTGLVLGLLQSTILLVSFIGVLWELSSGFVFRISGHSFSIPGYMVWAAIFYAASASVLSQVVGRKLVKLNADRFSKEAELRFTLMHANENMPAITVARGEENERRRINTDISSVLRVVKRLAMANTNLTWVSAGYGWLVIVIPIIVAAPAYFSGGLTLGQLMMSVGAFNQVNTALRWYVANFGPIAEWRATLMRVTDFRQALLDMDEDFGLKGSIAYENTAPDRLTLKDVVINAKIGED…	ExsE	Cluster_2	Neither
No	Rhodobacter_capsulatus_SB_1003	RCAP_RS11975	MTDLTTDTDPNPGLFGELADLGRILRTVRSGRRILWLIGGLVAVIAVTAAAQILLNAWNQPFYDALTRKDFPAFVVQLGVFAVLAGGLLALNVGQLWLDQTLKLTLRRGIFTALLHDWMRPGAALRLSRAGRIGENPDQRLQADVDGLADLSVALGVGLFQAGLLLFSFVGVLWHHSDGLSVSILGRAVEIPGFMVWCALFYAGLASWLSWRVGRPLVAMSAERAAREADFRFEIVRVSEAAEAITLDRGERVEARRIKAAFGRLVEVIHGVIRATVGLTWVTAGSGWFNTVAPILAAAPFYFSTDMTIGELMLVVGAFNQVQGALRWFINNFAGIANWRAILHRVISFHRALRELSQGDCAARPDRIRRDPAEGGIEIEGLSILTPYVSVRLGEDPIR…	ExsE	Cluster_2	Neither
No	Rhodoferax_ferrireducens_DSM_15236	RFER_RS03655	MLEEPPLPAHQSPPRGWSQKLGAFKAFTAQAWALTKPYFQSEEKWKARGLLVAIVVLNLALVYMAVLFNDWNKLFYDALQDKNATVFWTQLGRFTYLAFAFIVMAVYKFYLTQLLELRWRAWMTGHYLQRWLANHAFYKLELNRFTLQANGDARNPDNPDQRIQEDINLFTSYTISLTMGLLNAVVTLASFVGILWGLSGGFAFSFNGGAYNIPGFMVWMAVLYCAAGSILTHYIGRPQIKLNFQQQRVEADFRHHMVRVREYSESIALDRGEAVERVQLDARFSRVLGNYLALIKAQKNLVWFTSFFGQAALVFPFVVAAPRFFSGAIQLGELMQISSAFGQVQGSLSWFVDSYSSLASWRATTDRLTSFEASFRALASVDTALSATDSVALDAHDLT…	BclA	Cluster_1	BclA
No	Rhodoferax_ferrireducens_DSM_15236	RFER_RS19440	MTTEETPGFNARLWQRFVTIARPYWLSDERWPARGMLALLVLLLLGQTAFSVLFNQETGEFTSALAARDTDRFWASIWRYTAILVAAVPIYALYYYVRDTLGLRWRRWLTDSFLARYFHQRAYYRLNTSGIDNPDQRIAEDINSFTQQSLYFSMIALGSVIDLVAFSSVLWTISQGLVYFLLGYAILSTVFTGAVFGKRLIGLNFRQLQREANFRFSLVRVREHAEPIAFHDGEAREMSALQRVFAAAYANYQQVLRWQFKLNLFQYAHSFLTIVLPTVIIANEVLSGKLEVGRAIQAAGAFAAILSALTVIVQHFEGLSRFSAGVDRLHAFSEALGDEAGQPASAADDGTQIHTVHGFDLALERLTVLTPNREHLLLEELTLAVKPGEGLLVVGPSGT…	BclA	Cluster_6	BclA
No	Rhodomicrobium_vannielii_ATCC_17100	RVAN_RS13610	MQIRLNTWQGNIYDAIGTRNLSIFMNEVVIFLVIVSTLLCLGVAQTWLHETLKVRLRKAVTFDLLKEWLSPRRAFQLPLTGAISVNPDQRIQEDTRRLCELTVDLVVGLIQSTLLLGAFVGVLWGLSAQVVFVYEGNAFTIPGYMVWAAIGYAAIGSLFTWLVGRPLIAAHTDLRVAEADFRINLVRVNESAEEIALVHGEAAERELLHRPVDTVLTIMQKIANRLAALGWVTGSYGWLALLAPLLLAAPGYFSGSLSLGGLMMVVGAFGQVQAALRWYVDRFPTIAEWRAMLARVIGYRTALQTLEEKSSKTSHIRYEQSADNSVTLEKLCVYAPSGRVTLSEPLVRVAPGERILIAAAPKSGKTTFVKALAGIWGWGKGTISYPAGQRIAFVPDKIY…	ExsE	Cluster_2	Neither
No	Rhodopseudomonas_palustris_RCB100	I8G32_RS05790	MSNIKGTLATAWRIAAPYFSAEDKWMGRGLLAAVVVIELAVVGLSVLFNRWNNVFYNALQERNYDVFTYQIIYFCVLAAIWIALKVYQLYLNQWLQIRWRKWMTERYLGGWLHDANHYQMQLTGDAADNPDQRIAEDTQLFVERTLALGIGLLNAVVTLASFVVILWGLSNEAPLHLFGQDVPIPGYLVWGALIYAALGTALTHWIGSPLVDLNFRQQRYEADFRFNLVRARENAEQIALLRGEPAERDKLSSRFSYVAENFMRIMSRTKRLTAFTASYSQASIIFPYILVAPAFFAQKVQLGGMMQTASAFGSVQDSLSFFITAYRTLAEWQSVLQRLDGFERAIEGAATRRDNPGVMRVPAAAGGIELKDLNLTLPAGAPLISADGFKIGDNERTLI…	BclA	Cluster_1	BclA
No	Rhodopseudomonas_palustris_RCB100	I8G32_RS08870	MGLFSHNDSNGHNLTGFWLMSRRFWLSGKPRVTGLIVVLIGVVLAQLLVQFYLNLWNRHFFDALERRDAGALWTQTGIFVMLAATSVLVAATSVWGRMTGQRKWRESMTCEILARWSRKDHNVPIDGTDHGAENPEYRLAEDVRIATDSPVDLILAFLSSVLTALTFFSVLWSVGGSIDVTVFGHRAEIPGYLVVGVIGYSTLMTALMLWFGRRMTSISERRNQNEAEFRAAAEVMRGGRPASEADEKAWMIKLAERLKAVLRSWRELCWQLVDMTLVSHSNFLFAPVAAYFLCFPKYLAGAMTLGEVTQSAAAFVTVQGAVNWLVDNYQRLADWRSSANRVAALLAAIDAMPDRNPATPAEPSRELASP	Bradyrhizobium_homologous_clade	Unclustered	Neither
No	Rhodopseudomonas_palustris_RCB100	I8G32_RS12275	MAIYRRYHLALEQSAALAARLGDDRQDRPTSAMSTPFEEVRDFFYARHNYIAELDEAAERTGAGTGRTIQQVAASLAERLKSHHGIDVRVGETSDASADLQRNFDAGDKTLRLSARLQPGQQAFQIGTQLVGAAVAENYWRNAFFQMLQDKNWPGFIEQFWVYAVIAVFHICGAVYQRYLSQWLTIRWRGWMTSYYLDRWLEGAVHYRAMMSSNAVDNPDQRITAPHWTLQKSS	BclA	Unclustered	Neither
No	Rhodospirillum_rubrum_F11	F11_RS16905	MKADTDALWPQVRSMARAFWKSPARNRLIFLGGGLATVIALTAFGQMWLNAWNQPFYDSLARKDMDGFIHQLWVFAGIAFLLLTLNVSQTWLNQSTKVKLREGLVRDLLDDWLQGRRAFRLAFNSEIGVNPDQRIHEDARHLSELTTDLGIGLLQASLLLATFIGVLWGLSRGIVLHIDGQVLAIPGYMVWCALLYAGIASLLSWKVGSPLVRLNALRYAREADLRFNLVRVSEHMEGIALHGGEADERDRLSSDLDRVLGIMRRIVGAVTGLTWITAGYGWFTLVAPILVAAPGYFHGNLSFGELMMAVGAFIQVQQALRWFIDNVSAIADWRATLLRVSSFREGLQAMDRLGEGRGRIDFAPSTDRQVILSGLEVASPAGAISLSQPEVVIEPGQHL…	ExsE	Cluster_2	Neither
No	Rhodovulum_sulfidophilum_SNK001	A6024_RS09775	MRSRDRAALARGEEIAAENRLGAQIRDTLGLFRASGFGRRAVLLVAALVAVIGLTAYMQIRLNAWNEPFYDALTRKDMAAFVTQLGVFATLAGILLVLNVSQLWLDQTMKLTLRRGLFRALVRDWMAPGRALRLSRAGKIGENPDQRLQADIDQLADLSAALGIGLFQATLLLGSFIGVLWRKSEGFTLTLAGQIHEIPGFMVWCALFYAAAASWLSWRVGRPLVALRAEESAREATLRFDLVRVSEAAGRIALERGERAETARIETSFAGVVGIVEAVILATANLTWVTAGYGWFTLVAPILVAAPFYFTSDMSIGELMLVAGAFTQVQGSLRWFVSNFAVIATWRATLFRVASFHRAIRAVDRAEADDGAPRIDRREGAARIELSGLHVVTPHVGVR…	ExsE	Cluster_2	Neither
No	Rippkaea_orientalis_PCC_8801	PCC8801_RS06485	MALSSRFQFDKKLWIRFVNTVQPYFFPLAPKQTRIFLGLILVLLLGVIAFTFFLSVGLTFLGKAIFPEFFNTVAKELIENIEGLLKTRAPYIAFGVLSVSSFIFASQRRKLQGRWLQWGLLGLLLFLLFAVNGLNVTLSYAFRLIDTALNQRDQGVFWENITIYGLVLVIAVPIIIVYRYCRQKLGLLWREWLTKNLLDRYFNQRAYYQLDSNAVNPEVDNPDQRITQDVKAFTTVTLDFLLDILDSVLTLLSFTAILYSISKTLTWGLIAYATFGTVIAIVIGTRLIKINYNQLRLEANFRYGMVRVRDNAESIAFYQGEALEKQQVIQQLIAAVKNFDILIIWQSLIALFQYGYNFVTRLIPYIIMAPLYFERKAEFGEITQATIAFSQVLMALSFI…	BclA	Cluster_6	BclA
No	Rodentibacter_heylii_G1	FEE42_RS00965	MNWQTELNNSLNWILTALFWVIIYFILTITALKQTTFGKKFWRIASPSITKQNRVKLIAILLLLFLMILLEVRFSVLNSFFYNGLYSSMQELASDKFWFFAKLNALLALIQVLHAIVDYFLRQVFEIRWLESLNAILVKRWLENKKYYRLKYEQDLPDNIDQRIEQDAREFIGSTVQIVRGMINSVLTTIEFTIILWSLSGVLSLFGLPIEKGVVFFIYAFIIFATLMSVWIGHPLIKLNFNKEKLNGDYRYSLIRVRDNAESIAFYHGEPKEQILLKDKFSQIIGNRWAIVLKMLGLDGFNNGVTRFAKLLPLMLQAPRFFSGQIKLGDMHQTVQAFNRLMTALSFFRLFYEEFTLYQARLNRLYGFITKLDELDKSGISQPYTCSNRVALKDFGVKD…	Mycobacterium_BacA	Cluster_1	BclA
No	Rodentibacter_heylii_G1	FEE42_RS10935	MDYGQEAITSLLWILRTLAITAVVFSLGIFLLVRFTHWGKQFWMFAGGYLSPKRSIKPLLFFLLIVALTLVSVRVSLVYSEWNNSMYTSLQEFNEPAFWQQMVLFCIIATSAVSTYLVSYYVEQRFVIDWITWLNDELASKWMANRAYYKTQYLSANLDNPDQRIQQDIQSYVKTTLSLSTGVIDAVTSMISYTILLWGLAGPMMFFGIEIPHMMVFLVFAYVIFTTLIAFRLGRPLIDLNFANERLNANYRYSLIRIKEYAESIAFYAGEKVEQNQLYHQFRSVIKNMWNIVFRTLKFSGFNIVVTQVSVVFPLLIQVGRYFEKQIKLGDLMQTLQVFGQLHSNLSFFRSTYDNFAGYKATLDRLTGFTYAIDMANRESKTDIQVSEKDVIFEHLSIK…	Mycobacterium_BacA	Cluster_1	BclA
No	Roseateles_depolymerans_KCTC_42856	RD2015_RS13635	MPSTATHAQDPASPAGGAHAHATHSDPSPASAAPGTPPKKRRRRPPGLSLAAWRQFLQLAKPYWMGDQKRAAWALLALLIVLMLCETQLAVLLNDKTGELTSALAAREHSRFWQAVRDTLLVLAFAVPVYAFYYYMRDAFSNHWRRWLTGRFLDGYLGGRKYYEIGNGGDIDNPDQRISEDINTFTGRSTHFLLMLTGSAMQLVAFSAVLWSLSKALVAFLAVYAVVGTFLALYVFGSPLIRLNFWQLRREADFRFGLMRLRENAESIAFYRGEPQERANIEKRFEEVYDNYARLIKKQRSLNLFQRGFSQLTLVVPAVILADRVLSGELEVGAAVQAAGAFAAVLTAVSLIVENFESLSRFVAGIDRLHALSELIIKRKDRALREQEKIQTAKGDQLA…	Mycobacterium_BacA	Cluster_6	BclA
No	Roseitalea_porphyridii_MA7_20	E0E05_RS04440	MFKSFFPQPKPFFLSALAWTAIVMIGWYAGLGRLGASIGLGITAEGEEPVIGLGHFLTPEFLWFYVYYGIAVALFAAYWHRRAHHPWEMWSILGSALILFVTYFNVQVSVAINNWRRPFFDGVQEALTEGSTVTAADLFGLILIFAQLAFLFIAVIVVFRFYVSHWIFRWRTAMNDYYMARWKQVRHIEGASQRVQEDTMRFAGIMEGLGVSAVDAVMTLIAFLPVLWTLSQYVTELPIVGEIPAPLFTAAIVWSLFGTGMLALAGIRLPGLEFKNQRVEAAYRKELVYGEDRAERAQPPTVRDLFGDVRRNYFRLYLEYMYFNVFRFAYLQADNIFVYILLIPTIVVGASVGFTFGILQQILTAFNQVSNSFQYLVNSWTTIVELLSIYKRLQSFEAA…	BacA	Cluster_5	BacA
No	Roseomonas_gilardii_U14_5	RGI145_RS07640	MNPRTREVQIQTGALRGFLKLSGAYFWQERSARWMVLGLFLLTLLQILIQIRFNLWNRDFFNALENRDRDAFFWQMWLFLLLALASMVTAVYQLYVKQLTQLRWRQWLTRKLIGAWMTDARHYQMEKAGGADNPDQRIAEDVRAATEMALDFATGIFNAVVMLIAFIGILWTISGPLYLTLFGRDVVIPGYMVWAALIYAVVGSALTYLVGRPMVMLNFHRTSREADFRFSLVRARENSEGIALIGGERDERRTLDGIFAHTAAAVKALMQSQRRLMWLTSAYGMLTYVFPTVVAAPSYFSGAITLGGLMQIGSAFGSVQSSLNWFVDNFPRLAEWRSSVERLLTFHEALKQVEGMVSRPENPVIARSIVKAGGKEPETLSFRDVQVAFADGSVVIAEA…	ExsE	Cluster_2	Neither
No	Roseomonas_gilardii_U14_5	RGI145_RS07835	MRDTRGALRDAWALARPFWFSEERWSARGLLAVVVLLNLALVGMNVILTFWNRAFYNSLQDKNWEAFSQLLFLGRHDPDEGYLPGFCVVAALFILVAVFQLYLRQLLQIRWRRWMTGRITGDWLRDRAYYRIALTDTGTDNPDQRISEDINSFVSQNLSLGLGLMNSVVTLISFIAVLWNLSDPVNVLELPIPGYLVWVALLYSALGTWLTHLVGRRLISVNFQQQRLEADFRYSLIRVRENAEGIALHRGEAGEERSLAGRFAAVVANWRALMTVTKRLTFFTSAFGQLAVIFPFIVAAPAFFAGRIPLGALTQTSSVFGQVQGAMSWFVDSYGLLADWRATVQRLAGFRQAIAMSEARSDEGPKLVAAAGTHLTARDIELKLPDGRVLVGDADLSLA…	BclA	Cluster_1	BclA
No	Roseovarius_indicus_DSM_26383	RIdsm_RS06265	MRAVFQRIYRLTRLAASGPRAWVGLTMFGSVLGLQFADIWVDVQMIAWYKRFYDALENLDASAAIRELWVFGAIVLLSSMIFLLGDYIRKRLLLRWRAQLTDRALDAWTNGHAYWHLRPGLSPKSVDNPDQRIAQDCRLYIELLLQETLDLIGRIVALVSYVVILWNLSDFVLHLPIFGREFAIPHYLVWLAFLYVAVSSLFTHLMGRPLKSLVFRQERREADFRYALVQLRDNAGEVAQSAGEPAERRRLAQRFDGIRHNWYRLIGREFILGLFTRPYYQSILRIPLFFSLPAYFAGAVTLGGLMQLSSAFGRVTQTLSWFIFSYRDLAEFAAVAERLDDLFASADRPPPMPGAARDIIRTTASDDALHVRGLRLVTPQGRALFPVPDRTIYPGERVW…	BclA	Cluster_8	Neither
No	Salaquimonas_pukyongi_RR3_28	BVL55_RS03305	MFYSFFPHPKLFFSSFLVWALAGILLWFFVFQGMGDALSLGNLAGYAFPPPLAEGADEAATAAFQAAREGAVNFWFYQYMLVFIFAFVGFWMWFAPHPWQLWSVAGSALIFFVNWFLVQLDVMINEWFGTFYDMIQRALGTPNSVTETEIYLAILSFLKIALVYVFVATLFRFFVSHFVFRWRTAMNDYYMSRWKEVRHIEGASQRVQEDTMRFAQITEGLGVNLLDSVMTLIAFLPLLWGLSASVKVLPIIGEVSQGLVFVAILWSIFGTALVALVGIRLPGLEFRNQRVEAAYRKELVYGEDHADRAQPPTVAELFSNVRKNYFRLYFNYLYFNVVRIFYLQIGNLVPYIALAPTIASGVITLGVMQQIIRAFSRVEGSFQYLINSWTTIVELMSVY…	BacA	Cluster_5	BacA
No	Salinicola_tamaricis_F01	CN538_RS08760	MFRSFFPRPALLSLSALVWSLLCLVLWDTTANAWGAAIGLPPLAPGAELPIDVSRFWAPSFLWFYLYYALCTALFAAAWFRASPHRWQRWSILGSALIVFMTYFSVQTSVAVNAWYGPFWDMVQQALGGDSSVSAADLYREMLAFAGIAFVAVTVGVFNLFFVSHYIFRWRWAMNDYYMRHWSRLRHVEGAAQRVQEDTMRFSTTLEGLGVSLLKSVLTLIAFLPLLVTMSHNITELPLIGHVSNALVWSAIAWSLFGTLFLSLAGIKLPGLEFRNQRVEAAYRKELVYGEDAAERARPATVAELFQAVRRNYFRLYWHYAYFNIARIFYLQADAVFAFIVLAPSIIAGKLTLGLLQQILNVFGQVRDSFQYLVNSWSTIIELLSIVKRLRTFERVIEH…	BacA	Cluster_5	BacA
No	Salmonella_bongori_N268_08	A464_RS01620	MFKSFFPKPGPFFISAFVWALVAVIFWQAGGGAWVARLVGASDKIPISAARFWSLDYLIFYAYYLICVGLFATFWFIYSPHRWQYWSILGTSLIIFVTWFLVEVGVAVNAWYAPFYDLIQTALSSPHKVTIGQFYYEVGVFLGIALIAVVIGVLNNFFVSHYVFRWRTAMNEHYMAHWQYLRHIEGAAQRVQEDTMRFASTLEDMGVSFINAIMTLIAFLPVLVTLSAHVPDLPVVGHIPYGLVIAAIVWSLMGTGLLAVVGIKLPGLEFKNQRVEAAYRKELVYGEDDASRATPPTVRELFSAVRRNYFRLYFHYMYFNIARILYLQVDNVFGLFLLFPSIVAGTITLGLMTQITNVFGQVRGSFQYLINSWTTLVELMSIYKRLRSFERQLDGQPVQ…	BacA	Cluster_5	BacA
No	Scandinavium_goeteborgense_CCUG_66741	A8O29_RS18130	MFKSFFPKPGPFFLSAAIWALIAVIFWQVDGGKWLLHMVGASGDIPISAARFWSLDYLVFYAYYLVCVLVFALFWCLYSPHRWQYWSIFGTALIIFVTWFLVEVGVAVNAWYAPFYDLIQTALSAPHKVSIGQFYHEVGVFLGIALIAVVIGVMNNFFVSHYVFRWRSAMNEYYMENWQRLRHIEGAAQRVQEDTMRFASTLEDMGVSFLNAIMTLIAFLPVLVTLSAHVPDLPIVGHLPYGLVIAAIVWSLMGTGLLAVVGIKLPGLNFKNQRVEAAYRKELVYGEDDASRASPPTVRELFSAVRHNYFRLYFHYMYFNIARILYLQVDNVFGLFLLFPSIVAGTITLGLMTQITNVFGQVRGSFQYLISSWTTLVELMSIYKRLRSFERELDNMPEQ…	BacA	Cluster_5	BacA
No	Segniliparus_rotundus_DSM_44985	SROT_RS13180	MAQSMDWSHEALASTMWVVAAAALCAVLLALFLTPVVAFTAWGKRLARVGGGFFTARGCRARAWGLMALLLFETVAGVRVSVVFSYQFRDLLNAVQGGAEALALRDGGKLAQAQHMFWFSFAISAVLAVLIVLVAVVDVWAQRAFALRWRMWLNDRLLEDWLGGAAFYRDRFLENPVRNPDQRIQMDVEAITTKTTVLSVGAAKALLLAVSFSKILWQLSPKVSVFGVAVPSMVVIAYLFALAVSAAAFWIGSPLVRLNFASEGLNARYRYALVRFREAAEQVAFLRGGRSERARFDGAFAEIVANQRRIIASEVRLTGWNSALGSSTSGTLTFIVQAPRVFAGQLGTGELFQTHTAFGSLCGALEYFRGNYKEFTQLSAALLRVDEMLASNEQARALP…	Mycobacterium_BacA	Cluster_1	BclA
No	Selenomonas_sputigena_ATCC_35185	SELSP_RS10370	MEKKSVWRICRAIVRGYWFSEEKWKARGLLAVVIALNFVAVGMLVLINDWYNEFYNALQAYEYELFWPLVGKFAFLAFVHIAVAVYAIYLRQMLQIKWRTWLTDRYLARWMENRAYYKLETLAEGTDNPDQRISEDIGQFVELTLTLSVGFLKQLTTLAAFAVVLWNLSGVLTVPVGSWEFHIYGYMLWFSLIYSVLGTVGAHRVGRKLIGLNFEKQRFEADFRFSMMRVRENSESVAFYGGETQEVRGFSERFARVIGNFRELMRQTKILNFYINGYAQLAIIVPLVMAAPRYFGGEMALGGLMQTISAFGKVQDALSYFVEAYGSIAEYAAVVRRLSGFTAHMEEVDAKESAVTLSTSSGGLDVEGLCVSLPDGTELLQGCSFSLAPGEALLVTGAS…	BclA	Cluster_1	BclA
No	Serratia_symbiotica_24.1	GPZ83_RS07550	MQSLKQFYQLIAPYWLRPREWFSWLLLLTLTGLTLGVVWISVQYNNWSREFYDALTDYFQHTSVTRLAFSYAGYTALFVLFVISTNWLKKLLIIRWRQKMALRFHASWLRRHNHYRLSFNAEPDNPDQRIAEDIQLLIEQSLKLFLSLLKNTTGLFSFIFILWQLSGTLSLTIAGHAFPVHGYLVWVALGYATVNSVLAHRIGRPLHQLNMDKQKAEADYRAGMLRIRDNTEQIAFYGGERTELRRMHHHFSAIARNWQQLMSREFRLDTFTTSYFRLSLMIPIFAVLPLYIAKKISLGGVMQARAAFGYVLDAFGWFIDSYRQIVAWSATVERLWKFEQSLIELPVKVKYSRLPNKLQCHNLVAHHSHGTPLFKPINLRLHDGDSIAITGASGCGKTT…	ExsE	Cluster_4	Neither
No	Shigella_sonnei_SE6_1	HUX90_RS04100	MFKSFFPKPGAFFLSAFVWALIAVIFWQAGGGEWVARITGASGQIPISAARFWSLDFLIFYAYYIVCVGLFAFFWFIYSPHRWQYWSILGTALIIFVTWFLVEVGVAVNAWYAPFYDLIQTALSSPHKVTIEQFYREVGVFLGIALIAVVISVLNNFFVSHYVFRWRTAMNEYYMANWQQLRHIEGAAQRVQEDTMRFASTLENMGVSFINAIMTLIAFLPVLVTLSTHVPELPIIGHIPYGLVIAAIVWSLMGTGLLAVVGIKLPGLEFKNQRVEAAYRKELVYGEDDATRATPPTVRELFSAVRKNYFRLYFHYMYFNIARILYLQVDNVFGLFLLFPSIVAGTITLGLMTQITNVFGQVRGAFQYLINSWTTLVELMSIYKRLRSFEHELDGDKIQ…	BacA	Cluster_5	BacA
No	Shigella_sonnei_SE6_1	HUX90_RS20760	MITIPITFCMLIAKYLCLLKPFWLRKNNKTSVLLIIIILAMILGVVKIQVWLNDWNNDFFNALSQKETDKLWQLVLWFPALLGIFVLISVNKTWLIKLLTIRWREWLTDYYLNRWFADKNYYFTQIYGEHKNTDNPDQRIAEDILLLISKTLSLSFGFIQSLSMLITFTVILWQSAGTLSFTVGGTEWNIQGYMVYTVVLIVIGGTLFTHKVGKRIRPLNVEKQRSEATFRTNLVQHNKQAELIALSNAESLQRQELRDNFHTIKENWHRLMNRQRWLDYWQNIYSRSLSVLPYFLLLPQFISGQINLGGLMKSRQAFMLVSNNLSWFIYKYDELAELAAVIDRLYEFHQLTEQRPTNKPKNCQHAVQVANASIRTPDNKIILENLNFHVSPGKWLLLK…	ExsE	Unclustered	Neither
No	Shimwellia_blattae_DSM_4481	EBL_RS14255	MFKSFFPRPTAFFVSAFIWAMIAVIFWQAGGGALLERAVGATKEMPVSAARFWTRGNLVFYAYYGLCVALFAGFWFIYSPHRWQKWSILGSALIIFVTWFQVEVSVAINAWYAPFYDLIQKALGSAHSVTIGQFYHEIGIFLGIALIAVTVGVMTYFFISHYVFRWRTAMNEYYMANWQHLRHIEGAAQRVQEDTMRFASTVEDMGVSFINAIMTLIAFLPVLVALSPHVPELPIVGHIPYGLVIAAIVWSLLGTGLLAVVGIKLPGLEFKNQRVEAAYRKELVYGEDDPDRARPPTVKELFSNVRRNYFRLYFHYTYFNIARILYLQLDSVFGIFLLLPSVVSAGITLGLMTQITNVFGQVRSAFQYLISSWTTLVELMSIYKRLRSFERQLNDSLQQ…	BacA	Cluster_5	BacA
No	Shinella_zoogloeoides_ATCC_19623	K8M09_RS11920	MFVSFFPTPRLFFLSVVLWSALAMAIWYAGGEALGAYIGLPPLKPGEEAIIGVSVFWSAPFLWFYIYYAVMVGLFAAFWFTYSPHQWQLWSVLGSALIIFNTYFSVQVSVAINAWYGPFYDMIQRGLARTEPIPTESEIYVGMIGFAGIAFVAITVGTLNLFFVSHYVFRWRTAMNDFYMSHWDKLRHIEGASQRVQDDTMRFSRTVEGLGVSLVSSIMTLVAFLPVLFKFSSTVTVLPFIGEVPHALVWAAICWSLFGTVFLAAVGIKLPGLEFRNQRVEAAYRKELVYGEDHADRAQPPTVAELFANVRKNYFRLYFHYLYFNVARIFYLQADNLFGTFVLVPSIVAGKLTLGVMSQIQNVFGQVRESFQYLVNSWTTIVELLSIYKRLKAFEAAID…	BacA	Cluster_5	BacA
No	Shinella_zoogloeoides_ATCC_19623	K8M09_RS21690	MTKDSAGIAARAAPGDTGERRLRQYLATMADALGASPLRRPLVLIAAGIFAVILATAYGQIVLNGWNKPFYDALQRRDLPAFLAQLLVFLEIAGALLALNIAQLWLNQMLHLKLREALTRDMIDTWLAPGRAFRVARQGQIGVNPDQRLHEDAHHLSDLSVDLGVGLLQASVLLASFVGVLWALSSGFVFHLWGEAFQIPGYMVWAAILYSGTASWLSWMVGRPLIALNGERYAREADLRYSLVRVNEQIDAISVSAGEADEARRLQRDLAAVIAAARRIVSAMVRLAWVTSGYGWLTIVAPIVIAAPVYFGGDMTFGGLMMAVGAFNQFHASLRWFVDNIGAIADWRATLRRVAAFRLALLDAEKADDAASRVALTRSPEPAIVLDGLEMETPTGAVR…	ExsE	Cluster_2	Neither
No	Simonsiella_muelleri_ATCC_29453	BWP33_RS02160	MQKWQIELNATPMWLLQTFMGVLLAVLLTVFWVSKTQFGKQFKQVLAPCLDRKSYFKMIILLVIMMILLLTEIRLNVLSTFMTAGLLNALQDMNVSAFWLFVGMNASVVLLRTLNGAINDFFDQALAIKWAERLNRVLVVGWLTHKNYYTMQMQKMIPDNIDQRIQQDAQDFIGDTIQFIRGMLDSVISSMEFAIVLWGLSGILLVFGVEIPKGLVFVVFLFVLLATGLAMWIGQPLIEYHYENERLNGDYRYSLIRVRDHAESIAFYAGEAREQKYLALNFQAIIRNRWQIAKQSVFLSGFNDISSQGVQLLPAILQAPRVFAKEIKVGDVQQTIQVFARLQKALSFFRLFYKQFTAYRARLARLSGFLDGLSDKHQVAALTRETVSGSLKLVDANLL…	Mycobacterium_BacA	Cluster_1	BclA
No	Simonsiella_muelleri_ATCC_29453	BWP33_RS03125	MFKSFFGNRKWWAWSLGGSLIILLATWYRVELDVQINQWFGEFYDTIQQVLKKPNSMTFPDFMKLLLKFAQIAGISMIVAVLGDFFGRHYIFRWREAMTEYYQSHWEKVRHIEGSSQRIQEDTMRFAKIMETLGVSFLQAILTLIAFLPLLWELSKQVTQMPWIGYVDHALVYVALLFSLAGTVILAVVGIKLPGLEFNNQKVEAAYRKELVLGEDHIDRAQLSVLKDLFEDIRKNNYRLYWHYMYFDLARWSYLQFAVIVPYIALAPSLLMGLLTLGTLQQIVRAFNKVQDSFQFLVQSWTTIVELLSIYKRLKGFEQQIRG	BacA	Cluster_5	BacA
No	Sinorhizobium_meliloti_2011	SM2011_RS11875	MKNQTGNETRARTPATPSEGSSIWQQFEMMRHAFVASPVLKPILWLAAGSFTIIIVTAIGQIVLNRWYRPFFDAIERRDLNSFFYQLMLFVLLAGVLLVFNVAQQWLNQMVRLKLREGLTLDLIGEWMRPRRAFRLANAGTIGVNPDQRMQEDAGHLADLTTSLGFGLLQSSILLISFVGVLWSLSAGFAFQIGERSLEIPGYMVWAAILYAGSASWLSWLVGRRLIVLNGERYAREADLRFSMMHANEHIDGISLAGGEAGERRRLQLDLSSVLDATRKIFRAEINLAWVQDGYGWVTVVAPILVAAPVYFAGNISFGGLMMAVGAFNQVHSSLKWFVANVSAITDWRATLLRVAAFRRALITADTLHGDEKRIEFVENESATMTFENLEVVSRSGRT…	ExsE	Cluster_2	Neither
No	Sinorhizobium_meliloti_2011	SM2011_RS12185	MFQSFFPKPKLFFISSAVWSLLAVLAWYAGGRDIGAYLGLPPLPPGQEPVIGVSVFWSTPFLWFYIYYAVVAGLFAAFWFAYSPHRWQYWSVLGTALIIFNTYFSVQVSVAINAWYGPFYDLIQQALARTAPVTAGQLYSGMIGFSGIAFVAVTVGVLNLFFVSHYIFRWRTAMNEFYVAHWPRLRHVEGASQRVQEDTMRFSSTVERLGVGLVSSIMTLIAFLPVLFKFSEQVNVLPIVGEIPHALVWAAVFWSVFGTVFLAAVGIKLPGLEFRNQRVEAAYRKELVYGEDHEDRADPITLAQLFDNVRRNYFRLYFHYMYFNIARIFYLQADNLFGTFVLVPAIVAGKLTLGVMNQVLNVFGQVRESFQYLVNSWTTIVELLSIYKRLKAFESVLVD…	BacA	Cluster_5	BacA
No	Skermania_piniformis_DSM_43998	KV203_RS11465	MEMSIDWSAEWWASAWWILKAFLITAPIFVIVLAVLFATTRWGRQFWRISGAYFVGPQSWRNYLLVAVLLISTLTSVRLSVLFTYFYNDSQTALQYAVQALTTPEPEVSLEAAKAGFWLSMKIFGLLAVLWVARALVHYLINQWFDIRWRVWLNERVVDDYLDGMAFYRSRFIDETIDNPDQRIQSDVTDFVQVSSSLALGAVSALASIVSFTKILWDLSGPLTIFDVTIPRAMLWLVLAYVLLTTIVAFWIGRPLIRLNFLNEKLNAGFRYALVRLRDSAENVAFYHGERVERRGLMSRFAGVIRNYWDIVARTLKFNGWNLGVNQTAEVFPYLLQAPRLFAGEITLGDVSQSSSAFGKVHDSLSFFRESYDVFAGYRASLIRLDGLLIADEQSRELG…	Mycobacterium_BacA	Cluster_1	BclA
No	Snodgrassella_alvi_wkB2	SALWKB2_RS04405	MFHSFFPKPRWFFPSAILWIGLNIALWYCGGEGAGEWFGWPQGYADKPLTIGLSRFWSPAFLWFYLWFLLATIIFAVFWSVVAKHPWQRWSIWGSALILFNIWFSVQINVTINAWYGPFWDMIQKMLSSGGGAISDLYQNILTFLQIAMVAVTVFVLNTFFVSHYVFRWRTAMNYYYIENWSKLRTVEGASQRVQEDTMRFATIVEELSVSLVRAVMVLIAFLPLLFQLSSHVPALPIIGEVKYSLVWAALGWSLFGTVLLVAVGIKLPGLQFNIQKVEAAYRKELVYGEDDGERAQPATLKELFERVKVNYYRLYFHYAYFNMVSIWYLQLDGIYGLVMLFPSIAAGTMTLGLINQILNVFNNVRESFQYLINSWKTIIELLSIHKRLKAFESILNDKN	BacA	Cluster_5	BacA
No	Sodalis_praecaptivus_HS1	SANT_RS13455	MKANHIKAARWRDIWRLIAPYWRSEEKWRAWGLLAVIIILSLAIVYLSVLFNQWNRVFYDALQTKNFPVFKSQLFKFTWLALLYILLSIYKIYLTQGLQMHWRRWMTRQYMEKWLSHHVYYHTEQQQTVDNPDQRIAEDLNALTNGTLSLTLGLLSSVVTFVTFISILWSVSGPLSFVFSGHHVTIPGYMVWFAILYAGVGSLIIWKVGRPLVSLGFMQEKFEANFRFGLIRIRENNDAIALYQGEPREATQLDDRFESIKDNWWSIMRVGRRLNVASNFYGQFAIIFPILVAAPRYFSGAIQLGTLMQINSAFGQIQGSLSWFIDAFTQLANWKACINRLAGFNAAVDRHSSQNTPIERARDPLQALSLRALTLNVPDGRALFAPVTASIAPGERVLV…	BclA	Cluster_1	BclA
No	Solidesulfovibrio_magneticus_RS_1	DMR_RS05940	MSATKRRFLADLWTLTKPYWKSEERLKSGLLLAVIVGMSLGIVYLNVLFNEWNNLFYNSLQEKNLDEFFRLFGRFAILAAMFIIVAVYQIYLRQMLQIRWRRWLTERYAAMWLTHRNYYRLRFSPNGADNPDQRISEDIGGFVEQTLSLTLGFIESVVSLASFSVILWNLSGEIHILDIQLPGSMLWAAVLYAGFGSFLTHYIGRPLIRLNFLQQRYEADYRYNLVRVRENAEPIALYGGETQEAGNLSGRFTHVVTNWWAIMRQQKRLTWFSAGYSQAAILFPFLVAAPRYFSGAIQLGGLMQTASAFNHVQSSLSWFIDAYTRLAQWRATVDRLTGFAHALAELEAAKDAGFTRTPASAGQALALTDASLSLPDGRTLLTDAALAVAPGERVMIAGP…	BclA	Cluster_1	BclA
No	Sphaerotilus_natans_D_507	EWH46_RS10380	MNWNQELLNSAIWVAKAYAITLVVFVAVMALLARATVWGRQFWSLTGAYFSPRRSWRPLGGVALMLLFVLFTVRMNVVFSYWYNEFYSALQALDQKGFWFGMQLFGILATIHVVRAVLSSYIRGAFTIHWRQWLNDRTVGEWLQGQSYYLGRFAEPAVDNPDQRIQQDVTTLVTTTLALSMGLVGAVVSMYEFTGILWNLSAPMTVAGTEIPRAMVFLVYLYVIGASVFAFWIGRPLIGLNFMNEKLTANYRYLLVRLREYGESIALYRGEAVERRGLLASFAAVIGNAWDTLWRTLKFDGYNLTISQIAVVFPFIIQAPRLFAGTIKLGDVMQTSQAFGQVEEALSFFRTSYDSFAGYRAVLERLSGFEQNVRASSRLALPALAEQAQGLTIEHLTVR…	Mycobacterium_BacA	Cluster_1	BclA
No	Sphaerotilus_natans_D_507	EWH46_RS16525	MNRAEPIDHPPVDRRLWWRFVAMARPYWSGAERTRAIGLLALLIVLLLGQTSFNVLFNQQSGEFTSALAAGDAERFWRAIRHFSLLLVVAVPLWACYYFVRDTLGLRWRRWLTAHLLGRYLGHRAFYRLTQQSGAAIDNPDQRIAEDVNSFTGQSLYFLMVLLGALIELVAFTGVLWSISRLLVAFLIVYAVAGTWITIAVFGRPLIGLNFRQLRREADFRFGLVRLREHAEPIAFHEGEREELGRLRGLFASLYGNARQVLRWQFGLNLFQYGHSFLTMALPSIIIADQVLSGEMEVGRAIQAAGAFSAILGALTLIVQHFESLSRFGAGVNRLHEFSRALDRLEAGGGRSDSRIETLPGRDFALEHVAVMTPQREHLLIRDLSLTISDGHGLLIEGP…	BclA	Cluster_6	BclA
No	Sporomusa_termitida_DSM_4440	SPTER_RS01855	MINSAAKTNGNLIRVLLSYWWSSASLQAWALTCALIICTGLIVLLTMQLNSWQVGFYTNLQQLSYPGFTTSLTQFIILSLVLVAASGSQTHFKMMLQIRWRQWITDKYISLWLHNQTYFRMSVHPDPVDNPDQRIGEDINLFVTHSLELATGFLRQIISLTVFAAVLWHLSGEITVSLAGTEFILPGYLVLAALIYSACGTWITVQAGHPLMRQSNVQQSNEADFRYCLIRLQEYGECVALYKGDQQEKVNLMQHLARIVATYLSIIKTTRTITWISSIYSQLSIVFAFLIASPRYFNGELLLGQLFEISGAYWYVHSALSYLIDSFGKIAQWQAVTDRLREFYTQLAASHRETKPRPAVFTSNKYKTVAMKNLTVLSPAGQILINNLTLELKPGESIL…	BclA	Cluster_1	BclA
No	Sporomusa_termitida_DSM_4440	SPTER_RS08835	MRRGVMLRGAWRIARTYWFSEEKWSAWLLLSSVIVLNLVLVYITVQLNLWQGSFYDAIQNFNYAGFLKIMEQYALLGVLFIVVKGYQIYVRMLLHLRWRRWLTERYLSAWLKKKSYYRLQLMARNATDNPDQRISEDVELFVMLTLRLSVDFLQDVVTVFSFVIILWNLSGVFYLPVGGQQIPIYGYLVWLALAYAIVGTYWTLKVGRPLVRLEYDQQRYEADFRFSLVRVREHAESIALYGGENNEKKNCMNRFNQIVVNFMKIIDVRKKLMWLTTGYSKISVIFAALIASPLYFRGQIHFGQMFQIIDAYNHVQVGFSFIIDSFTQLAQWRAVINRLNNFLTFLEAVQTEERSHPEVVSRQHHTDFGLEGVNVFQPNGQKLVQDLTLKLPVGQSLLI…	BclA	Cluster_1	BclA
No	Sporomusa_termitida_DSM_4440	SPTER_RS20335	MLNFFRQAWKISRGFWQSEEKWSARLLAASVIALQMLNVYVMVKYNVWQNQFYSTIQELDSAKFFQLFLYWPVFTLIFLVVDVNKLYLQQMLEVRWRTWLTNHYLQAWLSKRTYYLLQILDYDTDNPDQRISEDVRLFVSYVLELSFGLFRSTLTLASFIVVLWNLSGIIDLTVGPYVLSIHGYMVWVAIIYAVAGSWLTAVVGNSLIKLNFVQQRYEADFRFSLIRLRENGEGIAFYNGEQREQANFSNRFQLIIENFQALMSGQRRLSYVTLLHWRLSFLLPYLISAPRIFEGKMQLGGLFQTATAFTQVEQSLSFFIDKFYSMNEASLAQLQAVLKRLSSFAEHIDNLHATASGNSIAITAAPGGLLGVACLDIKLPTGELLLKNLELQVQPGDRL…	BclA	Cluster_1	BclA
No	Sporomusa_termitida_DSM_4440	SPTER_RS21705	MLVENKLAEDQLAKVKKFTLLRGIWRVGNGYWRSQEKKYAGLLLLAIISLTAIDVYLQVWLNKWRNIFFNTLQDRDLAAFFDSIFLWLILTVAALAVTVYQRYLHQILELKWRTWLTERFIQEYLHSKKYYYMHISDNSIDNPDQRMSEDVKLFIELLLKIFIWFLYTLGILCSFIIILWQLSGSFSLSWQEWSIVIPGDMVWIALGYAIMVNLIVAKFGQSLVHLNFQQQCFEANFRFGLIRLREYAEAIALYTGEQRERYLLKGYLKKVYDNLYKYINRQKVLDCLIFCLYRGAEPLPYIITVPRFFSGQIQLGGLMQITAAFDRVQKSLTFFVGWYKELAKLEAIVKRLANFMDMMEQMRLVGGNSAIRVIASPDMTFSVEGLNVRLPNGKLLIHD…	BclA	Cluster_1	BclA
No	Sporomusa_termitida_DSM_4440	SPTER_RS23295	MYLAVLDRKFLQATWSLIREYWHSEEKWPARGLLAVIVTLNLTYVYILVLINKWFNRFYNALQNFDKEEVFSALGEFCLLAACYIIVAVYQLYLQQMLEIKWRRWMTHKYLNNWLTDRMFYRLQLTDSYTDNPDQRISEDLRLFTNYTLALSLGLLKAFVTLVSFIAILWQLSGILVIPLGSQQLVVSGYMVWVAIIYSVIGTWLAHKIGKPLARLNFDQQRYEADFRFSLVRLRENSESIAFYGGEAREERSFIARFGKVFNNYWQIMQRRKQLTWFASGYGQIAIIFPLVVAMPRYFAKEIQLGGLLQIAKAFDSVQESLSYFVSSYASIAEWKAVVDRLTGFISSMQQVSTLPQGNSVIEVGPEAALVVSDLSIDLPDGQRILSGLNLTIQAGESL…	BclA	Cluster_1	BclA
No	Stanieria_cyanosphaera_PCC_7437	STA7437_RS00685	MNRFNFQVFKRFWAIAKLYWFGNEKKGAWTLLGLLFILLIAYTLLSVKLTEEQGNIISSLSAKSPERFWTTIKIFLGILIVYVPLFAGFNYVQYRLGNYWRRWLTQNFLGRYFSNRAFYELGNFNTNIDNPDQRISEDIKGFTQDSLVFLLVIINSIFQVAAFSFVLWKISPNLVWLLVGYALVGTIFATGVFGKKLVKVNFDQLKKEANFRFGLVRIRENSESIAFYQGENQENNKLKQIFHEVFENFNLLILWQELYFGLFVNTYEFIPYIIPAIVVAPSVFDGTFEVGKVTEAQIAFARVFASLNIIVSRFQSLTAFVAGIDRLSSLDEYLNRLEHKTTRRERPTIDTVEDGRLAIQRLTLQTPNYQKTLVRNLSFALEPRTGLLIMGSSGCGKSS…	BclA	Cluster_6	BclA
No	Starkeya_novella_DSM_506	SNOV_RS03175	MRTIVTLIADVWRLSIPYFRGEDRWRGLALLAAVVAMEVGWVYATVLINSWNAVFYDAIQNKDYAAFTHQLWVFAGIAACAIAVAVYQVYLRQWLEIRWRTWMTEKYLTAWLADETHYRMRLKGDAADNPDQRIAEDIRAYINQTIGLFLGLLNAVMTLASFAVILWGLSGSFSFNLFGGSWNIPGYLVWAAFAYAALGTLLAHLIGRVLVKLNFDQQRYEADYRVDLVRVRENGEQIALMEGEPVERERLLARFSHVVNNYWGIMIAQKRLTWFTSGYGQLSTIFPFVVVAPAYFSGAIQLGQLMQTGSAFGQVQGSFSFFISAYAQIAEWKSIVDRLVGFERSVMATQAQALASDFSRVPGKGGAPLAVAQMEVRLPDGRALLTVDGLAIGRGERVL…	BclA	Cluster_1	BclA
No	Sutterella_wadsworthensis_FDAARGOS_1159	I6J16_RS03715	MFLNPRPSGLCRLITQYLFTRSQWRLWGLFAIVLAAYAFNIKLAVLYNDWNGRFFNALQAVNRDAIFRELFYFIGLAAVIIVLLVWAGYVKDRLALALRRDLTQIFFKRWLSPESAHYLLRESGREPDNPDQRVTEDVRQLVNLSVDLLVSFYDAMLTIGSFSVILWQLSGSAEVFGITIPGYMFWVCILYTIVATWITHLIGRKLKGLNINAQHMEANLRAALMEKRRHADAIAGAHAEAVEEAGLVERFRQLLSVLIALVKRKRDLNLFTVGVGQFTHLAPIFFALPSFFAGIIQLGGLMQIRGAFNDVARSLSWIIMSYDDLAALAAAYERLRRLEAGLSEADDQRQALEKRCQDNSCTGLTAALDLIVPNGKNISRVPVHLKLVPGSFTIVCGPS…	BclA	Cluster_12	Neither
No	Sutterella_wadsworthensis_FDAARGOS_1159	I6J16_RS04430	MFPATVTRPSFMNLLRNFYRLAAPFWLTRQSWKAWLALGSAIACSLLFVQVVVLVARWQKAFFDALSNFGAKEIPQLLLEYLLYLAAMTALIVIGNWILKRLKFAWREHMTVAFERRWLSEHRQYRLQLSGEPDNPDQRIAEDLWLLSELTLNLVKSFCQTMARLISFIGLLWAASGVQKAVIGGVEIEISGYLVWCALGFSVVSTLLMHWVGNPLRALNVTRQHTEADYRSALLLIRENAAEIAFMNGEETDRMRLRDAFRHIRKNWRALIKREVKVETFTALQMRLTWFIPIAATLPLYLQKSITLGGMMQAQTAFSNVVDGFDWFINSYRNLILLAAVVDRLSGFQSAMDKLPEAPESERVDDAVLKLENVTLMRPNAGVLAAGIQGEFRRPGWVR…	BclA	Cluster_4	Neither
No	Sutterella_wadsworthensis_FDAARGOS_1159	I6J16_RS04465	MRTPIAPNGLRRLIAARLFSRTQWRIWALAALVLAAYAVNIKLAVLYNDWNGRFFNALQAVNKAAIFRELFYFIGLAAAIIILLVWAGYIKDRLMLALRRDLTEVFFKRWLSPQSAHYLLRESGEEPDNPDQRIAEDVRLVVSLSVSLAVSLYDSLLTVGSFSVILWQLSGSAEVWGFTIPGYMFWVCVLYTFVASGLTHLIGRKLKPLNINAQHMEANLRAALMEKRRHADAIAGAHAESVEEASLSERFHQLLRVLIALVKRKRDLNLFTVGIGQFTHLAPIFFALPSFLAGVIQLGGLMQIRGAFNDVARSLSWIIMSYEELAALAAAYERLERLESGLTQADHTRRQIQAHNSADSKRSDGLSADILLKIPRGKAAALNAEIPVSFSLKPGSLAI…	BclA	Cluster_12	Neither
No	Tatumella_citrea_ATCC_39140	A7K99_RS17905	MFKSFFPRPGPFFASAAIWSLVTILVWFFFAEHALEMIPALAKSASSPLPTTVTRFFHLSQIWFYLYFWIATALFALCWRVIDNHPWQLWSVWGSALIIFTSWFNVQVGVAINAWYGPFGDLIQKALTKAGSVPITVFYSQVIAFLGIALVAVVIGVMNSFFISHWVFRWRTAMNNYYMANWQRLRQVEGAAQRVQEDTMRFASTLEGWGVSFIQAIMTLVAFLPVLVSLSHYVKDVPIVGNIPYALVIIALLWSLFGTALLALVGIKLPGLEFRNQRVEAAYRKELVYGEDDGERASPPTVHDLFSRVRYNYFRLYFHYLYFNITRILYLQVDNVFGLFVLFPSIVAGTITLGIMNQVSNVFDQVRSSFQYLITSWSTLVELMSIYKRLRSFEQILQD…	BacA	Cluster_5	BacA
No	Taylorella_equigenitalis_92_0972	B9Z30_RS02915	MKQFFYPYFRLMRLCLSDKTGIYGLFQFILVLILSLFGLGISIRMITWSKDFYNALQQINGAQIVNQIGIFALLILASASLHLIGEYIQKLLQIRWRKKITQSIIEKWLSKNNHWFLKLNKHSNLLDNPEQRIADDCRIFINLTVTEVHDLIMAIISVISYFSVLWSLSTFSLSFSVFGYAFQIPRYMVWAAPIYVLISSGITHYLGAPLKRLTVEQHRKEGDFRYALTHVRDSSEAIALHRGEEQEQKNLEKLFSAIEKNWRQLNIRNLILGSFTRPYFQTVLRIPTFLALPAFIAGKVTLGGLMQLASAFTNVVTTLSWFIFSYGNLAELAATTRRLDQLFQNLNNNQDVGSDLKTNLSKNLVIENLDIYTPSKNHLINIEKFHANVGDKIWIQGKS…	BclA	Cluster_8	Neither
No	Taylorella_equigenitalis_92_0972	B9Z30_RS03605	MNWSKELLDSAIWIAKSYVFCIVFLAIVGAIIVKTTTWGRQFWFLARKFFDPKVTNYKYKYYPIIGFAVILLIDLMGVRLGVLFSYWYKNMYDALQKVDENIFWVQMVVFSILAGIHIFRALLAYYLNNRFKIRWRENLNDDLLSKWLNKRSYLRSYYLNEPIDNPDQRIQQDIQSFVGYATDLTLGLLTSVISIIAYTAILWNLSGPIEFHSFTIPKAMVFIIFLYVILTTVLAFKIGHPLIKLNFISEKVNANYRYSLIRIREYAESIAFYAGEKLELSKLKNKFEQVIKIFWDIIFRNLKFQGFNLIVSQASVVIPFIIQAPRFFSGKILLGDMIQTSQSFSALSGSLSFFRESYDTYAAFKAVLDRLTGFYENINKAEKLPEPNLVYDDQKLKLQ…	Mycobacterium_BacA	Cluster_1	BclA
No	Terrihabitans_soli_IZ6	IZ6_RS03610	MFVSFFPRPKMFFWSVAIWSALCIVLWYSGGADLGAQFGLTAGEAGEVGSVTVFWSPAFVWFYIYFTVAVLLFALFWQLYAPHPWARWSILGSALILFLTYFQVQVSVALNAWYGPFYDLIQGAFAKTAVVTADQYYGQLTTVSGLLLVAIVVAVLNAFFVSHWIFRWRTAMNNYYMTHWEKLRTVEGASQRVQDDTMRFARTMEDLGIDLVRSVMILVAFLPILMNLSKHVAELPLIGPVPHALVFAAIFWSAFGTAFLALVGIRLPGLEFKNQRVEAAYRKELVYGEDNADRARPPTVSELFGNVRRNYFRLYFNYMYFNVARYLYLQVDNIFPLILLGPTVIAGVITLGIFTQINNAFDKVRESFQYLVNSWSTIVALLSVYKRLREFEMVITGEV…	BacA	Cluster_5	BacA
No	Thalassospira_marina_CSC3H3	CSC3H3_RS04590	MKTLQGFWQLARPFWTSSEKIPALMLLLATILMNLGLVGVNILNNFWNLHFYNALQALDYDAFLIGGIEFILLQAALTGFTVAAFHFQQKLTIKWMRWEITNTLQDWLKNQRYLLMQLNGPETDNPDQRVADDIDMFIVISLKLGLGVMTALVSLFSFLNILWQASSLVSLPIGAEGLVIPGLLVWIALLYSIAGTGGAFWLGRALPRLNFLQQRREADFRFSLMRLREHAESIAQYRGEKAEMQTFTTRLEAALQNFWQLVKKQKIVLGYSTFYMRTATVIPMFIMAPQFFAGVFPLGRLTQISAAFGEVHEAMAYLVKAFPQIAEWKAVIDRLTGFQNRLNAISSDNGVKIRHQPRSLAISKLNLWLPDSGKTILRDFSVNIAPGESLLVRAPSGFG…	BclA	Cluster_1	BclA
No	Thalassospira_marina_CSC3H3	CSC3H3_RS13605	MFQSFFPKPRLFFTSALIWTALAATIWYGGGDHWGHYLGLGVATPADGDVVGIDYFLTPTFLWFCIYYFIAVGLFGGAWRLFSSSPWQLWSVFGSAFIIFTTFFDVEVSVAINNWRRPFFDDVQNALSGKAVVQAVDLYRLIWQFAEIALCAMFLFVVTRFLVSHWIFRWRTAMNDFYMAHWQKLRKTEGAAQRVQEDTMRFASVMEGLGISLVGSVMTLVAFLPLLWGLSKYVTSLPLVGEIPAPLVTAAIVWSVLGTLLLALVGIKLPGLEFHNQRVEAAYRKELVYGEDHAERADPVTMRELFGFVRQNYFRLYWHYTYFNVFRGLYLQADNVFAMAILIPTIAAGSTIGFTFGVLQQVLNAFGQVSGSFQYLVNAWTTIIELLSIYKRLRAFEAS…	BacA	Cluster_5	BacA
No	Thermochromatium_tepidum_ATCC_43061	E6P07_RS01155	MRLPWSLLNALKVPITPTIWSCFVSMLKQLGASEVGGQVKWRFVLLILLLFGINGLNVINSYVNRDFMTAIEHQDMGGFILYALLFIFVMGVSTVVAVIYRYTEERLGLLWRKWLTERVIDRYLSERTYFRLHVNGELLNPDQRISEDIRALTATTLSFTLMFLNASFTVIAFSGVLWTISPMLFAVAVAYSILGSLLTIYLGKPLVKLNYDQLDCEANFRARLVHVRENAESVALLRREERLRARLRDRLNQLTANFQRIIEVNRNLGFFTTGYNHLIQIIPVLLVAPLFIQGEAQFGVIAQSAVAFGHLLGAFSLIVTQFQSISNYTAVVARLNALREAMNQARPEQAPHVEFCEACGSIAFEHLTLRSPRDGRVLIRDLSLSLPVGVNLLVRSTSK…	BclA	Cluster_7	Neither
No	Thermodesulfobium_narugense_DSM_14796	THENA_RS06490	MKQFNKEFLRDTWDIIKPYWQSEEKKIAWLLLIIIIFLNLFLVFINVLINLWYNEFYNALQELNAQAFWVAIIQFCILAFFYIVAAVYSLYLNQMLQIKWRKWLTDKFLKKWLDKKIYYHLQVFNNSTDNPDQRISEDLNLFVSQTLNLSLGLLNSVVTLASFVGILWAISGPLSFGIFGYEVVVPGYMVWAAIFYAIFGTWITAVIGKPLIDLNFKQQMYEANFRFSMVRIRENSESVALYGGEKREHKHLMTNFFDVFENYWKIMVRQKMLGWFTSGYNQIAIIFPILVASPRFFAREIQLGALMQIAQAFGQVQSSLSYIVNSYPSLANWHAVADRLRTFEHNISFIEELQQKNNRILIKESENLRVENLSILLPDNKTPLINQLNLSLNRSERLL…	BclA	Cluster_1	BclA
No	Thermoleptolyngbya_sichuanensis_PKUAC_SCTA183	HPC62_RS06400	MTADTPNSSLNRLNRFDWRLWNRFVAIAQPYWFPTGRGGWQFFVLLGLLIVFLFALLATVVGLLTLAIERGFPEFMAETAGGMVSLANTLFSPPMVFVLTAGLIVPWIAFFFARDKVLPRWQQWTFLAALLLLLLCVSGMNVVISFVGNFFTTALAEKDAPTFWRFFIVYAGVFAIATPFVVFYRYVQDLLGLRWREWMTNSFLGQYFSNRAYYNLNSDDLIDNPDQRISQDINSFTSYSLNFLLIFLGSIIDVISFTGILLSKSVGLTVFLIFYALVGTVVVALLGRRLISLNFNQLKKEADFRYGLVHVRDNAESIAFYQGEAQEAGQLQRRFVEVLRNYHFLIGWQRTMGFFRTPYRYLTFILPSAILAPMLFQDQIRFGDISQANFAFSQIFEAF…	BclA	Cluster_6	BclA
No	Thermosynechococcus_vestitus_BP_1	TLL_RS01115	MSQPTHRFDARVWGQFLRIAQPYFFPRDRWGSSVIFILLLFLVIALMFGFLFGLTAAITFGLNALAPELMGQIAGGLMEMIQSLWAQPLSRSLLLGTVIVPLGVFALLRQPLLLRWQAWALLGLLLMLSLSVSGLNVIISFVGRFFQTALAEKNAETYWRFLFVYAGVFVVGTPIVVIYRYVREYLGLRWRDWLTRHFLDRYFQNRAYYTIENQGEIDNPDQRITEDVRSFTQTSLQFLLIILGEIIDLIAFSGILWTISQTLTLTLIGYAIVGTIVTVLIGQRLIWLNFNQLRREADFRYGLVHVRDNAESIAFYRGEGQESVQVRQRFLEVLRNFNLLIGWQRNLDFFTTAYNYFVIIVPAAVVAPRYFAGEIDFGSISQASFAFSQVLGALSIIVN…	BclA	Cluster_6	BclA
No	Thiocapsa_bogorovii_BBS	LT988_RS15860	MIALRTTISRTTWKRFLEMLAMLARSEVGGKAKLLFALLILLLFGINGLNVLNSYVGRDFMTAIENKDMGRFVHFALLYIGVFALSTLVAVYFRYSEERLGLVWRNWLTARAVERYLDNRTYFRLQDTGDLANPDQRISEDIRSLTATTLSFVLMLLNASFTVIAFSGVMWSISPLLFVVAVSYAALGSFMTVLLGKPLIRLNYDQLDKEANFRSRLIHVRENADSIALLRREARLKYQLLERLADLTANFQRIILVNRNLGFFTTGYNYMIQIIPALVVAPLFIKGDAQFGVIAQSAIAFAHLLGAFSLIVTQFQSISAYTAVIARLAGLREAMGDDETPKPSNIEIRDDGDRVAFDALTLRSPRSGRDLIKALSVSVPHGKRLLIIAPNESAKTALF…	BclA	Cluster_7	Neither
No	Thiocystis_violascens_DSM_198	THIVI_RS21745	MRTVWSLLNKLGVPMTPAIWNRFLRMLRDLGRSEVGGRARLLFAALILFLFAINGLNVLNSYVNRDFMTSIENQNMDGFVFYALVYVFVIGVSTVVAVIYRYAEESLGLLWRKWLTRHAIDRYLDDRTYFRLHATGELTNPDQRISEDIRALTATTLSFTLMFLNATFTVVAFSGVLWSISPLLFVVAVAYSILGSLLAIYLGKPLVKLNYDQLDREANFRSRLVHVRENAESVALLRREGRLKARLRDRLDDLTANFQRIILINRNLGFFTTSYNYLIQIIPALIVAPLFIKGHADFGVITQSAVAFTHLLGAFSLIITQFQSISAYTAVVARLNALRDAMSQERPGQSPSLEFSDACGSVAFERLTLYEPRDGRILVKDLSLSIPAGVCLLVRSTSE…	ExsE	Cluster_7	Neither
No	Thiomonas_intermedia_ATCC_15466	BVH73_RS05035	MQTQPTAQSYRFAFRHFYALAKPYLVSEEKKKGWGLLLLVLAMNLALVWVNVKLTQWNGDFFNALQAKNFGAFKQLLLIFTGYAFLYIALAVYSQYFLQMLQISWRRWMTEVFLKDWLAGGTHYRMSLRQGNTDNPDQRIADDIGGFINGSLNLFFGFVSSLVTLFSFLFMLWVLSGAITLFGITIPGYMVWVALLYAGVGSVLAHWVGKPLIRLNFFQQRYEADFRFGLARTREHDEGIALYNGEARELAGHRSRFANVWSNWWGIMKRQKLFTWYSAFYGQLAIIFPILVAAPRYFAGQIQLGGLTQTSQAFGQVQGALSWFIGAYTSIADWRATVERLQTFVDAMHQSQQNPHDPAPASPAGRPSGTPPTTAGVVPLRSARESVALGDLLLLAPDG…	BclA	Cluster_1	BclA
No	Thiosulfativibrio_zosterae_AkT22	THMIRH_RS09840	MLRSFFGNKQWALWAWGGLFLLFTVTWLQVELTVKLNSWYGEFYDILQKANDIQAFWQSMIDFTYIAVPYIFIAMFAFYFAQHYAFRWRQAITFHYLPHWENTPHNIEGASQRIQQDTYEFSKSLESLGLGLFKATLTLIAFIPILWTLSEKVTLPGIDHIQGSLVWIALATSLGGILISYFVGIKLPGLEYNNQKVEAAYRKQLVYSEDDKSFANLPTLTELFTGIRSNYFRIFNHYSYFTLWSNLYGQMMIILPYLLMAPSLFTGVITLGVVTQTGNAFGKVNDSFSYLIDRWTDITKFISVVKRLNEFEKHLIHGQQNPHSPSAEELKTP	BacA	Unclustered	Neither
No	Tistrella_mobilis_KA081020_065	TMO_RS27985	MTVTADPGRPGGRARGTARRHRGGRLRCFLRLALPFFLRPAGRAAALKFTLAFGLAIAAVWIGFERNAWNQTFFGALERRDADAVFRATLDWIWLLALLVGVSVQRAYLERMVEIEWRTWLTRRLLDRWLGRGGLWRLESAGRIDNPDQRVAEDARLLSSLTVELTLRVLLDVVELGLYIGVLWYLSGTLALPLPGGGSLDLPGYMVIAAVLYAGIANLVAHRLGRPLAGLAARQQHREADFRFGLARLRDAAIEVALLGGGRREAGLAAGRFDAVRRNALDLARRHRIYALFQTPFSYTVLNISMFVTAPAYLAGQLDLGGMMQARGAFSTVVASFATLVFVYPKVAELMAVLGRLEAFEQALADRGHRLCPHPAARAAASDALVLEGVAVTTSDGQP…	ExsE	Unclustered	Neither
No	Tolumonas_auensis_DSM_9187	TOLA_RS03465	MTPTPPVRHLWRNFWMLLKPFWASKEGKTKGLLLLVVVLALTAGSVYLQKVLNNWHNQFYNSIQSYDFPEFKSLLLTFCWLAAIWVLVGVHRTYFNQMLQIVWRRWLTQNRIVHWLENNNFYRLQLTDRQTDNPDQRIAEDINEFVGSTLSLSIGYLRELATLFTFLGVLWTLSKPSELTIGNTTFQLAQGYMVWAALAYAIFGTILTFWIGRPLVRLNFNQQRYEADFRFSLVRMRENAESIALYQGAQEEGGYLRSRFLQVVDNFYALMKRQKMLGFFTLGFNQTAVIFPVVLGAPLYFAKQITLGDLMQTLSAFGIVQGSMSILVDSYTDLARWKSVVDRLATFEQGLQHAEQLPRLEPEKAGVALQLQQVSISHPDGFSLMNDANWQLTAGDSLL…	BclA	Cluster_1	BclA
No	Variibacter_gotjawalensis_GJW_30	GJW30_RS04510	MNNFVEALRTFFKVALPYFNSEERWAARSLLTAIIAAELGIVAVAVAVIQWNARFFNALEAKNWTAFKAELIVFCFITAGAIVAGASKYYFGQRLQIGWRRWLTENYVKVWMADGRHYRVRAIEPNVDNIHLRIASDVYIFIQRTHELTTGLLGSVVALASFAYILWGLSATTPLPLLGTNWQFPGYLIVIAIAYASIGTFFAHHIGWRLITLNFNQQRYESDFRFAIVRAADHSEPIALMRGEPVERRELGHRFRNLVGNWSALVRRQVRLEAFVAGYGHISTVFPILVVSPAYLSGAITLGTLVQAHLAFQRVEGAFAFCISSYAKLAEWKALTDRLAQYQEAMVHVDQSSLEPAGKIETTASRNGDVAANDVTVRLPSGIAVAELAKLDVAPGGRA…	BclA	Cluster_1	BclA
No	Variibacter_gotjawalensis_GJW_30	GJW30_RS06100	MVTFSSLIAAFSVFLIGHSLSTQTGLPLYVGASGLILAVIVFLAMRISSFLRIFIAMYGLGFLFLATLGLAGSVGILPESIAALLPPTFMASAAVVFAAVVYGVSFLTPIRHVTAIADPYFDTKDPSTKNAEIPFTWLGRGEAQVGKRLVGLLVAINFLQVALQVRLNLFSRDLFNALGDKNAEAFWFQLLWVFVPIAAIWISLAVYELFVDQCVKLRWRRWLTERIYGRWLDGDTHYRLSFAGEATDNPDQRIQTDVSNFIIVTMRLTINLLQQAALLVSFIVILWQLSRDFVFPGLGIEIPGLLVWAVLAYAVIGTWLTHVIGKPLIGLNFSRERVEADFRFSLARLREYPEQIALLKGEAAERARLDRTFGAIIGNTLQILSRNMKLTTFTAGYGQ…	BclA	Cluster_1	BclA
No	Variibacter_gotjawalensis_GJW_30	GJW30_RS06665	MDVRSAAGDLDEAAKQKSQARLFWRSGRGFWRETQVAWWLTGGIVLFVLVQLWFQYKLNLWNRSIFDALEKKDGGAVWSLALSFGPLALGSIVTAIIIVYVRMRMQRRWRGWLTQNITNRWLNGGRYFQLNFMPGDHENPEHRLTEDMRVATEAPVDFATGILTAFLTATTFIGVLYFVGGSLEFDWGGSKVTIPAFLVIAVVAYCAIVSGSMTIIARSFVPVAAAKNQSEAEFRYALTRVRENGESIAILGGEEEEKAGLNKLLSRVVVAWQKMAAQYMRTTGVSHANFIIASVIPVILCSPKYLAGTMSLGEVMQAAAAFIQVQYAFNWIVDNYPKLAEWTASARRVGSLVQSLDNMDAIEKDDRVGLIKRTETDDVAIRLRNLQVNLSDGTVVVDD…	Bradyrhizobium_homologous_clade	Cluster_3	Neither
No	Variibacter_gotjawalensis_GJW_30	GJW30_RS22125	MSWSLTAAVAFFICAQLTVAVSINAWNRYFFDALERRDHSAAWSVAAWLPPIVVMAALMLTGLLLSRMTLQLRWREFITGQLTSSWIGDQRYYRMQFSAPQLPAPEYRIAEDGRLSVEPLVEFAIGLITAATSAITFAAILWHVAGSATFHLGSTEFVIPSYMAFAAVGYAAATSYAAYLTGWPLVQRIIAKNEAEARFRAEMTRLRENAESIALIRGDEDERRSVMDNYGRVISAWIGVIKQQGIVALVLNANSALFPIVPLLLIAPKYLSGAVTLGAVMQIVAAFMAVQAALIWFVDNLIRLAEWFASVARVEELQAALDGIDRRVEDVASRIELRVSSASTIYWERLRIDLADGSPLIAENSFRIQSGDKVLIVGESGSGKSTLIRALAGLWPWGS…	Bradyrhizobium_homologous_clade	Cluster_3	Neither
No	Xanthobacter_dioxanivorans_YN2	EZH22_RS09560	MRALLNLLADIRRLAVPYFRSEERWSAIGLLAAVIALELAWVFATVLLNEWNVAFYNAIQDKDFPAFKTQLLIFCGLAAGAIVVAVYQVYLKQWLEIRWRRWLTRRYLGAWLTDNVHYRLRLSGDAADNPDQRISEDVQLFVNRTISVGIGLLGTVVSLVSFSIILWNLSGPLAIPIFGHQLNVPGYLFWAALIYSLFGTLIAHFIGRPLVRLNFDQQRYEADFRVDLVRVRENGEQIALLDGGRAEDRKLEGRFTRIWGNFFDLMRAQKRLTWFTAGYNQISTIFPYVVVAPAYFAGQIQLGQLMQTASAFSSVQGSFSFFVSSYVTLAEWTSVVNRLTGFEAAIAAAQADAGQPAFTGSASADGPAIALSGFDVRLPGGGALVAMDDLAIAHGESVL…	BclA	Cluster_1	BclA
No	Xanthobacter_dioxanivorans_YN2	EZH22_RS15310	MSLDPYLPPDQRRLISRFWESASGFWRGRAAWRAWLLVAVMVITVFLQLWTQYRLNFWNRDFFDAVGRKDGMELWRQAQHFVPLAAASIALVIISVWVRMTTQREWRKWLSSHLYDFWLGGGRHRRLRFMLGEHQTPEYRIAEDAKVATDVPVDLVVGLLSSVLNAITFIGVLWSVGGSLVLPVFGRHVSIPGYLVLAVVAYSVLVTAAMMFIGRHLMRVLAESKRAEADLRAIGSHLRESGEGPVHPDARRDGRQVIGEALAKVIAQWRALCWQLMRMTLVSQTNLLLTPVIGLLLCMPKYLVGLMSLGEVVQAAAAFTIVQGAFNWITDSYARLAEWRSSANRVASLLLALDQVDQSERPANLEMTAGNRNNGPKAQAGGGPRD	Bradyrhizobium_homologous_clade	Unclustered	Neither
No	Xylophilus_rhododendri_KACC_21265	GT347_RS13335	MTTQNDASPALPAAPGTPGTADPRGRLRLADSWRLLKPYWVSEDRKAALSLLAVVVGLNLAVVAVNVWLNNWNRVFYNTLESRDFPGFKTALAQFCAIAAVFIVVAVLKQFATMRLEMRWRTWMTNRFLDRWMAHQAYYRIEQGGSADNPDQRISEDIRSLTSDSLTLSLGLLNSVVTLLSFIAILWTLSGPLSFALGGHAVTVPGYMVWVALLYAVAGSWITHKVGKPLIGLYFRQEQTEASFRYGLVRLRENAEGVALYHGEGTEKSQLRERFELIRENWHGLVKYMRRLVFVNSGYSQAAIVFPLIVAAPRYFSGQLTLGGLMQINSAFGQVQGALSWFVDSYASLVNWQASANRLLDLEQAIAQAEHDEATRDGRQGIAVADSAEGAVTARGLVL…	BclA	Cluster_1	BclA
No	Xylophilus_rhododendri_KACC_21265	GT347_RS18065	MDAWRQFMEVAKPYWTGEKKRIAWLLLALMIVLMLAETQLAVMLNQKAGEMTSALAGRERDRFWDAVRAALLVLAFAVPVYAFYYYMRDSFSNHWRRWLTGRFLDGYLGNRRYYELGSMSEIDNPDQRISEDIDTFTARSTNFLLILLGSFMQLVAFSTVLWSLSHVLVGFLVLYALVGTLGVLYVFGAPLIRLNFWQLRREADFRFGLMRLRENAESIAFYRGESQEREQIDHRFDAVYNNYARLIKKQRSLNLCQRAFSQLTLVVPSIILANDVLSGELEVGAAVQAAGAFVAVLGAVSLIVDNFDQLARFVAGIGRLHALSQLVMPPAPEAAGAVPRSEISIHPGERLGLEAVTLYTPGHGRLLVRDLDLDLNPGDALLITGASGCGKSSLLRAIA…	Mycobacterium_BacA	Cluster_6	BclA
No	Youhaiella_tibetensis_fig4	FNA67_RS13920	MFRSFFPVPKIFFTSAIVWLLVAVLAWFAIGEQLRAVISIDHLVTPTVCAGAAPEEPSGARSPEAPAITPAAPVDGTAAQPNCVAEDNNFLNGDKIWLYEYVLLISVLFCVFWYFYKRNEWYWWSVVGSTGILLVIYFNVQIDAWVNDWQGTFFNLLQKALSQPGSVSPTEFYAQIFVIFAVLLPNILVLVLLAFFTSHYVFRWRKAMNAYYMSYWQTIRTVEGAAQRVQEDTMRFASIVEDLGTSFFSSLITLVVFLPILWTLSQHVTELPFFGDIPGSLVWVALVAAAAGTVLLALVGIKLPGLQFENQKVEAAYRKELVYGEDSAERAQPPTVRDLFAHVQKNYFRLYFHYTYFNLARYGYLQAAGYIPLLALSPSILAGTLTLGLYQQVQQAFGQ…	BacA	Cluster_5	BacA
No	Zymobacter_palmae_IAM14233	ZBT109_RS04530	MATSHTKKAPPGAPSTTALLTRYWISRDSLFGWLLLAMLVATTSVYLYSINEITDWQKIFFDAVGDRNAAALMPITLQGLLILAIFIPSSSFATYFQQWLQMEWRNWVTRDYMQRWLHSPAYHSMGQSSSLNRLSDNPDQRVAEDVSILVEKVVGLGIGLVKNLANIFIYGIKLWIISKVLVYYFFVGEPFTFRGLLIICTVLFVLFGSLIMEKLVKPMVGIDYQRQRHEADFRHSLFNIRDNAEQIAFYRGHQHEKRRALQHFSAIYRNWRELMRFSRRRTLTETVYMQAGNYYSYVFTLPSYFNNLISLGDVMQLNMACARLRSSLSWFVYNYEDLAIVRATLLRLREFEAQLSMPIESTFNYRPSTDGSLQLLDVQLNRPDGTPINHIDRLVIKKG…	BclA	Unclustered	Neither
